# Supplementary material for: Multi-omics profiling reveals microRNA-mediated insulin signaling networks
Source: BMC Bioinformatics. 2020 Sep 17;21(Suppl 13):389. doi: 10.1186/s12859-020-03678-0 (PMC7496206; doi:10.1186/s12859-020-03678-0)
Supplement: Supplementary file 1 — Additional file 1. RNA-seq data. [file 12859_2020_3678_MOESM1_ESM.xlsx]

## Sheet: Sheet
gene_short_name	INS1-1	INS1-2	INS1-3	Trend	Trend_symb	expression_region	cutoff_value	Cond1-2	Cond2-2	Cond3-2
Mir877	6.16420098959	0.0	0.0	Down	'+00'	04~08	0.263	6.16420098959	0	0.0
Mir93	5.63793187827	0.0	0.0	Down	'+00'	04~08	0.263	5.63793187827	0	0.0
Mir3547	4.64797065415	0.0	0.0	Down	'+00'	04~08	0.263	4.64797065415	0	0.0
Mir301a	4.64641038304	0.0	0.0	Down	'+00'	04~08	0.263	4.64641038304	0	0.0
Mir219-1	0.0	0.0	4.31689152133	Up	'00+'	04~08	0.263	0.0	0	4.31689152133
Mir324	0.0	0.0	5.74424453261	Up	'00+'	04~08	0.263	0.0	0	5.74424453261
Txnip	0.691438577623	1.14728064536	3.49180179959	Up	'-=+'	00~04	0.263	-0.455842067737	0	2.34452115423
Egr1	3.64844243335	1.37746251358	1.02694166663	Down	'+=-'	00~04	0.263	2.27097991977	0	-0.35052084695
Ly96	3.06019787279	1.41069929142	2.69263921226	Valley	'+=+'	00~04	0.263	1.64949858137	0	1.28193992084
Hist2h4	2.55517072364	1.41225040744	2.21333172699	Valley	'+=+'	00~04	0.263	1.1429203162	0	0.80108131955
Casp4	3.0570100314	1.41369155851	1.25569408665	Down	'+=='	00~04	0.263	1.64331847289	0	-0.15799747186
Mt2A	2.63245203106	1.54556317182	1.96710957021	Valley	'+=+'	00~04	0.263	1.08688885924	0	0.42154639839
Bcl2l11	2.89842314423	1.61884004478	1.93780763759	Valley	'+=+'	00~04	0.263	1.27958309945	0	0.31896759281
Gpt2	2.73433460624	1.65244519252	1.71784638378	Down	'+=='	00~04	0.263	1.08188941372	0	0.06540119126
Mir147	1.94332125062	1.67936073794	5.7274521832	Valley	'+=+'	04~08	0.263	0.26396051268	0	4.04809144526
MGC105649	1.94332125062	1.67936073794	5.7274521832	Valley	'+=+'	04~08	0.263	0.26396051268	0	4.04809144526
Invs	2.53030301341	1.75748415236	1.98199508957	Down	'+=='	00~04	0.263	0.77281886105	0	0.22451093721
Klf2	2.43587657762	1.7729582237	2.31757035186	Valley	'+=+'	00~04	0.263	0.66291835392	0	0.54461212816
Gpr39	2.09986072421	1.83443615941	2.51654471057	Valley	'+=+'	00~04	0.263	0.2654245648	0	0.68210855116
Ceacam16	2.49839895959	1.85526418205	2.19728668793	Valley	'+=+'	00~04	0.263	0.64313477754	0	0.34202250588
Chn2	2.5640586183	1.86745370607	1.8238308662	Down	'+=='	00~04	0.263	0.69660491223	0	-0.04362283987
Atp13a2	2.33130393442	1.88033680733	2.75315950832	Valley	'+=+'	00~04	0.263	0.45096712709	0	0.87282270099
Htr5b	2.31653967751	1.92035809616	2.22005439239	Valley	'+=+'	00~04	0.263	0.39618158135	0	0.29969629623
Map4	2.30148229383	1.92134873051	2.15562619689	Down	'+=='	00~04	0.263	0.38013356332	0	0.23427746638
RGD1565844	2.32977230431	1.92494738632	2.42483342825	Valley	'+=+'	00~04	0.263	0.40482491799	0	0.49988604193
Slc6a9	2.77214325506	1.92915470843	1.71416197633	Down	'+=='	00~04	0.263	0.84298854663	0	-0.2149927321
Cebpd	2.25641591213	1.93939585405	2.21421186191	Valley	'+=+'	00~04	0.263	0.31702005808	0	0.27481600786
Krt80	2.68514403646	1.94121526036	1.49790355754	Down	'+=-'	00~04	0.263	0.7439287761	0	-0.44331170282
Crot	2.31953123117	1.94304738303	2.22475958961	Valley	'+=+'	00~04	0.263	0.37648384814	0	0.28171220658
Abcc4	2.34561778739	1.94776713257	2.1843342556	Down	'+=='	00~04	0.263	0.39785065482	0	0.23656712303
RGD1561102	2.62935428845	1.9586942231	1.82856659396	Down	'+=='	00~04	0.263	0.67066006535	0	-0.13012762914
Iba57	2.16457391222	1.97137248961	2.25423120738	Up	'==+'	00~04	0.263	0.19320142261	0	0.28285871777
Pcdhb8	2.34623926258	1.9870734216	2.54524189797	Valley	'+=+'	00~04	0.263	0.35916584098	0	0.55816847637
Fam213b	2.15429803766	1.99246391023	2.40341498426	Up	'==+'	00~04	0.263	0.16183412743	0	0.41095107403
Sept6	2.29650145846	2.00048682743	2.16507260089	Down	'+=='	00~04	0.263	0.29601463103	0	0.16458577346
Nrcam	2.87981161231	2.00095186465	1.8362836929	Down	'+=='	00~04	0.263	0.87885974766	0	-0.16466817175
Wdfy2	2.25998650087	2.00419933848	2.23035367058	None	'==='	00~04	0.263	0.25578716239	0	0.2261543321
RGD1359634	2.55289591514	2.00573771492	2.25370493353	Down	'+=='	00~04	0.263	0.54715820022	0	0.24796721861
Csad	2.53154116192	2.00956932876	2.1724171072	Down	'+=='	00~04	0.263	0.52197183316	0	0.16284777844
Ern1	2.44575848042	2.01286183081	2.0073821066	Down	'+=='	00~04	0.263	0.43289664961	0	-0.00547972421
Samd12	2.56004724787	2.0289545266	2.9764296279	Valley	'+=+'	00~04	0.263	0.53109272127	0	0.9474751013
Sirt4	2.03848885943	2.03256638112	2.27170952561	None	'==='	00~04	0.263	0.00592247831	0	0.23914314449
Frs3	2.28803070683	2.03511007805	2.1604523333	None	'==='	00~04	0.263	0.25292062878	0	0.12534225525
Prkca	2.1750997938	2.03615162846	2.24966984398	None	'==='	00~04	0.263	0.13894816534	0	0.21351821552
Barhl1	2.47010470768	2.04129906258	2.13557755242	Down	'+=='	00~04	0.263	0.4288056451	0	0.09427848984
Baiap2l1	2.1864942189	2.04217503503	2.12738895828	None	'==='	00~04	0.263	0.14431918387	0	0.08521392325
Tmem184b	2.40733915357	2.04247274454	2.29089323306	Down	'+=='	00~04	0.263	0.36486640903	0	0.24842048852
Tc2n	2.35625933391	2.04387290628	1.94321621166	Down	'+=='	00~04	0.263	0.31238642763	0	-0.10065669462
Slc45a1	2.71422133515	2.05037631597	2.17076472613	Down	'+=='	00~04	0.263	0.66384501918	0	0.12038841016
Rundc3b	2.49442073087	2.05336161365	2.18831862723	Down	'+=='	00~04	0.263	0.44105911722	0	0.13495701358
Arhgap21	2.12300064208	2.05361879775	2.33046948368	Up	'==+'	00~04	0.263	0.06938184433	0	0.27685068593
Rab43	2.57017144804	2.05668409735	2.54236206866	Valley	'+=+'	00~04	0.263	0.51348735069	0	0.48567797131
Ick	2.379451843	2.0656309005	2.45090242451	Valley	'+=+'	00~04	0.263	0.3138209425	0	0.38527152401
Slc46a1	2.35704239696	2.06577908536	2.08178273132	Down	'+=='	00~04	0.263	0.2912633116	0	0.01600364596
Odz3	2.0911074037	2.06667131888	2.18803688146	None	'==='	00~04	0.263	0.02443608482	0	0.12136556258
Ranbp10	2.27586525536	2.06872583493	2.17385019936	None	'==='	00~04	0.263	0.20713942043	0	0.10512436443
Zdhhc8	2.27846655673	2.06969185672	2.01964498824	None	'==='	00~04	0.263	0.20877470001	0	-0.05004686848
Rnf24	2.27294586034	2.06969873	2.70875007531	Up	'==+'	00~04	0.263	0.20324713034	0	0.63905134531
Fam5b	2.45106073395	2.07123752059	2.08337677932	Down	'+=='	00~04	0.263	0.37982321336	0	0.01213925873
Bcl2l14	2.25089186179	2.074084075	2.25617433711	None	'==='	00~04	0.263	0.17680778679	0	0.18209026211
Dcaf5	2.18897687478	2.0747486052	2.21608541341	None	'==='	00~04	0.263	0.11422826958	0	0.14133680821
Cxcl11	2.07484106711	2.07871571042	2.19699724914	None	'==='	00~04	0.263	-0.00387464331	0	0.11828153872
Ddx28	2.09089745568	2.07957267621	2.35542510148	Up	'==+'	00~04	0.263	0.01132477947	0	0.27585242527
Cplx1	2.30630307565	2.08346868991	2.33638337316	None	'==='	00~04	0.263	0.22283438574	0	0.25291468325
Med12	2.18711845152	2.08487385226	2.33371567818	None	'==='	00~04	0.263	0.10224459926	0	0.24884182592
Hes1	2.38589759421	2.08673282262	2.10422593711	Down	'+=='	00~04	0.263	0.29916477159	0	0.01749311449
Usp25	2.21819529296	2.08719124956	2.1013307117	None	'==='	00~04	0.263	0.1310040434	0	0.01413946214
Gdf15	3.29318211515	2.08735760554	1.74783421142	Down	'+=-'	00~04	0.263	1.20582450961	0	-0.33952339412
Adrbk2	2.50707152611	2.08952526891	2.15227104916	Down	'+=='	00~04	0.263	0.4175462572	0	0.06274578025
Cfp	2.10145510413	2.09130377903	2.1599875548	None	'==='	00~04	0.263	0.0101513251	0	0.06868377577
Cdyl	2.30308808831	2.09306657375	2.08873863777	None	'==='	00~04	0.263	0.21002151456	0	-0.00432793598
C1qa	1.94721354893	2.09576917428	2.54818258936	Up	'==+'	00~04	0.263	-0.14855562535	0	0.45241341508
Manea	2.39453883603	2.09614713467	2.11382049653	Down	'+=='	00~04	0.263	0.29839170136	0	0.01767336186
Plcl1	2.244007173	2.09715566917	2.05143823098	None	'==='	00~04	0.263	0.14685150383	0	-0.04571743819
Slc38a3	2.09536073078	2.09902583123	2.36077441002	None	'==='	00~04	0.263	-0.00366510045	0	0.26174857879
Phf8	2.1748090641	2.10027798959	2.21234832657	None	'==='	00~04	0.263	0.07453107451	0	0.11207033698
Fut1	3.26964062662	2.10480629803	1.97231401174	Down	'+=='	00~04	0.263	1.16483432859	0	-0.13249228629
Zfp189	2.15165427975	2.1049069149	2.13573513897	None	'==='	00~04	0.263	0.04674736485	0	0.03082822407
RGD1561507	2.39458273556	2.1056546138	2.42625401833	Valley	'+=+'	00~04	0.263	0.28892812176	0	0.32059940453
Tpk1	2.19181844741	2.10584566749	2.13657530999	None	'==='	00~04	0.263	0.08597277992	0	0.0307296425
Btbd9	2.44499033847	2.10585237067	2.24704644117	Down	'+=='	00~04	0.263	0.3391379678	0	0.1411940705
Arhgap22	2.10775481417	2.11016610389	2.25763826527	None	'==='	00~04	0.263	-0.00241128972	0	0.14747216138
Cep97	2.10244313867	2.11077414244	2.31125315068	None	'==='	00~04	0.263	-0.00833100377	0	0.20047900824
Fhl1	2.389696208	2.11143200536	2.1859870291	Down	'+=='	00~04	0.263	0.27826420264	0	0.07455502374
Dusp23	2.46434153276	2.11178252045	2.46219108315	Valley	'+=+'	00~04	0.263	0.35255901231	0	0.3504085627
Plin2	2.20126686815	2.1121996893	2.4259721599	Up	'==+'	00~04	0.263	0.08906717885	0	0.3137724706
Lmo4	2.56246224672	2.11269012558	2.45468390618	Valley	'+=+'	00~04	0.263	0.44977212114	0	0.3419937806
Cmpk2	1.98371417199	2.11383716205	2.30314655347	None	'==='	00~04	0.263	-0.13012299006	0	0.18930939142
Tcof1	2.17394931158	2.11385382737	2.14241017016	None	'==='	00~04	0.263	0.06009548421	0	0.02855634279
Casp9	2.143181146	2.1144369923	2.17152710604	None	'==='	00~04	0.263	0.0287441537	0	0.05709011374
Klhl21	2.24446392828	2.11444032399	2.27496829691	None	'==='	00~04	0.263	0.13002360429	0	0.16052797292
LOC100365935	1.87393128589	2.11562258937	2.5885791283	Up	'==+'	00~04	0.263	-0.24169130348	0	0.47295653893
Sos1	2.1067704119	2.12059082133	2.2216946065	None	'==='	00~04	0.263	-0.01382040943	0	0.10110378517
Rps6ka2	2.33999533373	2.12092253484	2.01318352028	None	'==='	00~04	0.263	0.21907279889	0	-0.10773901456
Ppcdc	2.2535536699	2.12835609682	2.21050420062	None	'==='	00~04	0.263	0.12519757308	0	0.0821481038
Myd88	2.11776152478	2.12861675021	2.20715257793	None	'==='	00~04	0.263	-0.01085522543	0	0.07853582772
Zbtb12	2.43127260568	2.13289594402	2.18057436725	Down	'+=='	00~04	0.263	0.29837666166	0	0.04767842323
Bhlha15	1.9417824158	2.13369503251	2.45777025157	Up	'==+'	00~04	0.263	-0.19191261671	0	0.32407521906
E2f7	2.30854436064	2.13688368752	2.45713459432	Up	'==+'	00~04	0.263	0.17166067312	0	0.3202509068
Kif3c	2.18571434088	2.13863100828	2.16038778969	None	'==='	00~04	0.263	0.0470833326	0	0.02175678141
Sass6	2.19272442399	2.1387456739	2.05784186958	None	'==='	00~04	0.263	0.05397875009	0	-0.08090380432
Slc4a7	2.2800060783	2.13967576669	2.30586840549	None	'==='	00~04	0.263	0.14033031161	0	0.1661926388
Ap4e1	2.09167952626	2.14104688707	2.13465795429	None	'==='	00~04	0.263	-0.04936736081	0	-0.00638893278
Zfpm2	2.39749358422	2.14306356614	2.49913664012	Up	'==+'	00~04	0.263	0.25443001808	0	0.35607307398
Fndc5	2.34892356864	2.14438578734	1.92738070708	None	'==='	00~04	0.263	0.2045377813	0	-0.21700508026
Prkcz	2.4842283774	2.14455872913	2.46766293071	Valley	'+=+'	00~04	0.263	0.33966964827	0	0.32310420158
Giot1	2.27325328635	2.14810761182	2.1041588283	None	'==='	00~04	0.263	0.12514567453	0	-0.04394878352
Zfp142	2.03688659485	2.14826058122	2.28613891497	None	'==='	00~04	0.263	-0.11137398637	0	0.13787833375
Rgl3	2.16210689089	2.14859250156	2.15212499603	None	'==='	00~04	0.263	0.01351438933	0	0.00353249447
Tbc1d2b	2.33357829991	2.14972761251	2.21476206218	None	'==='	00~04	0.263	0.1838506874	0	0.06503444967
Atg2a	2.26254741407	2.15221262968	2.08507107786	None	'==='	00~04	0.263	0.11033478439	0	-0.06714155182
Ppp3cc	2.30382749804	2.15280645087	2.21522506252	None	'==='	00~04	0.263	0.15102104717	0	0.06241861165
Esrrg	1.9698301556	2.15395770257	2.30848320142	None	'==='	00~04	0.263	-0.18412754697	0	0.15452549885
Fam63a	2.03531070535	2.15400632678	2.30884138283	None	'==='	00~04	0.263	-0.11869562143	0	0.15483505605
Dclre1a	2.31620368069	2.15816249705	2.2333144258	None	'==='	00~04	0.263	0.15804118364	0	0.07515192875
Wdr7	2.07326840829	2.15827238884	2.35468629036	None	'==='	00~04	0.263	-0.08500398055	0	0.19641390152
Ypel4	2.13876205396	2.15841135766	2.59195701568	Up	'==+'	00~04	0.263	-0.0196493037	0	0.43354565802
Pbx4	2.41175976261	2.15908338997	3.28986691808	Up	'==+'	00~04	0.263	0.25267637264	0	1.13078352811
Heatr6	2.09388464465	2.16091373604	2.27585631832	None	'==='	00~04	0.263	-0.06702909139	0	0.11494258228
Sorl1	2.09429688475	2.16157170562	2.55426712551	Up	'==+'	00~04	0.263	-0.06727482087	0	0.39269541989
Ifi44	2.37856711046	2.16188123456	2.09112433366	None	'==='	00~04	0.263	0.2166858759	0	-0.0707569009
Rgs7	2.53789737535	2.16248075797	2.36175432535	Down	'+=='	00~04	0.263	0.37541661738	0	0.19927356738
Bmp3	2.18045024789	2.16428105338	2.06573428689	None	'==='	00~04	0.263	0.01616919451	0	-0.09854676649
Atg7	2.11116488908	2.16485384256	2.0979950147	None	'==='	00~04	0.263	-0.05368895348	0	-0.06685882786
Akap13	2.28284008622	2.16519483374	2.24814314227	None	'==='	00~04	0.263	0.11764525248	0	0.08294830853
Runx1t1	2.15476789227	2.16554860731	2.24330958091	None	'==='	00~04	0.263	-0.01078071504	0	0.0777609736
Trim14	2.58908032179	2.16577690601	2.21186571729	Down	'+=='	00~04	0.263	0.42330341578	0	0.04608881128
Usp53	2.22769795451	2.1662141097	2.39378135875	None	'==='	00~04	0.263	0.06148384481	0	0.22756724905
Myt1l	2.01714870127	2.16667046046	2.26239707477	None	'==='	00~04	0.263	-0.14952175919	0	0.09572661431
Cryl1	2.34337086609	2.16707527057	2.20761177977	None	'==='	00~04	0.263	0.17629559552	0	0.0405365092
Tctn1	2.2439371244	2.16938308754	2.17727042688	None	'==='	00~04	0.263	0.07455403686	0	0.00788733934
Cidec	2.08092707769	2.16939591626	2.2722710843	None	'==='	00~04	0.263	-0.08846883857	0	0.10287516804
P2ry1	2.30929844459	2.17004041243	1.90936989949	None	'==='	00~04	0.263	0.13925803216	0	-0.26067051294
Tmem104	2.50472461859	2.17032889951	2.031151668	Down	'+=='	00~04	0.263	0.33439571908	0	-0.13917723151
Cntrob	2.25843751642	2.17043466366	2.0891082722	None	'==='	00~04	0.263	0.08800285276	0	-0.08132639146
Runx2	2.45786350152	2.17044527169	2.47361058299	Valley	'+=+'	00~04	0.263	0.28741822983	0	0.3031653113
Sptbn4	2.21081275749	2.17055644307	2.06474836848	None	'==='	00~04	0.263	0.04025631442	0	-0.10580807459
Hs6st1	2.06092933762	2.17072948034	2.12069366068	None	'==='	00~04	0.263	-0.10980014272	0	-0.05003581966
Dyrk2	2.0671155074	2.17148867636	2.48607074374	Up	'==+'	00~04	0.263	-0.10437316896	0	0.31458206738
Dcxr	2.38437865956	2.17235309667	2.09062650986	None	'==='	00~04	0.263	0.21202556289	0	-0.08172658681
Pskh1	2.18525445913	2.17244271062	2.34054802715	None	'==='	00~04	0.263	0.01281174851	0	0.16810531653
Sowahc	2.29049812924	2.17307305149	2.10801921597	None	'==='	00~04	0.263	0.11742507775	0	-0.06505383552
Itgb5	2.06081523277	2.17403882644	2.29600507176	None	'==='	00~04	0.263	-0.11322359367	0	0.12196624532
Tjp3	2.13554800302	2.17411235236	2.14040239373	None	'==='	00~04	0.263	-0.03856434934	0	-0.03370995863
Masp2	1.99137944023	2.17443837863	2.22283546678	None	'==='	00~04	0.263	-0.1830589384	0	0.04839708815
Fbxl17	2.21011451433	2.17447353393	2.2697214052	None	'==='	00~04	0.263	0.0356409804	0	0.09524787127
Dcbld2	2.1586084765	2.17470362017	2.09762427969	None	'==='	00~04	0.263	-0.01609514367	0	-0.07707934048
Zc3h12c	2.04981196442	2.17471640166	2.3546270563	None	'==='	00~04	0.263	-0.12490443724	0	0.17991065464
Kdm5b	2.14415407812	2.17601632699	2.42909100889	None	'==='	00~04	0.263	-0.03186224887	0	0.2530746819
Lrrc8b	2.2674758718	2.17720982117	2.24122698413	None	'==='	00~04	0.263	0.09026605063	0	0.06401716296
Tjp2	2.39534801901	2.18050116994	2.59763843381	Up	'==+'	00~04	0.263	0.21484684907	0	0.41713726387
Mcf2l	2.05671183929	2.18111209446	2.28286083852	None	'==='	00~04	0.263	-0.12440025517	0	0.10174874406
Ttll3	2.65826861806	2.18149061057	2.25807263026	Down	'+=='	00~04	0.263	0.47677800749	0	0.07658201969
Cdkl3	1.95991849669	2.18225052369	2.20953446621	None	'==='	00~04	0.263	-0.222332027	0	0.02728394252
Rffl	2.28938299916	2.18245394715	2.28241904666	None	'==='	00~04	0.263	0.10692905201	0	0.09996509951
RGD1566386	2.3521483292	2.1846738473	2.01418030203	None	'==='	00~04	0.263	0.1674744819	0	-0.17049354527
Emc1	2.10301078437	2.18488010231	2.10265813136	None	'==='	00~04	0.263	-0.08186931794	0	-0.08222197095
Ttc7b	2.52271616343	2.18520370457	2.21885244848	Down	'+=='	00~04	0.263	0.33751245886	0	0.03364874391
Ptk7	2.21237323105	2.18761890999	2.11144869849	None	'==='	00~04	0.263	0.02475432106	0	-0.0761702115
Fastkd1	2.0644517717	2.18795139715	2.25857922418	None	'==='	00~04	0.263	-0.12349962545	0	0.07062782703
Fam189b	1.98046042019	2.18887246132	2.22778419588	None	'==='	00~04	0.263	-0.20841204113	0	0.03891173456
Rnf208	2.19015653817	2.19023873077	2.04323250091	None	'==='	00~04	0.263	-8.21925999999e-05	0	-0.14700622986
Zbtb9	2.25703778166	2.19101616752	2.02567024352	None	'==='	00~04	0.263	0.06602161414	0	-0.165345924
Usp31	2.2557091913	2.19230149528	2.1623776319	None	'==='	00~04	0.263	0.06340769602	0	-0.02992386338
Lrrc73	1.89876945272	2.19287273529	2.67392948654	Up	'-=+'	00~04	0.263	-0.29410328257	0	0.48105675125
Rab11fip4	2.26013106824	2.19621358539	1.96695827604	None	'==='	00~04	0.263	0.06391748285	0	-0.22925530935
LOC500077	2.49198133019	2.19635524288	2.24256592366	Down	'+=='	00~04	0.263	0.29562608731	0	0.04621068078
Abo	2.27062462054	2.19678642565	2.52129702966	Up	'==+'	00~04	0.263	0.07383819489	0	0.32451060401
Zfyve16	2.18464846003	2.19723320905	2.1130803537	None	'==='	00~04	0.263	-0.01258474902	0	-0.08415285535
Ccdc51	2.49567214071	2.19774904029	2.57267870431	Valley	'+=+'	00~04	0.263	0.29792310042	0	0.37492966402
Pxn	2.31973353013	2.19846272203	2.20729004143	None	'==='	00~04	0.263	0.1212708081	0	0.0088273194
Sertad1	2.11741578435	2.20025009229	2.4534991421	None	'==='	00~04	0.263	-0.08283430794	0	0.25324904981
Mocs3	2.23626911728	2.20089978175	2.30411088668	None	'==='	00~04	0.263	0.03536933553	0	0.10321110493
Creb3l1	2.72352798169	2.20097195141	1.9204800571	Down	'+=-'	00~04	0.263	0.52255603028	0	-0.28049189431
Erc1	2.25212495915	2.20104725503	2.2934205156	None	'==='	00~04	0.263	0.05107770412	0	0.09237326057
Spats2l	2.12934566977	2.20115392843	2.13605026044	None	'==='	00~04	0.263	-0.07180825866	0	-0.06510366799
Kank2	2.0137087922	2.20315102923	2.13937780928	None	'==='	00~04	0.263	-0.18944223703	0	-0.06377321995
Cic	2.09544850525	2.20613369014	2.05679506189	None	'==='	00~04	0.263	-0.11068518489	0	-0.14933862825
Ttpal	2.60130667471	2.20643380548	2.46878400317	Down	'+=='	00~04	0.263	0.39487286923	0	0.26235019769
Jmjd4	2.35787006622	2.20674010883	2.17140540854	None	'==='	00~04	0.263	0.15112995739	0	-0.03533470029
Dpp6	2.11335378402	2.20676198515	2.06407231482	None	'==='	00~04	0.263	-0.09340820113	0	-0.14268967033
Rbak	2.44685700712	2.20676823547	2.19241197369	None	'==='	00~04	0.263	0.24008877165	0	-0.01435626178
Dhodh	2.36539859383	2.20710258796	2.28182582469	None	'==='	00~04	0.263	0.15829600587	0	0.07472323673
Exo5	2.13922717003	2.21056654066	2.19001743234	None	'==='	00~04	0.263	-0.07133937063	0	-0.02054910832
Rbm41	2.40637339861	2.2115823037	2.28429202639	None	'==='	00~04	0.263	0.19479109491	0	0.07270972269
Sec23a	2.26721816046	2.21181277612	2.42812362671	None	'==='	00~04	0.263	0.05540538434	0	0.21631085059
Bcat2	2.54957799839	2.21243237748	2.09093132033	Down	'+=='	00~04	0.263	0.33714562091	0	-0.12150105715
Trak1	2.19539799727	2.21255688835	2.02593241129	None	'==='	00~04	0.263	-0.01715889108	0	-0.18662447706
Klc4	2.34492221233	2.21274985897	2.12975779158	None	'==='	00~04	0.263	0.13217235336	0	-0.08299206739
Nek4	2.31441520895	2.21289612596	2.30115155319	None	'==='	00~04	0.263	0.10151908299	0	0.08825542723
Chn1	2.51341241851	2.21373920601	2.38346100075	Down	'+=='	00~04	0.263	0.2996732125	0	0.16972179474
Smarcal1	2.21035145614	2.21415278839	2.33334358177	None	'==='	00~04	0.263	-0.00380133225	0	0.11919079338
Wiz	2.34449902508	2.215209528	2.19860730175	None	'==='	00~04	0.263	0.12928949708	0	-0.01660222625
Arc	2.32699458929	2.21568480841	2.27436007431	None	'==='	00~04	0.263	0.11130978088	0	0.0586752659
Tubg2	2.3546778285	2.21679318752	2.28550579325	None	'==='	00~04	0.263	0.13788464098	0	0.06871260573
RGD1565498	2.07812817286	2.21746339021	2.14812388593	None	'==='	00~04	0.263	-0.13933521735	0	-0.06933950428
Comtd1	2.23530736139	2.21805266308	2.06579631517	None	'==='	00~04	0.263	0.01725469831	0	-0.15225634791
RGD1561149	2.30854144835	2.218461911	2.27484905778	None	'==='	00~04	0.263	0.09007953735	0	0.05638714678
Nars2	2.19807920128	2.21862929715	1.93008253655	Down	'==-'	00~04	0.263	-0.02055009587	0	-0.2885467606
Cybasc3	2.26414605487	2.21900119686	2.32201176877	None	'==='	00~04	0.263	0.04514485801	0	0.10301057191
Trim13	2.21530894601	2.21900119686	2.0066032289	None	'==='	00~04	0.263	-0.00369225085	0	-0.21239796796
Zfp423	2.17964480388	2.21912824063	2.14750208443	None	'==='	00~04	0.263	-0.03948343675	0	-0.0716261562
Fbxl8	2.25824754589	2.22072308215	2.00325681198	None	'==='	00~04	0.263	0.03752446374	0	-0.21746627017
Dnajc28	2.66130723927	2.22097376093	2.04738831834	Down	'+=='	00~04	0.263	0.44033347834	0	-0.17358544259
LOC688452	2.21229851631	2.22159253438	2.65021310531	Up	'==+'	00~04	0.263	-0.00929401807	0	0.42862057093
RGD1307315	2.64585149928	2.22175955772	2.00184907093	Down	'+=='	00~04	0.263	0.42409194156	0	-0.21991048679
Ppp2r2b	2.19734331046	2.22179976416	2.40422465624	None	'==='	00~04	0.263	-0.0244564537	0	0.18242489208
Car11	2.53531644035	2.22182450602	1.91093984259	Down	'+=-'	00~04	0.263	0.31349193433	0	-0.31088466343
Zbtb10	2.36211355448	2.22183069142	2.44592794633	None	'==='	00~04	0.263	0.14028286306	0	0.22409725491
Adck1	2.23101453165	2.22241818352	2.34989458388	None	'==='	00~04	0.263	0.00859634813	0	0.12747640036
Poli	2.30690089781	2.2224954673	2.18930272275	None	'==='	00~04	0.263	0.08440543051	0	-0.03319274455
Tgfa	2.40311771789	2.22269329493	2.42733262474	None	'==='	00~04	0.263	0.18042442296	0	0.20463932981
Sav1	2.36091764834	2.22544769737	2.11727280976	None	'==='	00~04	0.263	0.13546995097	0	-0.10817488761
Fam129b	2.4509710274	2.22623106177	1.99166967931	None	'==='	00~04	0.263	0.22473996563	0	-0.23456138246
Hmgn5	2.05477555916	2.22683833905	2.20806459083	None	'==='	00~04	0.263	-0.17206277989	0	-0.01877374822
Nsbp1	2.05477555916	2.22683833905	2.20806459083	None	'==='	00~04	0.263	-0.17206277989	0	-0.01877374822
Ccser1	2.39904801506	2.22686915849	2.23646200384	None	'==='	00~04	0.263	0.17217885657	0	0.00959284535
Meis3	2.34454163344	2.22769179421	2.41332869743	None	'==='	00~04	0.263	0.11684983923	0	0.18563690322
Wipf2	2.10921678425	2.22812910985	2.27052595234	None	'==='	00~04	0.263	-0.1189123256	0	0.04239684249
Zfp629	2.05275322554	2.22892948522	2.50747499235	Up	'==+'	00~04	0.263	-0.17617625968	0	0.27854550713
Armc9	2.41839506867	2.22928950932	2.33951939192	None	'==='	00~04	0.263	0.18910555935	0	0.1102298826
Atp6v0a2	2.29343228744	2.22932027645	2.23354758814	None	'==='	00~04	0.263	0.06411201099	0	0.00422731169
Terf2	2.68704724702	2.23005849064	2.5876554211	Valley	'+=+'	00~04	0.263	0.45698875638	0	0.35759693046
Nyap1	2.62472089794	2.23012614138	1.99779459852	Down	'+=='	00~04	0.263	0.39459475656	0	-0.23233154286
Ube4b	2.19012492439	2.23075022355	2.46731078634	None	'==='	00~04	0.263	-0.04062529916	0	0.23656056279
Slc2a9	2.45650128528	2.23240289038	2.23311498074	None	'==='	00~04	0.263	0.2240983949	0	0.00071209036
Tmeff1	2.24214516085	2.23323771942	1.86494481511	Down	'==-'	00~04	0.263	0.00890744143	0	-0.36829290431
Lace1	2.320727273	2.23375617514	2.21323839498	None	'==='	00~04	0.263	0.08697109786	0	-0.02051778016
Tesk1	2.21782628671	2.23388806017	2.2201534771	None	'==='	00~04	0.263	-0.01606177346	0	-0.01373458307
Usp54	1.99726711282	2.23638546464	2.13634234284	None	'==='	00~04	0.263	-0.23911835182	0	-0.1000431218
Rhov	2.27223823316	2.23764019504	1.95313856688	Down	'==-'	00~04	0.263	0.03459803812	0	-0.28450162816
Tob2	2.33379008595	2.23804086677	2.03536349737	None	'==='	00~04	0.263	0.09574921918	0	-0.2026773694
Bcar1	2.23153071481	2.23913220922	2.09897195057	None	'==='	00~04	0.263	-0.00760149441	0	-0.14016025865
Unc5b	2.95280693126	2.23922693671	2.18500384116	Down	'+=='	00~04	0.263	0.71357999455	0	-0.05422309555
Ubiad1	2.44982809998	2.23965466081	2.39876079044	None	'==='	00~04	0.263	0.21017343917	0	0.15910612963
Ncdn	2.5943192288	2.23983182365	2.48137903164	Down	'+=='	00~04	0.263	0.35448740515	0	0.24154720799
C1galt1	2.18317841019	2.24163581271	2.23377764561	None	'==='	00~04	0.263	-0.05845740252	0	-0.0078581671
LOC498662	2.49550074381	2.24230067444	2.32365540909	None	'==='	00~04	0.263	0.25320006937	0	0.08135473465
RGD1562218	2.37482248932	2.24371477371	2.32476452859	None	'==='	00~04	0.263	0.13110771561	0	0.08104975488
RGD1308428	2.3213970854	2.24502706071	2.1232159047	None	'==='	00~04	0.263	0.07637002469	0	-0.12181115601
Plagl2	2.25817516958	2.24580291015	2.55774581806	Up	'==+'	00~04	0.263	0.01237225943	0	0.31194290791
Traf3	2.3075072155	2.24589111759	2.43717179877	None	'==='	00~04	0.263	0.06161609791	0	0.19128068118
Lrrc20	2.34081859878	2.24668778183	2.08877933611	None	'==='	00~04	0.263	0.09413081695	0	-0.15790844572
Gal3st1	2.50603569996	2.24711026103	1.97259708378	Down	'==-'	00~04	0.263	0.25892543893	0	-0.27451317725
Pole	2.08149643361	2.24782424316	2.40554042592	None	'==='	00~04	0.263	-0.16632780955	0	0.15771618276
Slc12a6	2.49403408425	2.25026127218	2.16794554891	None	'==='	00~04	0.263	0.24377281207	0	-0.08231572327
Asic1	2.31564158004	2.25076152212	2.20056398846	None	'==='	00~04	0.263	0.06488005792	0	-0.05019753366
Gmeb1	2.2640169072	2.25111917027	2.25057053806	None	'==='	00~04	0.263	0.01289773693	0	-0.00054863221
Tfeb	2.23261164293	2.25151005708	2.14903494327	None	'==='	00~04	0.263	-0.01889841415	0	-0.10247511381
Plekha8	2.31603855013	2.25230665344	2.40698285165	None	'==='	00~04	0.263	0.06373189669	0	0.15467619821
Nr2f2	2.1497406172	2.2540648772	2.44867898099	None	'==='	00~04	0.263	-0.10432426	0	0.19461410379
Slc1a4	3.05628871681	2.25649139602	2.20681823703	Down	'+=='	00~04	0.263	0.79979732079	0	-0.04967315899
Irf9	2.33121506401	2.25758999442	2.07388534157	None	'==='	00~04	0.263	0.07362506959	0	-0.18370465285
Cdk5r2	2.48762011658	2.25828071715	2.34104925662	None	'==='	00~04	0.263	0.22933939943	0	0.08276853947
Plvap	2.1781313909	2.258431486	2.52867132893	Up	'==+'	00~04	0.263	-0.0803000951	0	0.27023984293
Cxcl16	2.18656077433	2.25993228437	2.68611500997	Up	'==+'	00~04	0.263	-0.07337151004	0	0.4261827256
Mfsd9	2.29458546216	2.26022743844	2.34507555157	None	'==='	00~04	0.263	0.03435802372	0	0.08484811313
Tmem178a	2.28048721326	2.26068811952	2.37002474816	None	'==='	00~04	0.263	0.01979909374	0	0.10933662864
Zfp3	2.47348301765	2.26142550519	2.31452542203	None	'==='	00~04	0.263	0.21205751246	0	0.05309991684
Rbm11	2.44644681188	2.26146161236	2.40651490173	None	'==='	00~04	0.263	0.18498519952	0	0.14505328937
Svop	2.3345024891	2.2616782364	2.01954180377	None	'==='	00~04	0.263	0.0728242527	0	-0.24213643263
Rxra	2.13722151489	2.26211439446	2.21643003102	None	'==='	00~04	0.263	-0.12489287957	0	-0.04568436344
Ehd4	2.33800502378	2.26246322599	2.2316136556	None	'==='	00~04	0.263	0.07554179779	0	-0.03084957039
Mtmr9	2.13448053578	2.26273681929	2.27945643774	None	'==='	00~04	0.263	-0.12825628351	0	0.01671961845
Il33	2.45089714723	2.26450640582	2.4981946907	None	'==='	00~04	0.263	0.18639074141	0	0.23368828488
Exo1	2.23497948276	2.26539488685	2.44225879947	None	'==='	00~04	0.263	-0.03041540409	0	0.17686391262
Ttc39b	2.70729728125	2.26599790171	2.17020710089	Down	'+=='	00~04	0.263	0.44129937954	0	-0.09579080082
Zbtb5	2.06310252161	2.26666962145	2.02381244798	None	'==='	00~04	0.263	-0.20356709984	0	-0.24285717347
Msh5	2.2294094974	2.26673857497	2.46991462156	None	'==='	00~04	0.263	-0.03732907757	0	0.20317604659
Rfx2	2.50817254509	2.26687946975	2.25116462766	None	'==='	00~04	0.263	0.24129307534	0	-0.01571484209
Mpp5	2.28271853108	2.26706231266	2.07139199594	None	'==='	00~04	0.263	0.01565621842	0	-0.19567031672
Cln8	2.38282493083	2.26713424451	2.21463463333	None	'==='	00~04	0.263	0.11569068632	0	-0.05249961118
Zbtb43	2.13563008318	2.26719118801	2.20519542714	None	'==='	00~04	0.263	-0.13156110483	0	-0.06199576087
Baz2b	2.14143279093	2.26763467098	2.26484565403	None	'==='	00~04	0.263	-0.12620188005	0	-0.00278901695
Snapc1	1.88759155521	2.26795820767	2.23729142829	Up	'-=='	00~04	0.263	-0.38036665246	0	-0.03066677938
Grid1	2.76838337649	2.26837151011	2.40459526351	Down	'+=='	00~04	0.263	0.50001186638	0	0.1362237534
Il6r	2.6168563899	2.26939227894	2.45364663242	Down	'+=='	00~04	0.263	0.34746411096	0	0.18425435348
Eif2c2	2.20633064787	2.26964960224	2.0321996062	None	'==='	00~04	0.263	-0.06331895437	0	-0.23744999604
Bicc1	2.25239749201	2.26968849595	2.43620715607	None	'==='	00~04	0.263	-0.01729100394	0	0.16651866012
Plcb3	2.25865459498	2.26973038032	2.20328574182	None	'==='	00~04	0.263	-0.01107578534	0	-0.0664446385
Slc36a4	2.25045532911	2.27035550955	2.32457157426	None	'==='	00~04	0.263	-0.01990018044	0	0.05421606471
Mon1b	2.1773948201	2.27084884136	2.29963444349	None	'==='	00~04	0.263	-0.09345402126	0	0.02878560213
Sgk1	2.38841550034	2.27179018844	2.30083244833	None	'==='	00~04	0.263	0.1166253119	0	0.02904225989
Fam69a	1.90572442682	2.27393058627	2.25839530291	Up	'-=='	00~04	0.263	-0.36820615945	0	-0.01553528336
Smtn	2.03075275752	2.27492060244	2.33496007262	None	'==='	00~04	0.263	-0.24416784492	0	0.06003947018
Scaf4	2.17647277959	2.27497723944	2.21978497143	None	'==='	00~04	0.263	-0.09850445985	0	-0.05519226801
Tbc1d22b	2.1140504636	2.27567458661	2.13860479771	None	'==='	00~04	0.263	-0.16162412301	0	-0.1370697889
Mxd1	2.38136921169	2.27730042037	2.15866663757	None	'==='	00~04	0.263	0.10406879132	0	-0.1186337828
Fabp3	2.86673195663	2.27753848394	2.18101029167	Down	'+=='	00~04	0.263	0.58919347269	0	-0.09652819227
Atp2b2	2.3058654878	2.27774973247	2.39685545442	None	'==='	00~04	0.263	0.02811575533	0	0.11910572195
Serp2	3.10357820681	2.27780625852	2.21237634408	Down	'+=='	00~04	0.263	0.82577194829	0	-0.06542991444
LOC679462	2.31963527418	2.27993775601	1.9506027857	Down	'==-'	00~04	0.263	0.03969751817	0	-0.32933497031
Dgat2	2.49335528163	2.28057332543	2.33375288254	None	'==='	00~04	0.263	0.2127819562	0	0.05317955711
Mavs	2.09181829104	2.28196525378	2.14483604531	None	'==='	00~04	0.263	-0.19014696274	0	-0.13712920847
Zfp777	2.53552298561	2.28212543227	2.33403331533	None	'==='	00~04	0.263	0.25339755334	0	0.05190788306
Zdhhc23	2.14434336449	2.28242201215	2.2790849404	None	'==='	00~04	0.263	-0.13807864766	0	-0.00333707175
Tarsl2	2.18829330402	2.28375586765	2.36919843993	None	'==='	00~04	0.263	-0.09546256363	0	0.08544257228
Poc1a	2.22980938558	2.28487831447	2.37393212916	None	'==='	00~04	0.263	-0.05506892889	0	0.08905381469
Anks1a	2.18560334836	2.28549987491	2.14926586997	None	'==='	00~04	0.263	-0.09989652655	0	-0.13623400494
Lrig2	2.37105417956	2.28615370422	2.31312973484	None	'==='	00~04	0.263	0.08490047534	0	0.02697603062
Mfsd12	2.19516488738	2.2877057316	1.92156581716	Down	'==-'	00~04	0.263	-0.09254084422	0	-0.36613991444
Ak4	2.0715910731	2.28796276351	2.35742813865	None	'==='	00~04	0.263	-0.21637169041	0	0.06946537514
Tln1	2.36855046194	2.28844420583	2.44318757257	None	'==='	00~04	0.263	0.08010625611	0	0.15474336674
Ms4a8a	2.30094077624	2.28920886668	2.13686728612	None	'==='	00~04	0.263	0.01173190956	0	-0.15234158056
Lrrc8d	2.50426444135	2.28950694508	2.45678775409	None	'==='	00~04	0.263	0.21475749627	0	0.16728080901
RGD1565059	2.44820321562	2.28979906118	2.311860548	None	'==='	00~04	0.263	0.15840415444	0	0.02206148682
Dram	2.48462797128	2.28993182168	2.27151830681	None	'==='	00~04	0.263	0.1946961496	0	-0.01841351487
Ptgr1	2.16643266188	2.29000557223	1.95144605463	Down	'==-'	00~04	0.263	-0.12357291035	0	-0.3385595176
Manba	2.30637599405	2.29011471613	2.15919321165	None	'==='	00~04	0.263	0.01626127792	0	-0.13092150448
Dhx37	2.42420728009	2.29013241437	2.17214184175	None	'==='	00~04	0.263	0.13407486572	0	-0.11799057262
Dync1i1	1.81145047917	2.29016781018	2.46151022445	Up	'-=='	00~04	0.263	-0.47871733101	0	0.17134241427
Cyb5d2	2.35724513538	2.29237832707	2.34221052835	None	'==='	00~04	0.263	0.06486680831	0	0.04983220128
Slc44a3	2.2686559611	2.29293484344	2.23859734059	None	'==='	00~04	0.263	-0.02427888234	0	-0.05433750285
LOC246295	2.36061430329	2.29299077765	2.26410100467	None	'==='	00~04	0.263	0.06762352564	0	-0.02888977298
Cenpj	2.17121003056	2.29370595567	2.2910907444	None	'==='	00~04	0.263	-0.12249592511	0	-0.00261521127
Dclk2	2.32633312446	2.2942884313	1.94429999602	Down	'==-'	00~04	0.263	0.03204469316	0	-0.34998843528
Aamdc	2.23056271984	2.29541447224	2.75944775289	Up	'==+'	00~04	0.263	-0.0648517524	0	0.46403328065
Klhl15	2.31480671725	2.29626944096	2.55815985655	None	'==='	00~04	0.263	0.01853727629	0	0.26189041559
Kbtbd3	2.16039424418	2.29807760192	2.3424039828	None	'==='	00~04	0.263	-0.13768335774	0	0.04432638088
Asb7	2.47893039974	2.29930034792	2.37118803536	None	'==='	00~04	0.263	0.17963005182	0	0.07188768744
Ydjc	2.75133731378	2.30051034432	2.1320667919	Down	'+=='	00~04	0.263	0.45082696946	0	-0.16844355242
Lyst	2.15563914852	2.30090857149	2.26852721655	None	'==='	00~04	0.263	-0.14526942297	0	-0.03238135494
L2hgdh	2.24507879699	2.30161983619	2.48654190854	None	'==='	00~04	0.263	-0.0565410392	0	0.18492207235
Actr3b	2.12228839066	2.3018275881	2.07161166572	None	'==='	00~04	0.263	-0.17953919744	0	-0.23021592238
Cldn9	2.09736133713	2.30203238463	2.04559324367	None	'==='	00~04	0.263	-0.2046710475	0	-0.25643914096
Rnf135	2.42111824969	2.30338623585	2.36326360853	None	'==='	00~04	0.263	0.11773201384	0	0.05987737268
Lix1l	2.86664690484	2.30386840293	2.4375127336	Down	'+=='	00~04	0.263	0.56277850191	0	0.13364433067
Chac1	3.71922725743	2.30411965039	2.06607196415	Down	'+=='	00~04	0.263	1.41510760704	0	-0.23804768624
RT1-CE6	2.14598389346	2.30433872584	2.0960256582	None	'==='	00~04	0.263	-0.15835483238	0	-0.20831306764
Bicd2	2.42985159631	2.30595301598	2.39412995748	None	'==='	00~04	0.263	0.12389858033	0	0.0881769415
Bud13	2.33402473146	2.30654806688	2.30739937954	None	'==='	00~04	0.263	0.02747666458	0	0.00085131266
Galnt3	2.59272492012	2.3076674973	2.44265957206	Down	'+=='	00~04	0.263	0.28505742282	0	0.13499207476
Marcks	2.12013624996	2.30772286324	2.11119494213	None	'==='	00~04	0.263	-0.18758661328	0	-0.19652792111
Kif19	2.71512021264	2.30831718475	2.35961393622	Down	'+=='	00~04	0.263	0.40680302789	0	0.05129675147
Irgm	2.12611715837	2.30957203011	2.21958054955	None	'==='	00~04	0.263	-0.18345487174	0	-0.08999148056
Mlycd	2.44261180369	2.31067748565	2.31904848905	None	'==='	00~04	0.263	0.13193431804	0	0.0083710034
Plekha3	2.50689386368	2.31098569853	2.46708902171	None	'==='	00~04	0.263	0.19590816515	0	0.15610332318
Nox1	2.24066847131	2.31207264089	2.34554114862	None	'==='	00~04	0.263	-0.07140416958	0	0.03346850773
Hsd17b11	2.63801357878	2.313057157	2.4331971652	Down	'+=='	00~04	0.263	0.32495642178	0	0.1201400082
Plk3	2.52565548045	2.316458582	2.17126448282	None	'==='	00~04	0.263	0.20919689845	0	-0.14519409918
Nek1	2.36785188386	2.3169306098	2.28798935041	None	'==='	00~04	0.263	0.05092127406	0	-0.02894125939
Ephx1	2.7723121983	2.31726933211	2.45854736911	Down	'+=='	00~04	0.263	0.45504286619	0	0.141278037
Dffa	2.37095377956	2.31879982829	2.43506047103	None	'==='	00~04	0.263	0.05215395127	0	0.11626064274
MAST1	2.17611529051	2.31933179443	2.25727921215	None	'==='	00~04	0.263	-0.14321650392	0	-0.06205258228
Mir3550	2.17611529051	2.31933179443	2.25727921215	None	'==='	00~04	0.263	-0.14321650392	0	-0.06205258228
March11	2.17326497878	2.31940694774	2.20017788651	None	'==='	00~04	0.263	-0.14614196896	0	-0.11922906123
Clec2l	2.34217923181	2.31996180489	1.91485532926	Down	'==-'	00~04	0.263	0.02221742692	0	-0.40510647563
Zfp329	2.40541788937	2.32018715467	2.27715161068	None	'==='	00~04	0.263	0.0852307347	0	-0.04303554399
Cdt1	2.10805937403	2.32107665361	2.32349401156	None	'==='	00~04	0.263	-0.21301727958	0	0.00241735795
Lppr5	2.75023774516	2.32109397607	2.23653241632	Down	'+=='	00~04	0.263	0.42914376909	0	-0.08456155975
Atmin	2.13822141378	2.3213711071	2.31139557778	None	'==='	00~04	0.263	-0.18314969332	0	-0.00997552932
Rwdd2a	2.18775191405	2.32294339485	2.34884993733	None	'==='	00~04	0.263	-0.1351914808	0	0.02590654248
Serinc2	2.72725176018	2.32367270061	2.52029148854	Down	'+=='	00~04	0.263	0.40357905957	0	0.19661878793
Heatr2	2.34725744907	2.3241740646	2.42379597057	None	'==='	00~04	0.263	0.02308338447	0	0.09962190597
Ylpm1	2.36233241588	2.32454277289	2.82662373427	Up	'==+'	00~04	0.263	0.03778964299	0	0.50208096138
Nxnl2	2.63014682564	2.32535187247	2.49487382052	Down	'+=='	00~04	0.263	0.30479495317	0	0.16952194805
Lrrc39	2.19665739906	2.32571740209	2.22353375983	None	'==='	00~04	0.263	-0.12906000303	0	-0.10218364226
Ercc6	2.27651453172	2.32585265335	2.39192715534	None	'==='	00~04	0.263	-0.04933812163	0	0.06607450199
Eml1	2.42098625354	2.32627559144	2.56163407407	None	'==='	00~04	0.263	0.0947106621	0	0.23535848263
Plcxd3	2.37729036454	2.3281643518	3.20743842482	Up	'==+'	00~04	0.263	0.04912601274	0	0.87927407302
Igtp	2.38242378606	2.33246448069	2.43098102487	None	'==='	00~04	0.263	0.04995930537	0	0.09851654418
Zbtb17	2.39555092932	2.33266211034	2.21834410911	None	'==='	00~04	0.263	0.06288881898	0	-0.11431800123
Tfe3	2.71244170868	2.33320330514	2.50828919372	Down	'+=='	00~04	0.263	0.37923840354	0	0.17508588858
Limk1	2.16559041118	2.3339961182	2.10229867246	None	'==='	00~04	0.263	-0.16840570702	0	-0.23169744574
RGD1566380	2.95567361809	2.33444814142	2.38122245127	Down	'+=='	00~04	0.263	0.62122547667	0	0.04677430985
Herc3	2.27374562843	2.33573763167	2.31774109476	None	'==='	00~04	0.263	-0.06199200324	0	-0.01799653691
Arhgap24	2.48848158905	2.33712019394	2.45218159545	None	'==='	00~04	0.263	0.15136139511	0	0.11506140151
Apba2	2.17609932911	2.33753698786	2.04759073524	Down	'==-'	00~04	0.263	-0.16143765875	0	-0.28994625262
Suv39h2	2.37887225194	2.3375398422	2.3021640242	None	'==='	00~04	0.263	0.04133240974	0	-0.035375818
Tle1	2.47945564133	2.33758551083	2.804976638	Up	'==+'	00~04	0.263	0.1418701305	0	0.46739112717
Ablim2	2.39291086667	2.33851854703	2.26843139919	None	'==='	00~04	0.263	0.05439231964	0	-0.07008714784
Chd6	2.37211074471	2.33993549339	2.42731921419	None	'==='	00~04	0.263	0.03217525132	0	0.0873837208
Pgm2l1	2.14539703976	2.34024321727	2.53285303852	None	'==='	00~04	0.263	-0.19484617751	0	0.19260982125
Mylk	2.35160571615	2.34341066504	2.58463785781	None	'==='	00~04	0.263	0.00819505111	0	0.24122719277
Xk	2.27191864215	2.34408992075	2.49794442188	None	'==='	00~04	0.263	-0.0721712786	0	0.15385450113
Cyp4v3	2.56296526995	2.34491369301	2.26813492392	None	'==='	00~04	0.263	0.21805157694	0	-0.07677876909
Mtmr12	2.27917708066	2.34694838206	2.46945101889	None	'==='	00~04	0.263	-0.0677713014	0	0.12250263683
Cdk17	2.26293822296	2.34694838206	2.40204814333	None	'==='	00~04	0.263	-0.0840101591	0	0.05509976127
Trim32	2.58296779875	2.34752393077	2.34641799354	None	'==='	00~04	0.263	0.23544386798	0	-0.00110593723
Ss18l1	2.2610493351	2.34791505943	2.45758115967	None	'==='	00~04	0.263	-0.08686572433	0	0.10966610024
Msh3	2.56340710197	2.34864601564	2.69703538345	Up	'==+'	00~04	0.263	0.21476108633	0	0.34838936781
Pcolce	2.10208362618	2.34878763098	2.32411932644	None	'==='	00~04	0.263	-0.2467040048	0	-0.02466830454
Pdxp	2.62672180714	2.34889524935	2.46855203873	Down	'+=='	00~04	0.263	0.27782655779	0	0.11965678938
Mios	2.1839056847	2.34965967511	1.89663223533	Down	'==-'	00~04	0.263	-0.16575399041	0	-0.45302743978
Acadsb	2.36407370588	2.35010115878	1.86451303594	Down	'==-'	00~04	0.263	0.0139725471	0	-0.48558812284
Mlh3	2.370727854	2.3502115086	2.43366188214	None	'==='	00~04	0.263	0.0205163454	0	0.08345037354
Plcb1	2.11586558304	2.35029921653	2.27148245046	None	'==='	00~04	0.263	-0.23443363349	0	-0.07881676607
LOC686120	2.24903568497	2.35169333937	2.03468057146	Down	'==-'	00~04	0.263	-0.1026576544	0	-0.31701276791
Cry1	2.34579659536	2.35213137563	2.42039346888	None	'==='	00~04	0.263	-0.00633478027	0	0.06826209325
Ccdc40	3.05489656603	2.35324960173	2.34843753255	Down	'+=='	00~04	0.263	0.7016469643	0	-0.00481206918
Ptprz1	2.76677323506	2.35341927942	2.66009803662	Valley	'+=+'	00~04	0.263	0.41335395564	0	0.3066787572
Dyrk3	2.21201207393	2.35382856943	2.68717269448	Up	'==+'	00~04	0.263	-0.1418164955	0	0.33334412505
Atp1a3	2.14731321206	2.35396121093	2.31981155215	None	'==='	00~04	0.263	-0.20664799887	0	-0.03414965878
Chst11	2.25850686451	2.35525876099	2.48132994469	None	'==='	00~04	0.263	-0.09675189648	0	0.1260711837
Tnnc1	2.52214365443	2.35586482464	2.32510141682	None	'==='	00~04	0.263	0.16627882979	0	-0.03076340782
Rilpl1	2.56707323333	2.35717755907	2.1743712616	None	'==='	00~04	0.263	0.20989567426	0	-0.18280629747
Fam210b	2.25087670662	2.3574928881	2.14564811195	None	'==='	00~04	0.263	-0.10661618148	0	-0.21184477615
Klhl8	2.49069591154	2.35759985907	2.2565517803	None	'==='	00~04	0.263	0.13309605247	0	-0.10104807877
Cerk	2.59784339661	2.35777155906	2.39952112712	None	'==='	00~04	0.263	0.24007183755	0	0.04174956806
Dffb	2.26295024617	2.35826402761	2.35535180125	None	'==='	00~04	0.263	-0.09531378144	0	-0.00291222636
Msantd3	2.76557717795	2.35935249006	2.24321816831	Down	'+=='	00~04	0.263	0.40622468789	0	-0.11613432175
Mmgt2	2.42121521876	2.36069576332	2.35015492	None	'==='	00~04	0.263	0.06051945544	0	-0.01054084332
Zswim5	2.33634909327	2.36071542539	2.38661507974	None	'==='	00~04	0.263	-0.02436633212	0	0.02589965435
Zfp867	2.59358802556	2.36140623682	2.37271534281	None	'==='	00~04	0.263	0.23218178874	0	0.01130910599
Plekhm1	2.44838825413	2.36218089998	2.41856508086	None	'==='	00~04	0.263	0.08620735415	0	0.05638418088
Etv3	2.53808616426	2.36302806236	2.56451474861	None	'==='	00~04	0.263	0.1750581019	0	0.20148668625
Trmt44	2.28549395655	2.36321033359	2.50996434315	None	'==='	00~04	0.263	-0.07771637704	0	0.14675400956
Fam110a	2.18882816241	2.36370655548	2.37645709501	None	'==='	00~04	0.263	-0.17487839307	0	0.01275053953
Aldh5a1	2.35362026944	2.36493096049	2.57453509937	None	'==='	00~04	0.263	-0.01131069105	0	0.20960413888
Iqgap3	2.43213362883	2.36500937666	2.76712931581	Up	'==+'	00~04	0.263	0.06712425217	0	0.40211993915
Ap1ar	2.52510669423	2.36514379446	2.3793769807	None	'==='	00~04	0.263	0.15996289977	0	0.01423318624
Armc7	2.8198193929	2.36526139976	2.83953235755	Valley	'+=+'	00~04	0.263	0.45455799314	0	0.47427095779
Ehd3	2.32729358689	2.36750805925	2.53926305369	None	'==='	00~04	0.263	-0.04021447236	0	0.17175499444
Chd8	2.26087475886	2.36881862607	2.30904518622	None	'==='	00~04	0.263	-0.10794386721	0	-0.05977343985
Pcgf3	2.50763989889	2.37021171848	2.38451128484	None	'==='	00~04	0.263	0.13742818041	0	0.01429956636
Map4k5	2.3043182802	2.37069717003	2.33526600064	None	'==='	00~04	0.263	-0.06637888983	0	-0.03543116939
Dtx2	2.47142940699	2.3712521702	2.65846286117	Up	'==+'	00~04	0.263	0.10017723679	0	0.28721069097
Ddx19b	2.30681634288	2.37146407374	2.55998364065	None	'==='	00~04	0.263	-0.06464773086	0	0.18851956691
Src	2.63502996027	2.37155328697	2.52963606986	Down	'+=='	00~04	0.263	0.2634766733	0	0.15808278289
Nfil3	2.73884564297	2.37180974428	2.25515625803	Down	'+=='	00~04	0.263	0.36703589869	0	-0.11665348625
Fah	2.2284831768	2.37181810625	1.86771463343	Down	'==-'	00~04	0.263	-0.14333492945	0	-0.50410347282
Pqlc2	1.98178325616	2.37187942589	2.16992500144	Up	'-=='	00~04	0.263	-0.39009616973	0	-0.20195442445
Sprtn	2.38110060109	2.37223614302	2.45936079369	None	'==='	00~04	0.263	0.00886445807	0	0.08712465067
Ltb	2.62684093264	2.37319438349	1.88558607768	Down	'==-'	00~04	0.263	0.25364654915	0	-0.48760830581
Ptpla	3.02075464427	2.37368440005	2.97415665991	Valley	'+=+'	00~04	0.263	0.64707024422	0	0.60047225986
Fam83h	2.32257139343	2.37383192925	2.31223822599	None	'==='	00~04	0.263	-0.05126053582	0	-0.06159370326
Unc79	2.56328750334	2.37426886121	2.51498572462	None	'==='	00~04	0.263	0.18901864213	0	0.14071686341
Pik3cb	2.43356040501	2.37448866865	2.39375939695	None	'==='	00~04	0.263	0.05907173636	0	0.0192707283
Paqr9	2.41633444	2.37562334393	2.55513881269	None	'==='	00~04	0.263	0.04071109607	0	0.17951546876
Nf1	2.44960363142	2.37629316202	2.53279570003	None	'==='	00~04	0.263	0.0733104694	0	0.15650253801
Tmtc2	2.99310369154	2.37675712749	2.25711323303	Down	'+=='	00~04	0.263	0.61634656405	0	-0.11964389446
Mcm3ap	2.33090827568	2.37718484368	2.36749967226	None	'==='	00~04	0.263	-0.046276568	0	-0.00968517142
Lin54	2.20478239802	2.37739865423	2.47169992287	None	'==='	00~04	0.263	-0.17261625621	0	0.09430126864
Pycard	1.96339273888	2.37754580413	2.17965435723	Up	'-=='	00~04	0.263	-0.41415306525	0	-0.1978914469
Traf6	2.47641020417	2.37788724512	2.58851196954	None	'==='	00~04	0.263	0.09852295905	0	0.21062472442
Nabp1	2.36319070549	2.37810372681	2.44039679968	None	'==='	00~04	0.263	-0.01491302132	0	0.06229307287
Zfp566	2.33847005543	2.37976788547	2.16220358994	None	'==='	00~04	0.263	-0.04129783004	0	-0.21756429553
Mafb	1.87234022854	2.37993973915	2.28233897593	Up	'-=='	00~04	0.263	-0.50759951061	0	-0.09760076322
Abcb9	2.49196594273	2.3807349888	2.45474180304	None	'==='	00~04	0.263	0.11123095393	0	0.07400681424
Gca	2.14921708572	2.38125291221	2.54996728868	None	'==='	00~04	0.263	-0.23203582649	0	0.16871437647
Lmbr1l	2.39100878594	2.38135813595	2.55487122392	None	'==='	00~04	0.263	0.00965064999	0	0.17351308797
Rap1gds1	2.38215813917	2.382728113	2.57257927375	None	'==='	00~04	0.263	-0.00056997383	0	0.18985116075
Npepo	2.33573763167	2.38297706002	2.52870133059	None	'==='	00~04	0.263	-0.04723942835	0	0.14572427057
Glipr1	2.54046378218	2.3830627985	2.6090882944	None	'==='	00~04	0.263	0.15740098368	0	0.2260254959
Mir192	1.96728298547	2.38313470426	3.27486694428	Up	'-=+'	00~04	0.263	-0.41585171879	0	0.89173224002
Trim26	2.55468707438	2.38372640787	2.16470262257	None	'==='	00~04	0.263	0.17096066651	0	-0.2190237853
Zc3h3	2.45819299242	2.38387567792	2.72203315102	Up	'==+'	00~04	0.263	0.0743173145	0	0.3381574731
Tsc22d2	2.36246988875	2.38430405248	2.50640898774	None	'==='	00~04	0.263	-0.02183416373	0	0.12210493526
Ankib1	2.316864014	2.38481793412	2.5048364627	None	'==='	00~04	0.263	-0.06795392012	0	0.12001852858
Fjx1	2.22737142258	2.38594451763	2.03300709301	Down	'==-'	00~04	0.263	-0.15857309505	0	-0.35293742462
E2f3	2.29903946512	2.3875252209	2.3059676035	None	'==='	00~04	0.263	-0.08848575578	0	-0.0815576174
Tceanc	2.30078267332	2.38799385751	2.18356908793	None	'==='	00~04	0.263	-0.08721118419	0	-0.20442476958
Mir421	2.46732904779	2.38901123968	2.53463811688	None	'==='	00~04	0.263	0.07831780811	0	0.1456268772
Rnf217	2.45633568562	2.38973750222	2.44545127272	None	'==='	00~04	0.263	0.0665981834	0	0.0557137705
Rpgrip1l	2.55356939635	2.38997698544	2.4237475735	None	'==='	00~04	0.263	0.16359241091	0	0.03377058806
Hdhd3	2.60830539398	2.39139930185	2.57957842762	None	'==='	00~04	0.263	0.21690609213	0	0.18817912577
Cbr3	2.0097878687	2.3919848776	2.51035434081	Up	'-=='	00~04	0.263	-0.3821970089	0	0.11836946321
Esam	2.47259954351	2.39361114609	2.41251599083	None	'==='	00~04	0.263	0.07898839742	0	0.01890484474
Zfp382	2.20828626028	2.39403389537	2.20949703574	None	'==='	00~04	0.263	-0.18574763509	0	-0.18453685963
Xkr7	2.52809367525	2.39438243309	2.4106802989	None	'==='	00~04	0.263	0.13371124216	0	0.01629786581
Gtpbp3	2.12282509648	2.39565785705	1.85846645494	Mountain	'-=-'	00~04	0.263	-0.27283276057	0	-0.53719140211
Hist2h2ab	2.68738996159	2.39623622613	2.71143543555	Valley	'+=+'	00~04	0.263	0.29115373546	0	0.31519920942
Sdccag8	2.6286686257	2.39677327127	2.6169387047	None	'==='	00~04	0.263	0.23189535443	0	0.22016543343
Fbxw8	2.41467407469	2.39755382223	2.42124754034	None	'==='	00~04	0.263	0.01712025246	0	0.02369371811
Atg9a	2.33779385564	2.39805753264	2.35994278507	None	'==='	00~04	0.263	-0.060263677	0	-0.03811474757
Msn	2.28804547669	2.39987107551	2.42854174403	None	'==='	00~04	0.263	-0.11182559882	0	0.02867066852
LOC497934	2.36656841319	2.40208089717	2.41259457246	None	'==='	00~04	0.263	-0.03551248398	0	0.01051367529
Fhod3	2.31334164124	2.40212729718	2.6340867262	None	'==='	00~04	0.263	-0.08878565594	0	0.23195942902
Plek2	2.52406869209	2.40418650009	2.27720518393	None	'==='	00~04	0.263	0.119882192	0	-0.12698131616
Spata5l1	2.36217528798	2.40435819483	2.54589178566	None	'==='	00~04	0.263	-0.04218290685	0	0.14153359083
Adam15	2.68879133198	2.40461706097	2.42785017677	Down	'+=='	00~04	0.263	0.28417427101	0	0.0232331158
Wdr89	2.20059537432	2.40624276803	2.05078028395	Down	'==-'	00~04	0.263	-0.20564739371	0	-0.35546248408
Ank3	2.32632449465	2.40625093278	2.60466915891	None	'==='	00~04	0.263	-0.07992643813	0	0.19841822613
Rgcc	1.96490501154	2.40761379957	2.02529816694	Mountain	'-=-'	00~04	0.263	-0.44270878803	0	-0.38231563263
Tnk2	2.12631213033	2.40847818528	2.24665434294	Up	'-=='	00~04	0.263	-0.28216605495	0	-0.16182384234
Ppm1h	2.81918379805	2.4087172949	2.2870614734	Down	'+=='	00~04	0.263	0.41046650315	0	-0.1216558215
Agl	2.33263347004	2.40983623585	2.43498843946	None	'==='	00~04	0.263	-0.07720276581	0	0.02515220361
Gpam	2.28534598965	2.41005883418	2.37011963165	None	'==='	00~04	0.263	-0.12471284453	0	-0.03993920253
Cryba2	3.41779446844	2.41095973507	2.93444856405	Valley	'+=+'	00~04	0.263	1.00683473337	0	0.52348882898
Ldhd	2.39238886876	2.41099499987	2.83859886337	Up	'==+'	00~04	0.263	-0.01860613111	0	0.4276038635
Fhl4	2.60703908191	2.41147234615	2.41911815648	None	'==='	00~04	0.263	0.19556673576	0	0.00764581033
Pknox1	2.2453922183	2.41206609635	2.40542333566	None	'==='	00~04	0.263	-0.16667387805	0	-0.00664276069
Pars2	1.99475348881	2.41229648153	2.38822536295	Up	'-=='	00~04	0.263	-0.41754299272	0	-0.02407111858
Ankrd16	2.48879005111	2.41297928969	2.51742436504	None	'==='	00~04	0.263	0.07581076142	0	0.10444507535
Fbxo34	2.46536853592	2.41302534052	2.43563126077	None	'==='	00~04	0.263	0.0523431954	0	0.02260592025
Herc2	2.25614111738	2.41313368959	2.50559372426	None	'==='	00~04	0.263	-0.15699257221	0	0.09246003467
Chd2	2.74062107646	2.41385941858	2.47562968287	Down	'+=='	00~04	0.263	0.32676165788	0	0.06177026429
Slc16a6	2.59526016727	2.41386212584	2.30244773975	None	'==='	00~04	0.263	0.18139804143	0	-0.11141438609
Rragd	2.72583057247	2.41826822114	2.40763011353	Down	'+=='	00~04	0.263	0.30756235133	0	-0.01063810761
Thap4	2.64090777281	2.41905881217	2.20932234737	None	'==='	00~04	0.263	0.22184896064	0	-0.2097364648
Tmem117	2.51628499654	2.419727643	2.29158587784	None	'==='	00~04	0.263	0.09655735354	0	-0.12814176516
Tst	2.26310052784	2.42092159796	2.05394195059	Down	'==-'	00~04	0.263	-0.15782107012	0	-0.36697964737
Ulk1	2.24607055746	2.42211456563	2.55606639678	None	'==='	00~04	0.263	-0.17604400817	0	0.13395183115
LOC500625	2.27010130307	2.42321240882	2.54510842472	None	'==='	00~04	0.263	-0.15311110575	0	0.1218960159
Zcchc2	2.44068116908	2.42397341259	2.80851685403	Up	'==+'	00~04	0.263	0.01670775649	0	0.38454344144
Mast3	2.57106999817	2.42430135403	2.39339148717	None	'==='	00~04	0.263	0.14676864414	0	-0.03090986686
Dhx35	2.35117034773	2.42566876501	2.15076111993	Down	'==-'	00~04	0.263	-0.07449841728	0	-0.27490764508
RGD1305420	2.49111681341	2.42677732364	2.43526587466	None	'==='	00~04	0.263	0.06433948977	0	0.00848855102
Myo9a	2.12415936952	2.42783677103	2.23604558154	Up	'-=='	00~04	0.263	-0.30367740151	0	-0.19179118949
Gpd1l	2.36057216698	2.42800031256	2.07947369023	Down	'==-'	00~04	0.263	-0.06742814558	0	-0.34852662233
Pomt2	2.56289446661	2.4285980198	2.42862749671	None	'==='	00~04	0.263	0.13429644681	0	2.947691e-05
Gpr162	2.35803329185	2.42909636654	2.25072817752	None	'==='	00~04	0.263	-0.07106307469	0	-0.17836818902
Klhl25	2.19503571569	2.42917137157	2.50443734283	None	'==='	00~04	0.263	-0.23413565588	0	0.07526597126
Efcab10	2.08332231102	2.4298221444	1.88028978274	Mountain	'-=-'	00~04	0.263	-0.34649983338	0	-0.54953236166
Mecp2	2.43295940728	2.43030133257	2.51931544357	None	'==='	00~04	0.263	0.00265807471	0	0.089014111
Naglt1	2.06990834938	2.43035753975	2.36348229554	Up	'-=='	00~04	0.263	-0.36044919037	0	-0.06687524421
Akap9	2.46753251689	2.4304244502	2.46899247871	None	'==='	00~04	0.263	0.03710806669	0	0.03856802851
Zfp775	2.53408401981	2.43350165183	2.33461975871	None	'==='	00~04	0.263	0.10058236798	0	-0.09888189312
Fitm2	2.42413739263	2.43370193694	2.72227802469	Up	'==+'	00~04	0.263	-0.00956454431	0	0.28857608775
Fstl3	2.54553846099	2.43680680266	2.64049136654	None	'==='	00~04	0.263	0.10873165833	0	0.20368456388
Ntrk1	2.21287434245	2.43712917625	2.08738476388	Down	'==-'	00~04	0.263	-0.2242548338	0	-0.34974441237
Gtf2ird2	2.30382457622	2.43944761006	2.45974897664	None	'==='	00~04	0.263	-0.13562303384	0	0.02030136658
Ccdc130	2.45979618095	2.43999008059	2.54183694427	None	'==='	00~04	0.263	0.01980610036	0	0.10184686368
Tyk2	2.37745140781	2.44017617545	2.43743816099	None	'==='	00~04	0.263	-0.06272476764	0	-0.00273801446
Orc1	2.08220185048	2.44077151772	2.50634297108	Up	'-=='	00~04	0.263	-0.35856966724	0	0.06557145336
Sugp2	2.29577003624	2.44094422732	2.50941462199	None	'==='	00~04	0.263	-0.14517419108	0	0.06847039467
Qser1	2.4631594438	2.44108503676	2.63565921437	None	'==='	00~04	0.263	0.02207440704	0	0.19457417761
Arhgap8	2.93829896712	2.44122317607	2.59069542574	Down	'+=='	00~04	0.263	0.49707579105	0	0.14947224967
Elmod2	2.5920599051	2.44424299422	2.37266241577	None	'==='	00~04	0.263	0.14781691088	0	-0.07158057845
Grk5	2.16800654504	2.44442589083	2.40220917591	Up	'-=='	00~04	0.263	-0.27641934579	0	-0.04221671492
Slit1	2.18079075496	2.44505392437	2.56427572504	Up	'-=='	00~04	0.263	-0.26426316941	0	0.11922180067
Arhgap12	2.56557767984	2.44569757375	2.53182059684	None	'==='	00~04	0.263	0.11988010609	0	0.08612302309
Agbl5	2.34095813694	2.4457743687	2.36241939003	None	'==='	00~04	0.263	-0.10481623176	0	-0.08335497867
Smad9	2.50267430209	2.44591205975	2.60150398585	None	'==='	00~04	0.263	0.05676224234	0	0.1555919261
Npc1	2.5451133684	2.44662678286	2.6598652058	None	'==='	00~04	0.263	0.09848658554	0	0.21323842294
Rnd2	2.73018126357	2.4475342356	2.53872935151	Down	'+=='	00~04	0.263	0.28264702797	0	0.09119511591
Fntb	2.60134471269	2.44761886681	2.63815263283	None	'==='	00~04	0.263	0.15372584588	0	0.19053376602
Tnk1	2.28280747487	2.44785422127	2.22316302684	None	'==='	00~04	0.263	-0.1650467464	0	-0.22469119443
Zfp167	2.272169542	2.44795998605	2.28984036576	None	'==='	00~04	0.263	-0.17579044405	0	-0.15811962029
Jrk	2.85150120134	2.44815034311	2.58319411594	Down	'+=='	00~04	0.263	0.40335085823	0	0.13504377283
Cecr2	2.4441263524	2.44841204307	2.2735158897	None	'==='	00~04	0.263	-0.00428569067	0	-0.17489615337
Spata25	2.78617603733	2.44844904731	2.97817530731	Valley	'+=+'	00~04	0.263	0.33772699002	0	0.52972626
Tor3a	2.35875351544	2.44892208938	2.3284315109	None	'==='	00~04	0.263	-0.09016857394	0	-0.12049057848
Eva1b	2.16462861552	2.44926025901	2.63985727284	Up	'-=='	00~04	0.263	-0.28463164349	0	0.19059701383
Slc35f2	2.66843232529	2.44940554193	2.62375919403	None	'==='	00~04	0.263	0.21902678336	0	0.1743536521
Ttll12	2.35603391325	2.44979113109	2.40069913082	None	'==='	00~04	0.263	-0.09375721784	0	-0.04909200027
Dclre1c	2.71225239797	2.45059367113	2.5405604916	None	'==='	00~04	0.263	0.26165872684	0	0.08996682047
Il1rap	2.33786805338	2.4527957219	2.34125994884	None	'==='	00~04	0.263	-0.11492766852	0	-0.11153577306
Slc6a8	2.48622524096	2.45312771574	2.65817948599	None	'==='	00~04	0.263	0.03309752522	0	0.20505177025
Ing5	2.31605303602	2.45360186017	2.29384424138	None	'==='	00~04	0.263	-0.13754882415	0	-0.15975761879
Eva1a	2.39568527315	2.45464179792	2.35962799113	None	'==='	00~04	0.263	-0.05895652477	0	-0.09501380679
Fancc	2.39070344987	2.45535221036	2.61461091306	None	'==='	00~04	0.263	-0.06464876049	0	0.1592587027
Mtfp1	2.73047475652	2.4553942979	2.73516470857	Valley	'+=+'	00~04	0.263	0.27508045862	0	0.27977041067
Ambra1	2.51977587695	2.45548109957	2.39543576751	None	'==='	00~04	0.263	0.06429477738	0	-0.06004533206
Sox13	2.34163570183	2.45570202571	2.14140990121	Down	'==-'	00~04	0.263	-0.11406632388	0	-0.3142921245
Shkbp1	2.34059075236	2.45769409254	2.39978359637	None	'==='	00~04	0.263	-0.11710334018	0	-0.05791049617
Prkcd	2.66161508183	2.45849749914	2.74531048707	Up	'==+'	00~04	0.263	0.20311758269	0	0.28681298793
Sort1	2.40246297045	2.45951293188	2.33440237336	None	'==='	00~04	0.263	-0.05704996143	0	-0.12511055852
Nradd	3.16495035768	2.46063249021	2.68717269448	Down	'+=='	00~04	0.263	0.70431786747	0	0.22654020427
RGD1563441	2.47278407839	2.46427094845	2.0461976719	Down	'==-'	00~04	0.263	0.00851312994	0	-0.41807327655
Phf21b	2.37897487593	2.46448007712	2.20614932269	None	'==='	00~04	0.263	-0.08550520119	0	-0.25833075443
Neurl1B	2.06521383351	2.46609718628	2.25591459885	Up	'-=='	00~04	0.263	-0.40088335277	0	-0.21018258743
Slc38a7	2.51023532673	2.46652271499	2.53031050541	None	'==='	00~04	0.263	0.04371261174	0	0.06378779042
Camkk1	2.34699375384	2.46796544538	2.43915501678	None	'==='	00~04	0.263	-0.12097169154	0	-0.0288104286
Ppp2r3a	2.45883605614	2.46808278313	2.96792665344	Up	'==+'	00~04	0.263	-0.00924672699	0	0.49984387031
Fiz1	2.46633998798	2.46882830674	2.26960771553	None	'==='	00~04	0.263	-0.00248831876	0	-0.19922059121
Esyt1	2.56435133882	2.46959167814	2.75594081927	Up	'==+'	00~04	0.263	0.09475966068	0	0.28634914113
Gsn	2.23888772245	2.47052645318	2.50220073804	None	'==='	00~04	0.263	-0.23163873073	0	0.03167428486
Colec12	2.09443877622	2.47226940109	2.42032878672	Up	'-=='	00~04	0.263	-0.37783062487	0	-0.05194061437
Ubn2	2.6049940686	2.473773926	2.75154513023	Up	'==+'	00~04	0.263	0.1312201426	0	0.27777120423
Tomm40l	2.10126683033	2.47401024585	1.91249658238	Mountain	'-=-'	00~04	0.263	-0.37274341552	0	-0.56151366347
Lck	2.57927188285	2.47420758222	2.41740158113	None	'==='	00~04	0.263	0.10506430063	0	-0.05680600109
Traip	2.56865235462	2.47438412347	2.76127463398	Up	'==+'	00~04	0.263	0.09426823115	0	0.28689051051
Nedd9	2.66378407909	2.47489026168	2.64910496509	None	'==='	00~04	0.263	0.18889381741	0	0.17421470341
Lmo2	2.32931307215	2.47541697596	2.27273987812	None	'==='	00~04	0.263	-0.14610390381	0	-0.20267709784
Atp2c2	2.49530118146	2.47554927297	2.33309737294	None	'==='	00~04	0.263	0.01975190849	0	-0.14245190003
Maml3	2.23253796901	2.47569193262	2.23460861433	None	'==='	00~04	0.263	-0.24315396361	0	-0.24108331829
Zc3h18	2.58285703484	2.47648019707	2.45399686153	None	'==='	00~04	0.263	0.10637683777	0	-0.02248333554
Nsun6	2.38328680079	2.47804248781	2.51030622992	None	'==='	00~04	0.263	-0.09475568702	0	0.03226374211
Slc41a3	2.44300982513	2.47903132306	2.3100812267	None	'==='	00~04	0.263	-0.03602149793	0	-0.16895009636
Kiaa0415	2.60638063393	2.47909083864	2.41710448188	None	'==='	00~04	0.263	0.12728979529	0	-0.06198635676
Naa30	2.35932718631	2.47925384699	2.5312541858	None	'==='	00~04	0.263	-0.11992666068	0	0.05200033881
G0s2	4.9689524243	2.47948668411	3.12821585242	Valley	'+=+'	04~08	0.263	2.48946574019	0	0.64872916831
Rasa3	2.20739313046	2.47994190148	2.32830799188	Up	'-=='	00~04	0.263	-0.27254877102	0	-0.1516339096
Smcr8	2.60741790857	2.48035561084	2.57027833197	None	'==='	00~04	0.263	0.12706229773	0	0.08992272113
Sept3	2.4395726091	2.48241463513	2.34902268178	None	'==='	00~04	0.263	-0.04284202603	0	-0.13339195335
Zfp467	2.511123897	2.48282763612	2.4405615813	None	'==='	00~04	0.263	0.02829626088	0	-0.04226605482
Brf1	2.44546716438	2.4838286728	2.52102560262	None	'==='	00~04	0.263	-0.03836150842	0	0.03719692982
Prex1	2.2271773167	2.4838647797	2.26493570652	None	'==='	00~04	0.263	-0.256687463	0	-0.21892907318
Mpg	2.83970769835	2.4839679373	2.18365800791	Down	'+=-'	00~04	0.263	0.35573976105	0	-0.30030992939
Lrrc4b	2.53433307853	2.48514598955	2.34699658953	None	'==='	00~04	0.263	0.04918708898	0	-0.13814940002
Elavl2	2.43392355339	2.48655220551	2.25408907187	None	'==='	00~04	0.263	-0.05262865212	0	-0.23246313364
Rcan2	2.48716216961	2.48702578652	2.47394272985	None	'==='	00~04	0.263	0.00013638309	0	-0.01308305667
Ripk4	2.52829875628	2.48894425741	2.6451644094	None	'==='	00~04	0.263	0.03935449887	0	0.15622015199
Il18	2.67196813322	2.48940677744	2.81367449196	Up	'==+'	00~04	0.263	0.18256135578	0	0.32426771452
Slc25a38	3.15521816101	2.48992051474	2.88880752957	Valley	'+=+'	00~04	0.263	0.66529764627	0	0.39888701483
Naf1	3.38946356176	2.491134776	3.05310786008	Valley	'+=+'	00~04	0.263	0.89832878576	0	0.56197308408
Rnft2	2.25121008363	2.49202236262	2.35918097814	None	'==='	00~04	0.263	-0.24081227899	0	-0.13284138448
Arntl	2.4189212319	2.49249415168	2.59640804511	None	'==='	00~04	0.263	-0.07357291978	0	0.10391389343
RGD1311847	2.43354705223	2.49272998837	2.39137730377	None	'==='	00~04	0.263	-0.05918293614	0	-0.1013526846
Phf15	2.55653732231	2.49333990881	2.43425191035	None	'==='	00~04	0.263	0.0631974135	0	-0.05908799846
Arid3a	2.47769545827	2.49420821608	2.2600346916	None	'==='	00~04	0.263	-0.01651275781	0	-0.23417352448
Rgl1	1.86025567423	2.49430039501	1.99922795161	Mountain	'-=-'	00~04	0.263	-0.63404472078	0	-0.4950724434
Hsd17b7	1.89121307283	2.49565423452	2.23348623328	Up	'-=='	00~04	0.263	-0.60444116169	0	-0.26216800124
Clcn7	2.79492942636	2.4965058113	2.86263388641	Valley	'+=+'	00~04	0.263	0.29842361506	0	0.36612807511
Edc4	2.45867334873	2.49651859391	2.38334210464	None	'==='	00~04	0.263	-0.03784524518	0	-0.11317648927
Hps5	2.56892226245	2.49780905432	2.5110505031	None	'==='	00~04	0.263	0.07111320813	0	0.01324144878
Rps6ka1	2.58604411645	2.49808999168	2.54341916861	None	'==='	00~04	0.263	0.08795412477	0	0.04532917693
Prkx	2.31122698907	2.49890440077	2.52926874458	None	'==='	00~04	0.263	-0.1876774117	0	0.03036434381
Zswim8	2.65441262619	2.49894268456	2.52310774926	None	'==='	00~04	0.263	0.15546994163	0	0.0241650647
Ctxn1	2.76411256668	2.49909580954	2.53181061795	Down	'+=='	00~04	0.263	0.26501675714	0	0.03271480841
Nxpe3	2.74091461161	2.49979742447	2.79351513557	Up	'==+'	00~04	0.263	0.24111718714	0	0.2937177111
Homer1	2.3914240493	2.50096517543	2.43137959304	None	'==='	00~04	0.263	-0.10954112613	0	-0.06958558239
Slc35e4	2.70420799495	2.50114356941	2.54941781682	None	'==='	00~04	0.263	0.20306442554	0	0.04827424741
Zbtb45	2.58840402925	2.50139583181	2.44839089736	None	'==='	00~04	0.263	0.08700819744	0	-0.05300493445
Rabgef1	2.57143411588	2.50159710047	2.7422153757	None	'==='	00~04	0.263	0.06983701541	0	0.24061827523
LOC684112	2.36922077881	2.50175249124	2.451867842	None	'==='	00~04	0.263	-0.13253171243	0	-0.04988464924
Slc16a10	2.99903126579	2.50185947188	2.3443257381	Down	'+=='	00~04	0.263	0.49717179391	0	-0.15753373378
Mafk	2.57830837724	2.50214471481	2.61377915289	None	'==='	00~04	0.263	0.07616366243	0	0.11163443808
Elk1	2.64668571213	2.5022032845	2.42258017469	None	'==='	00~04	0.263	0.14448242763	0	-0.07962310981
Cad	2.5555486919	2.50225166637	2.50301537558	None	'==='	00~04	0.263	0.05329702553	0	0.00076370921
Clu	2.67703910688	2.50247318366	2.96230839945	Up	'==+'	00~04	0.263	0.17456592322	0	0.45983521579
Rabggta	2.73142005009	2.50435089468	2.54444581915	None	'==='	00~04	0.263	0.22706915541	0	0.04009492447
Vac14	2.26740096046	2.50470682441	2.30568457938	None	'==='	00~04	0.263	-0.23730586395	0	-0.19902224503
Kifc3	2.46107797433	2.5052380133	2.15359783243	Down	'==-'	00~04	0.263	-0.04416003897	0	-0.35164018087
Kat6a	2.5184495315	2.50584266976	2.42464803072	None	'==='	00~04	0.263	0.01260686174	0	-0.08119463904
Pkp2	2.41022168925	2.50686086682	2.6061342308	None	'==='	00~04	0.263	-0.09663917757	0	0.09927336398
Gsc	2.51206250348	2.51044802584	2.15034845576	Down	'==-'	00~04	0.263	0.00161447764	0	-0.36009957008
Zmiz1	2.43311168372	2.51095432613	2.76414017455	None	'==='	00~04	0.263	-0.07784264241	0	0.25318584842
Mospd1	2.79940441539	2.51158189181	2.57890973817	Down	'+=='	00~04	0.263	0.28782252358	0	0.06732784636
Mast2	2.26776049942	2.51214849079	2.34091257494	None	'==='	00~04	0.263	-0.24438799137	0	-0.17123591585
Kcnma1	2.48392667515	2.51354632997	2.52363471623	None	'==='	00~04	0.263	-0.02961965482	0	0.01008838626
Ar	1.80843859723	2.51409195379	2.50406100131	Up	'-=='	00~04	0.263	-0.70565335656	0	-0.01003095248
Rad9b	2.85564691688	2.51413236216	2.7651485616	Down	'+=='	00~04	0.263	0.34151455472	0	0.25101619944
Samd4b	2.48786703889	2.51436973849	2.46165166001	None	'==='	00~04	0.263	-0.0265026996	0	-0.05271807848
Stk4	2.41502848241	2.51460202644	2.49079601519	None	'==='	00~04	0.263	-0.09957354403	0	-0.02380601125
Smpdl3a	2.65384881112	2.51470805851	2.4766201727	None	'==='	00~04	0.263	0.13914075261	0	-0.03808788581
Sptlc2	2.6673426387	2.51491252692	2.83675833307	Up	'==+'	00~04	0.263	0.15243011178	0	0.32184580615
Spsb4	2.45519437116	2.5150967761	2.33600339215	None	'==='	00~04	0.263	-0.05990240494	0	-0.17909338395
Ptprk	2.37156443823	2.51550557381	2.4582927517	None	'==='	00~04	0.263	-0.14394113558	0	-0.05721282211
Clasp2	2.51247721853	2.51565695097	2.54165360112	None	'==='	00~04	0.263	-0.00317973244	0	0.02599665015
Dgkg	2.88440216222	2.51632030022	2.09999567566	Down	'+=-'	00~04	0.263	0.368081862	0	-0.41632462456
Rp2	2.54803458699	2.51635055983	2.59126531265	None	'==='	00~04	0.263	0.03168402716	0	0.07491475282
Parp16	2.40369583107	2.51841679789	2.66996103896	None	'==='	00~04	0.263	-0.11472096682	0	0.15154424107
Stat2	2.41445489353	2.51941861355	2.45219477687	None	'==='	00~04	0.263	-0.10496372002	0	-0.06722383668
Dcaf17	2.39584153492	2.51973311064	2.15657783205	Down	'==-'	00~04	0.263	-0.12389157572	0	-0.36315527859
Hps4	2.40424645931	2.52015820174	2.41989480227	None	'==='	00~04	0.263	-0.11591174243	0	-0.10026339947
Skiv2l	2.52534728375	2.52048259529	2.60207199614	None	'==='	00~04	0.263	0.00486468846	0	0.08158940085
Ash1l	2.72313257045	2.52090495199	2.73737093453	None	'==='	00~04	0.263	0.20222761846	0	0.21646598254
Nck2	2.97928090432	2.52101806225	2.33773963181	Down	'+=='	00~04	0.263	0.45826284207	0	-0.18327843044
Dlgap4	2.51361959701	2.52129451668	2.24990947744	Down	'==-'	00~04	0.263	-0.00767491967	0	-0.27138503924
Palb2	2.55404605068	2.52196783853	2.68463923089	None	'==='	00~04	0.263	0.03207821215	0	0.16267139236
Mpp3	2.43294070555	2.52250024374	2.64453467395	None	'==='	00~04	0.263	-0.08955953819	0	0.12203443021
Lrp10	2.71269041638	2.52261573969	2.62149631155	None	'==='	00~04	0.263	0.19007467669	0	0.09888057186
Fbxo42	2.20903531342	2.5233060118	1.94641646432	Mountain	'-=-'	00~04	0.263	-0.31427069838	0	-0.57688954748
Fuz	2.91760933631	2.52508664329	2.40047781604	Down	'+=='	00~04	0.263	0.39252269302	0	-0.12460882725
Rbm38	2.60225969933	2.52585088815	2.63562439198	None	'==='	00~04	0.263	0.07640881118	0	0.10977350383
Slc35g3	2.8431000734	2.52600043231	2.37376818735	Down	'+=='	00~04	0.263	0.31709964109	0	-0.15223224496
Zfp609	2.24166631766	2.52602372674	2.43464157042	Up	'-=='	00~04	0.263	-0.28435740908	0	-0.09138215632
Galnt10	2.84634888879	2.52607632568	2.40054066196	Down	'+=='	00~04	0.263	0.32027256311	0	-0.12553566372
Sbf1	2.43692670208	2.52657216431	2.52399344552	None	'==='	00~04	0.263	-0.08964546223	0	-0.00257871879
Epb41l4a	3.2055238886	2.5266472765	3.37759438806	Valley	'+=+'	00~04	0.263	0.6788766121	0	0.85094711156
Mtbp	2.34304390455	2.52677746172	2.41352097101	None	'==='	00~04	0.263	-0.18373355717	0	-0.11325649071
Polr1a	2.31647306367	2.52713040484	2.58398835276	None	'==='	00~04	0.263	-0.21065734117	0	0.05685794792
Gon4l	2.30023796392	2.52743822089	2.29467661778	None	'==='	00~04	0.263	-0.22720025697	0	-0.23276160311
Ext1	2.63231242644	2.5290737993	2.60057900525	None	'==='	00~04	0.263	0.10323862714	0	0.07150520595
Ppm1k	2.48777702003	2.53100209882	2.23031370183	Down	'==-'	00~04	0.263	-0.04322507879	0	-0.30068839699
Cdca7	2.48040473095	2.53128662944	2.31086358432	None	'==='	00~04	0.263	-0.05088189849	0	-0.22042304512
Actr5	2.35429981477	2.534592054	2.47487728599	None	'==='	00~04	0.263	-0.18029223923	0	-0.05971476801
Ap5m1	2.46264917258	2.5351770678	2.48576685093	None	'==='	00~04	0.263	-0.07252789522	0	-0.04941021687
Foxo1	2.50741156174	2.53568969336	2.42432823117	None	'==='	00~04	0.263	-0.02827813162	0	-0.11136146219
LOC690276	3.13788873747	2.53585638184	2.15324111579	Down	'+=-'	00~04	0.263	0.60203235563	0	-0.38261526605
Rad54l	2.56311418978	2.53594096266	2.64461081043	None	'==='	00~04	0.263	0.02717322712	0	0.10866984777
Tfcp2	2.85611722273	2.53642596279	2.46752208328	Down	'+=='	00~04	0.263	0.31969125994	0	-0.06890387951
Nmnat3	2.62484486663	2.5368809685	2.37975956945	None	'==='	00~04	0.263	0.08796389813	0	-0.15712139905
Coro2a	2.33510303771	2.5370002905	2.31226727405	None	'==='	00~04	0.263	-0.20189725279	0	-0.22473301645
Jrkl	2.54225804977	2.53731843428	2.131586192	Down	'==-'	00~04	0.263	0.00493961549	0	-0.40573224228
Tulp2	2.91465291934	2.53846317134	2.5111350323	Down	'+=='	00~04	0.263	0.376189748	0	-0.02732813904
Zfp846	2.60920652038	2.53860272341	2.6160988733	None	'==='	00~04	0.263	0.07060379697	0	0.07749614989
Usp10	2.63171197261	2.53873679987	2.64218631411	None	'==='	00~04	0.263	0.09297517274	0	0.10344951424
Mss51	2.50498642189	2.53971964674	2.67785999372	None	'==='	00~04	0.263	-0.03473322485	0	0.13814034698
Sec31a	2.34884710529	2.54079851795	2.49686879332	None	'==='	00~04	0.263	-0.19195141266	0	-0.04392972463
Bok	2.59569222017	2.54102163199	2.41537198541	None	'==='	00~04	0.263	0.05467058818	0	-0.12564964658
Zfp40	2.29998603949	2.5414578442	2.39864041265	None	'==='	00~04	0.263	-0.24147180471	0	-0.14281743155
Cflar	2.53429074158	2.5416461678	2.39833121456	None	'==='	00~04	0.263	-0.00735542622	0	-0.14331495324
Tsc2	2.47135656712	2.54222089834	2.70433638622	None	'==='	00~04	0.263	-0.07086433122	0	0.16211548788
Fbxo31	2.53601310121	2.54243141043	2.410094121	None	'==='	00~04	0.263	-0.00641830922	0	-0.13233728943
Shpk	2.496973581	2.54279540002	2.65355077105	None	'==='	00~04	0.263	-0.04582181902	0	0.11075537103
RGD1566036	2.36047103484	2.54294889192	2.27610653436	Down	'==-'	00~04	0.263	-0.18247785708	0	-0.26684235756
Zbtb44	2.4731946488	2.5440030884	2.18951147985	Down	'==-'	00~04	0.263	-0.0708084396	0	-0.35449160855
Hdac10	2.80424565763	2.54409214013	2.68115012528	None	'==='	00~04	0.263	0.2601535175	0	0.13705798515
Gramd1c	2.5641952286	2.5451133684	2.36908115515	None	'==='	00~04	0.263	0.0190818602	0	-0.17603221325
Cpne8	2.29191292637	2.5454000725	2.73846305554	None	'==='	00~04	0.263	-0.25348714613	0	0.19306298304
Pdia5	2.24519139306	2.54643025402	2.40080021393	Up	'-=='	00~04	0.263	-0.30123886096	0	-0.14563004009
Gtdc2	2.36199569228	2.54651915607	2.24930576762	Down	'==-'	00~04	0.263	-0.18452346379	0	-0.29721338845
Vangl1	3.03978237313	2.5468203945	2.5369505742	Down	'+=='	00~04	0.263	0.49296197863	0	-0.0098698203
B3galt6	2.2540648772	2.54748684616	2.09759057179	Mountain	'-=-'	00~04	0.263	-0.29342196896	0	-0.44989627437
RGD1561039	2.86149291322	2.55052147653	2.20609304472	Down	'+=-'	00~04	0.263	0.31097143669	0	-0.34442843181
Pex1	2.65722382712	2.55085142507	2.51323806233	None	'==='	00~04	0.263	0.10637240205	0	-0.03761336274
Lcmt2	2.45778600811	2.55133390049	2.62580584735	None	'==='	00~04	0.263	-0.09354789238	0	0.07447194686
Pex6	2.5376514159	2.55260331988	2.27636861891	Down	'==-'	00~04	0.263	-0.01495190398	0	-0.27623470097
Slc19a1	2.63142562174	2.55286149525	2.67534172812	None	'==='	00~04	0.263	0.07856412649	0	0.12248023287
Klf6	2.74330383701	2.5531368314	2.69930064927	None	'==='	00~04	0.263	0.19016700561	0	0.14616381787
Tap1	2.5265070639	2.5534219456	2.34540205305	None	'==='	00~04	0.263	-0.0269148817	0	-0.20801989255
Ccdc93	2.57228336665	2.55355219454	2.37997022718	None	'==='	00~04	0.263	0.01873117211	0	-0.17358196736
Ppp3ca	2.55500134209	2.55397235154	2.66452379958	None	'==='	00~04	0.263	0.00102899055	0	0.11055144804
Gpr153	2.41975730171	2.55447834314	2.67090150413	None	'==='	00~04	0.263	-0.13472104143	0	0.11642316099
Idua	2.95356138488	2.55464041943	2.61374615535	Down	'+=='	00~04	0.263	0.39892096545	0	0.05910573592
Ino80	2.61433057157	2.55492523666	2.67825223072	None	'==='	00~04	0.263	0.05940533491	0	0.12332699406
Ankrd52	2.42067911371	2.55511426533	2.3592990705	None	'==='	00~04	0.263	-0.13443515162	0	-0.19581519483
Espl1	2.35434495595	2.55517072364	2.60020313676	None	'==='	00~04	0.263	-0.20082576769	0	0.04503241312
Slc1a1	2.46724295607	2.55564194157	2.456388259	None	'==='	00~04	0.263	-0.0883989855	0	-0.09925368257
Chst10	2.42694635095	2.55585786503	2.58117526862	None	'==='	00~04	0.263	-0.12891151408	0	0.02531740359
Syt9	2.38248742336	2.55600016055	2.56049486556	None	'==='	00~04	0.263	-0.17351273719	0	0.00449470501
Mtmr10	2.63614896026	2.55655694087	2.62363279111	None	'==='	00~04	0.263	0.07959201939	0	0.06707585024
Cadm3	2.12047138579	2.55685609087	2.0350537566	Mountain	'-=-'	00~04	0.263	-0.43638470508	0	-0.52180233427
Map6d1	2.81457913353	2.55695906259	2.82300948376	Up	'==+'	00~04	0.263	0.25762007094	0	0.26605042117
Hyal2	2.68233282813	2.55717724028	2.55729489545	None	'==='	00~04	0.263	0.12515558785	0	0.00011765517
Casp6	2.71997413175	2.55853704261	2.60273003803	None	'==='	00~04	0.263	0.16143708914	0	0.04419299542
Tmem2	2.41505012281	2.55993226353	2.68688370092	None	'==='	00~04	0.263	-0.14488214072	0	0.12695143739
Afg3l1	2.60730190348	2.56083476655	2.48723936187	None	'==='	00~04	0.263	0.04646713693	0	-0.07359540468
Cfhr1	1.963973432	2.5610914732	2.8579790052	Up	'-=+'	00~04	0.263	-0.5971180412	0	0.296887532
Pusl1	2.47527688354	2.56163163038	2.60658909601	None	'==='	00~04	0.263	-0.08635474684	0	0.04495746563
B3galt4	2.22383336604	2.56251109161	2.32883933583	Up	'-=='	00~04	0.263	-0.33867772557	0	-0.23367175578
Pdzd8	2.51017708222	2.56339001706	2.66439864277	None	'==='	00~04	0.263	-0.05321293484	0	0.10100862571
RT1-O1	2.92074871592	2.56343150864	3.0738819149	Valley	'+=+'	00~04	0.263	0.35731720728	0	0.51045040626
Apc	2.75186001152	2.56356573791	2.75908763981	None	'==='	00~04	0.263	0.18829427361	0	0.1955219019
Stxbp5	2.59335616153	2.56377803872	2.51375096308	None	'==='	00~04	0.263	0.02957812281	0	-0.05002707564
Dot1l	2.21553571769	2.56379023897	2.46400426542	Up	'-=='	00~04	0.263	-0.34825452128	0	-0.09978597355
Lrrc10b	2.56511213434	2.56448060481	2.50172956579	None	'==='	00~04	0.263	0.00063152953	0	-0.06275103902
Ier3	2.78827017131	2.56475373259	2.99858727076	Up	'==+'	00~04	0.263	0.22351643872	0	0.43383353817
Cd1d1	2.54369631255	2.565236457	2.41524216712	None	'==='	00~04	0.263	-0.02154014445	0	-0.14999428988
Ybey	2.52746074144	2.56558742788	2.53135900109	None	'==='	00~04	0.263	-0.03812668644	0	-0.03422842679
RGD1308923	2.51447073785	2.56589933033	2.65045439229	None	'==='	00~04	0.263	-0.05142859248	0	0.08455506196
Gk	2.40236200378	2.56681515401	2.48177166709	None	'==='	00~04	0.263	-0.16445315023	0	-0.08504348692
Mipep	2.69282665147	2.56755761607	2.66521310521	None	'==='	00~04	0.263	0.1252690354	0	0.09765548914
Taf1b	2.63164679204	2.56827293932	2.56435865607	None	'==='	00~04	0.263	0.06337385272	0	-0.00391428325
Gpr6	2.02556394572	2.56854778216	3.28179764058	Up	'-=+'	00~04	0.263	-0.54298383644	0	0.71324985842
RGD1560436	2.47428027829	2.56857453397	2.41212030794	None	'==='	00~04	0.263	-0.09429425568	0	-0.15645422603
Abcg3	2.2737247446	2.56867667271	2.49367807289	Up	'-=='	00~04	0.263	-0.29495192811	0	-0.07499859982
Abcg3l3	2.2737247446	2.56867667271	2.49367807289	Up	'-=='	00~04	0.263	-0.29495192811	0	-0.07499859982
Zfp295	2.72624704701	2.56892955655	2.56787395921	None	'==='	00~04	0.263	0.15731749046	0	-0.00105559734
Trim11	2.74574718792	2.56977299269	2.72123702445	None	'==='	00~04	0.263	0.17597419523	0	0.15146403176
Gak	2.69338659261	2.5706135075	2.58943273161	None	'==='	00~04	0.263	0.12277308511	0	0.01881922411
Phospho2	2.58284017872	2.57165011562	2.70437844295	None	'==='	00~04	0.263	0.0111900631	0	0.13272832733
Cdk18	2.95082111277	2.57311757199	2.6340844022	Down	'+=='	00~04	0.263	0.37770354078	0	0.06096683021
Zmat3	2.41298470751	2.57430741964	2.60187000974	None	'==='	00~04	0.263	-0.16132271213	0	0.0275625901
Spata2	2.66306903488	2.57440188687	2.33714017996	None	'==='	00~04	0.263	0.08866714801	0	-0.23726170691
Tchp	2.6471118502	2.57505087904	2.57157731033	None	'==='	00~04	0.263	0.07206097116	0	-0.00347356871
Fnbp1	2.9562946031	2.57617623662	2.5508711211	Down	'+=='	00~04	0.263	0.38011836648	0	-0.02530511552
Map3k4	2.68714805387	2.57676881405	2.76422936561	None	'==='	00~04	0.263	0.11037923982	0	0.18746055156
Cyp46a1	2.85033538226	2.57695258454	2.86435257129	Valley	'+=+'	00~04	0.263	0.27338279772	0	0.28739998675
Adra2a	2.80861569866	2.5772572051	2.6577931834	None	'==='	00~04	0.263	0.23135849356	0	0.0805359783
Agbl4	2.4743140288	2.57827938966	2.4188537858	None	'==='	00~04	0.263	-0.10396536086	0	-0.15942560386
Tecpr1	2.37243397153	2.57873829133	2.46636348275	None	'==='	00~04	0.263	-0.2063043198	0	-0.11237480858
Tyw5	2.71795383248	2.58076296084	2.53388723302	None	'==='	00~04	0.263	0.13719087164	0	-0.04687572782
Slc7a1	3.21337527986	2.58154648592	2.54705245335	Down	'+=='	00~04	0.263	0.63182879394	0	-0.03449403257
Acad10	2.87710421877	2.58190315022	2.14608819802	Down	'+=-'	00~04	0.263	0.29520106855	0	-0.4358149522
Ndst1	2.49611205148	2.58226454436	2.46617290302	None	'==='	00~04	0.263	-0.08615249288	0	-0.11609164134
Ppp4r1	2.8450684715	2.58236330967	2.7184931479	None	'==='	00~04	0.263	0.26270516183	0	0.13612983823
Abca5	2.66988396163	2.58408459418	2.70582975528	None	'==='	00~04	0.263	0.08579936745	0	0.1217451611
Abhd14a	2.18114708751	2.5841543652	2.6401164981	Up	'-=='	00~04	0.263	-0.40300727769	0	0.0559621329
RGD1561328	2.55180145229	2.58515725141	2.75940301	None	'==='	00~04	0.263	-0.03335579912	0	0.17424575859
Sec24a	2.63259162217	2.58578219949	2.75904927927	None	'==='	00~04	0.263	0.04680942268	0	0.17326707978
Kctd15	3.08651544338	2.5880705627	2.55964353906	Down	'+=='	00~04	0.263	0.49844488068	0	-0.02842702364
Rttn	2.48341079865	2.58826489431	2.50316552416	None	'==='	00~04	0.263	-0.10485409566	0	-0.08509937015
Epb41l3	2.82524426091	2.58827449025	3.03418577629	Up	'==+'	00~04	0.263	0.23696977066	0	0.44591128604
Tnfsf10	2.59617901977	2.58850957095	2.21497649021	Down	'==-'	00~04	0.263	0.00766944882	0	-0.37353308074
Rhobtb3	2.65328477561	2.58928650397	2.65745708457	None	'==='	00~04	0.263	0.06399827164	0	0.0681705806
Scarf2	2.5504623733	2.58967002033	2.51967021671	None	'==='	00~04	0.263	-0.03920764703	0	-0.06999980362
Dusp5	3.08929135877	2.59073613941	2.81363139964	Down	'+=='	00~04	0.263	0.49855521936	0	0.22289526023
Fem1c	2.68176633102	2.59076727262	2.57349813917	None	'==='	00~04	0.263	0.0909990584	0	-0.01726913345
Caap1	2.56692228688	2.59192351522	2.45130607926	None	'==='	00~04	0.263	-0.02500122834	0	-0.14061743596
Sp4	2.68046389314	2.59303340213	2.5535177903	None	'==='	00~04	0.263	0.08743049101	0	-0.03951561183
Zfyve9	2.71955146152	2.59317685966	2.54912451523	None	'==='	00~04	0.263	0.12637460186	0	-0.04405234443
Engase	2.61399833171	2.59401818999	2.47396610113	None	'==='	00~04	0.263	0.01998014172	0	-0.12005208886
Atat1	2.78617603733	2.59429533913	2.42663242733	None	'==='	00~04	0.263	0.1918806982	0	-0.1676629118
Pla2g16	2.45899349744	2.59434311808	2.50203775532	None	'==='	00~04	0.263	-0.13534962064	0	-0.09230536276
Phrf1	2.54271864795	2.59466080788	2.66230577829	None	'==='	00~04	0.263	-0.05194215993	0	0.06764497041
Nlgn2	2.36254002292	2.59469185651	2.58208144931	None	'==='	00~04	0.263	-0.23215183359	0	-0.0126104072
Phf2	2.62743407789	2.5959929099	2.53963528717	None	'==='	00~04	0.263	0.03144116799	0	-0.05635762273
Megf9	2.62890887797	2.59600245458	2.6794688394	None	'==='	00~04	0.263	0.03290642339	0	0.08346638482
Gphn	2.71742528317	2.5967228956	2.72802497812	None	'==='	00~04	0.263	0.12070238757	0	0.13130208252
Irf6	2.68478283801	2.59723795733	2.60438450636	None	'==='	00~04	0.263	0.08754488068	0	0.00714654903
Ralgds	2.6841903665	2.59730709514	2.62449164474	None	'==='	00~04	0.263	0.08688327136	0	0.0271845496
Lrrn1	2.38617635213	2.59784577973	2.4639441242	None	'==='	00~04	0.263	-0.2116694276	0	-0.13390165553
Kctd21	2.40124544171	2.59785769526	2.94842890986	Up	'==+'	00~04	0.263	-0.19661225355	0	0.3505712146
Champ1	2.73653777166	2.59803165074	2.72947011085	None	'==='	00~04	0.263	0.13850612092	0	0.13143846011
Oma1	2.5371717986	2.59816269924	2.36429787391	None	'==='	00~04	0.263	-0.06099090064	0	-0.23386482533
RGD1307597	2.57957360065	2.59862008434	2.77154968508	None	'==='	00~04	0.263	-0.01904648369	0	0.17292960074
Ppox	2.39687189049	2.59886539265	2.56760628876	None	'==='	00~04	0.263	-0.20199350216	0	-0.03125910389
Banp	2.84874410921	2.59930827093	2.85852613135	None	'==='	00~04	0.263	0.24943583828	0	0.25921786042
Vstm2b	2.77720717523	2.60018886135	2.418160257	None	'==='	00~04	0.263	0.17701831388	0	-0.18202860435
Pdik1l	2.57059407916	2.60089532498	2.53063012769	None	'==='	00~04	0.263	-0.03030124582	0	-0.07026519729
Crabp1	2.55474846017	2.60125437085	2.88663403385	Up	'==+'	00~04	0.263	-0.04650591068	0	0.285379663
Dapk1	2.68122210449	2.60138512695	2.58931287398	None	'==='	00~04	0.263	0.07983697754	0	-0.01207225297
Nfic	2.50349376071	2.60162758871	2.27962283752	Down	'==-'	00~04	0.263	-0.098133828	0	-0.32200475119
Nrxn2	2.59148315111	2.60172028391	2.5510852981	None	'==='	00~04	0.263	-0.0102371328	0	-0.05063498581
Ptger1	2.60099044517	2.60193892592	2.60445093031	None	'==='	00~04	0.263	-0.00094848075	0	0.00251200439
Ulk2	2.45964407263	2.60256139886	2.55393550056	None	'==='	00~04	0.263	-0.14291732623	0	-0.0486258983
Vav2	2.6692876066	2.60266590996	2.42809682018	None	'==='	00~04	0.263	0.06662169664	0	-0.17456908978
Mlf1	2.22174100053	2.60292952934	2.65223407291	Up	'-=='	00~04	0.263	-0.38118852881	0	0.04930454357
Zfp281	2.56307757158	2.60319784914	2.39177321802	None	'==='	00~04	0.263	-0.04012027756	0	-0.21142463112
Crybb3	2.29198068391	2.60403573042	2.44769291505	Up	'-=='	00~04	0.263	-0.31205504651	0	-0.15634281537
LOC690617	2.55044759712	2.60474268503	2.67129110765	None	'==='	00~04	0.263	-0.05429508791	0	0.06654842262
Lrrc1	2.64876683587	2.60505572203	2.49898351947	None	'==='	00~04	0.263	0.04371111384	0	-0.10607220256
RGD1565712	2.29515582519	2.60513634177	2.52268603704	Up	'-=='	00~04	0.263	-0.30998051658	0	-0.08245030473
Qsox1	2.72430319744	2.60614133917	2.90444363443	Up	'==+'	00~04	0.263	0.11816185827	0	0.29830229526
Lrrc16b	2.04013845618	2.60711248735	2.26932943721	Mountain	'-=-'	00~04	0.263	-0.56697403117	0	-0.33778305014
Phka1	2.48092168328	2.60783450304	2.61289974613	None	'==='	00~04	0.263	-0.12691281976	0	0.00506524309
Pdzd4	2.73144829071	2.60834561371	2.57094132127	None	'==='	00~04	0.263	0.123102677	0	-0.03740429244
Zfp84	2.40016081228	2.60871463662	2.44899871288	None	'==='	00~04	0.263	-0.20855382434	0	-0.15971592374
Prss23	2.63746650278	2.60941457457	2.44343956498	None	'==='	00~04	0.263	0.02805192821	0	-0.16597500959
Rap2b	2.35339104824	2.61097166383	2.62423895616	None	'==='	00~04	0.263	-0.25758061559	0	0.01326729233
Mzf1	2.45500757246	2.61152651703	2.36289905649	None	'==='	00~04	0.263	-0.15651894457	0	-0.24862746054
Gabrq	3.14892597206	2.61192776722	2.62746676385	Down	'+=='	00~04	0.263	0.53699820484	0	0.01553899663
Styx	2.61174367804	2.61285493626	2.48421806383	None	'==='	00~04	0.263	-0.00111125822	0	-0.12863687243
Pcdhb5	2.72499726255	2.61445072459	2.71953831953	None	'==='	00~04	0.263	0.11054653796	0	0.10508759494
Mtmr1	2.7736145088	2.61456144499	2.64597597048	None	'==='	00~04	0.263	0.15905306381	0	0.03141452549
Ncoa1	2.71463897626	2.61457793454	2.78235194642	None	'==='	00~04	0.263	0.10006104172	0	0.16777401188
Angpt2	2.70343962223	2.61634358054	2.72901350523	None	'==='	00~04	0.263	0.08709604169	0	0.11266992469
Dph2	2.60675252818	2.6180459701	2.69607841312	None	'==='	00~04	0.263	-0.01129344192	0	0.07803244302
Cdc42bpa	2.57676397767	2.61820341017	2.58640687698	None	'==='	00~04	0.263	-0.0414394325	0	-0.03179653319
Spink8	3.09090761516	2.61827624976	3.07909987158	Valley	'+=+'	00~04	0.263	0.4726313654	0	0.46082362182
Pdgfrl	3.36033477615	2.61877193125	2.23290630101	Down	'+=-'	00~04	0.263	0.7415628449	0	-0.38586563024
Txnrd2	2.8144540355	2.61895042884	2.62512317264	None	'==='	00~04	0.263	0.19550360666	0	0.0061727438
Amhr2	2.64619261697	2.61930266192	2.42424491041	None	'==='	00~04	0.263	0.02688995505	0	-0.19505775151
Ppap2c	2.77819595802	2.61935666339	2.24574207429	Down	'==-'	00~04	0.263	0.15883929463	0	-0.3736145891
Cdc42bpb	2.64214240472	2.61955386898	2.43001490961	None	'==='	00~04	0.263	0.02258853574	0	-0.18953895937
Zfp949	2.57983423403	2.61977921379	2.56718034704	None	'==='	00~04	0.263	-0.03994497976	0	-0.05259886675
Hcn2	2.43539390368	2.61985666794	2.04515636043	Down	'==-'	00~04	0.263	-0.18446276426	0	-0.57470030751
Kdm4b	2.8364331709	2.61992238336	2.7115499703	None	'==='	00~04	0.263	0.21651078754	0	0.09162758694
Gad1	3.05317390983	2.62045269106	2.80512526666	Down	'+=='	00~04	0.263	0.43272121877	0	0.1846725756
Evi5	2.37519516448	2.6206333266	2.55254676101	None	'==='	00~04	0.263	-0.24543816212	0	-0.06808656559
Camsap1	2.57019574054	2.62073888236	2.66335145137	None	'==='	00~04	0.263	-0.05054314182	0	0.04261256901
Hook2	2.60073360626	2.62092886326	2.60078592901	None	'==='	00~04	0.263	-0.020195257	0	-0.02014293425
Lnpep	2.43409975422	2.62143535673	2.31283649794	Down	'==-'	00~04	0.263	-0.18733560251	0	-0.30859885879
RGD1304624	2.46544429091	2.62151741069	2.4883504727	None	'==='	00~04	0.263	-0.15607311978	0	-0.13316693799
Tnnc2	2.52246509096	2.62195104698	2.32598501466	Down	'==-'	00~04	0.263	-0.09948595602	0	-0.29596603232
Glyctk	2.57928878071	2.62226505892	2.28775005071	Down	'==-'	00~04	0.263	-0.04297627821	0	-0.33451500821
Rps6ka6	2.50973637362	2.62254854831	2.71483236907	None	'==='	00~04	0.263	-0.11281217469	0	0.09228382076
Fanca	2.61666351969	2.62257665992	2.57109427554	None	'==='	00~04	0.263	-0.00591314023	0	-0.05148238438
Lcp2	2.84272344714	2.62258368774	2.38648264773	None	'==='	00~04	0.263	0.2201397594	0	-0.23610104001
LOC100125368	2.27725488623	2.62291205949	2.59192834891	Up	'-=='	00~04	0.263	-0.34565717326	0	-0.03098371058
Slc10a7	2.30717202327	2.62309428422	2.83091647549	Up	'-=='	00~04	0.263	-0.31592226095	0	0.20782219127
Adck5	2.51664555778	2.62413599627	2.57943843888	None	'==='	00~04	0.263	-0.10749043849	0	-0.04469755739
Slc25a30	2.36786026881	2.62459457926	2.71409821785	None	'==='	00~04	0.263	-0.25673431045	0	0.08950363859
Zfp94	2.77700091809	2.6246904889	3.05041985244	Up	'==+'	00~04	0.263	0.15231042919	0	0.42572936354
Smad1	2.76073830741	2.62505067792	2.70510206924	None	'==='	00~04	0.263	0.13568762949	0	0.08005139132
Fam210a	2.52807616698	2.62582454622	2.7031848839	None	'==='	00~04	0.263	-0.09774837924	0	0.07736033768
LOC498316	1.96472022216	2.62621249312	2.31147405202	Mountain	'-=-'	00~04	0.263	-0.66149227096	0	-0.3147384411
Cabp1	3.27931230813	2.6267521734	2.91396359432	Valley	'+=+'	00~04	0.263	0.65256013473	0	0.28721142092
Polq	1.82481265032	2.62734302026	2.73931239192	Up	'-=='	00~04	0.263	-0.80253036994	0	0.11196937166
Sestd1	2.71323610249	2.62812732836	2.7410246719	None	'==='	00~04	0.263	0.08510877413	0	0.11289734354
Dcp1a	2.6718707879	2.63054526074	2.71241969708	None	'==='	00~04	0.263	0.04132552716	0	0.08187443634
Mk1	2.64100954273	2.63107866528	2.55186296098	None	'==='	00~04	0.263	0.00993087745	0	-0.0792157043
Alas1	2.73057474789	2.63109496711	2.48383383099	None	'==='	00~04	0.263	0.09947978078	0	-0.14726113612
Lipa	2.82543559411	2.63127660369	2.75094302297	None	'==='	00~04	0.263	0.19415899042	0	0.11966641928
A1cf	2.34445357477	2.63433304877	2.51243170685	Up	'-=='	00~04	0.263	-0.289879474	0	-0.12190134192
Zfp219	2.59059483409	2.63518091339	2.5866158433	None	'==='	00~04	0.263	-0.0445860793	0	-0.04856507009
Palm	2.94901565612	2.63520181335	2.50898381848	Down	'+=='	00~04	0.263	0.31381384277	0	-0.12621799487
LOC500797	2.94901565612	2.63520181335	2.50898381848	Down	'+=='	00~04	0.263	0.31381384277	0	-0.12621799487
Wfs1	2.5986367571	2.63641581339	2.74331030066	None	'==='	00~04	0.263	-0.03777905629	0	0.10689448727
Ttc12	2.60196506569	2.6365063002	2.64086845069	None	'==='	00~04	0.263	-0.03454123451	0	0.00436215049
Eif2ak4	2.68675598765	2.6365109404	2.68566660457	None	'==='	00~04	0.263	0.05024504725	0	0.04915566417
Scap	2.51243676378	2.63691921924	2.33959350097	Down	'==-'	00~04	0.263	-0.12448245546	0	-0.29732571827
Trip10	2.16332482552	2.63700967448	2.09222097176	Mountain	'-=-'	00~04	0.263	-0.47368484896	0	-0.54478870272
Sgsm2	2.76437800511	2.63703286722	2.8772357821	None	'==='	00~04	0.263	0.12734513789	0	0.24020291488
Pex10	2.61709626565	2.63723230939	2.33927708578	Down	'==-'	00~04	0.263	-0.02013604374	0	-0.29795522361
Tdrkh	2.5629848013	2.6378142446	2.88309094886	None	'==='	00~04	0.263	-0.0748294433	0	0.24527670426
Lrch4	2.57050179098	2.63805066117	2.63268002289	None	'==='	00~04	0.263	-0.06754887019	0	-0.00537063828
Fam120b	2.81401918421	2.639598001	2.84801093269	None	'==='	00~04	0.263	0.17442118321	0	0.20841293169
Helq	2.63225192692	2.63973921733	2.571744757	None	'==='	00~04	0.263	-0.00748729041	0	-0.06799446033
Rnf144b	2.45773611181	2.6399105104	2.70888688934	None	'==='	00~04	0.263	-0.18217439859	0	0.06897637894
Ube3b	2.74629986597	2.64011881241	2.79709393255	None	'==='	00~04	0.263	0.10618105356	0	0.15697512014
RGD1565512	2.59260772749	2.64020212479	2.38414929957	None	'==='	00~04	0.263	-0.0475943973	0	-0.25605282522
Mapk11	2.78343570003	2.64026923404	2.55182113536	None	'==='	00~04	0.263	0.14316646599	0	-0.08844809868
Cnppd1	3.00514124962	2.64040344318	2.59264121207	Down	'+=='	00~04	0.263	0.36473780644	0	-0.04776223111
Mbip	2.62688297458	2.64353760754	2.57954705201	None	'==='	00~04	0.263	-0.01665463296	0	-0.06399055553
RGD1304978	2.37415477072	2.64462926715	1.9950213349	Mountain	'-=-'	00~04	0.263	-0.27047449643	0	-0.64960793225
Lurap1l	2.61950691772	2.64544343502	2.79455726953	None	'==='	00~04	0.263	-0.0259365173	0	0.14911383451
Mgat5b	2.61304124185	2.64549185545	2.28084647484	Down	'==-'	00~04	0.263	-0.0324506136	0	-0.36464538061
Ppm1f	2.65498767391	2.64698517365	2.67806063401	None	'==='	00~04	0.263	0.00800250026	0	0.03107546036
LOC299282	2.08121007908	2.64733062895	2.84499418045	Up	'-=='	00~04	0.263	-0.56612054987	0	0.1976635515
Capn2	2.82406924451	2.6480304981	2.66500612063	None	'==='	00~04	0.263	0.17603874641	0	0.01697562253
Socs4	2.61746305731	2.6480696255	2.46681242039	None	'==='	00~04	0.263	-0.03060656819	0	-0.18125720511
Letm2	2.8574874095	2.64866561171	3.05161398085	Up	'==+'	00~04	0.263	0.20882179779	0	0.40294836914
Gmpr2	2.56608205435	2.64901296499	2.49556725846	None	'==='	00~04	0.263	-0.08293091064	0	-0.15344570653
Rtkn	2.55545298203	2.64931194388	2.74409003571	None	'==='	00~04	0.263	-0.09385896185	0	0.09477809183
Gabrd	2.69966489385	2.64939702655	2.64636084127	None	'==='	00~04	0.263	0.0502678673	0	-0.00303618528
Zswim3	2.73609610845	2.64963155278	2.83167460125	None	'==='	00~04	0.263	0.08646455567	0	0.18204304847
Reep1	2.75755242218	2.64967523483	2.47119786753	None	'==='	00~04	0.263	0.10787718735	0	-0.1784773673
RGD1560108	2.66888838718	2.6504291165	2.55910018888	None	'==='	00~04	0.263	0.01845927068	0	-0.09132892762
Baz1a	2.39413819107	2.65153624049	2.67910396451	None	'==='	00~04	0.263	-0.25739804942	0	0.02756772402
Cntd1	2.34982949251	2.65178648896	2.50522530772	Up	'-=='	00~04	0.263	-0.30195699645	0	-0.14656118124
Hnf1a	2.8770158486	2.65218817325	2.50482629542	None	'==='	00~04	0.263	0.22482767535	0	-0.14736187783
Nab1	2.59462259326	2.65229832997	2.68129183092	None	'==='	00~04	0.263	-0.05767573671	0	0.02899350095
Prune	2.80195326491	2.65231668861	2.86872429387	None	'==='	00~04	0.263	0.1496365763	0	0.21640760526
Cpt1c	2.70083917838	2.65364706765	2.82583446258	None	'==='	00~04	0.263	0.04719211073	0	0.17218739493
Dusp19	2.76484081291	2.65435762954	2.24944534109	Down	'==-'	00~04	0.263	0.11048318337	0	-0.40491228845
Tjap1	2.77253601763	2.65472194329	2.47361549212	None	'==='	00~04	0.263	0.11781407434	0	-0.18110645117
Pdp2	2.41474983328	2.65537243839	2.37104023553	Down	'==-'	00~04	0.263	-0.24062260511	0	-0.28433220286
RGD1309492	2.63507408666	2.65546861348	2.53558519225	None	'==='	00~04	0.263	-0.02039452682	0	-0.11988342123
Mbd6	2.71544534088	2.65746851779	2.508986353	None	'==='	00~04	0.263	0.05797682309	0	-0.14848216479
Pde9a	2.89282037024	2.65747537768	2.97935225128	Up	'==+'	00~04	0.263	0.23534499256	0	0.3218768736
Magi3	2.48022892495	2.65811549034	2.85619293561	None	'==='	00~04	0.263	-0.17788656539	0	0.19807744527
Kdm1b	2.55106560499	2.65957753938	2.67852493039	None	'==='	00~04	0.263	-0.10851193439	0	0.01894739101
Sh2b3	2.72118670499	2.66168120241	2.73257095065	None	'==='	00~04	0.263	0.05950550258	0	0.07088974824
Gorasp1	2.66748797781	2.6617701184	2.64003086634	None	'==='	00~04	0.263	0.00571785941	0	-0.02173925206
Rbl2	2.77859548645	2.662428838	2.64407084683	None	'==='	00~04	0.263	0.11616664845	0	-0.01835799117
Fam76a	2.71383216068	2.66298247682	2.5215583556	None	'==='	00~04	0.263	0.05084968386	0	-0.14142412122
Bard1	2.60302926465	2.66478318094	2.67474988473	None	'==='	00~04	0.263	-0.06175391629	0	0.00996670379
C2cd2l	2.55207945073	2.66509938109	2.48804191663	None	'==='	00~04	0.263	-0.11301993036	0	-0.17705746446
Rpap2	2.93028884986	2.6655724145	2.79710846241	Down	'+=='	00~04	0.263	0.26471643536	0	0.13153604791
Zfp799	2.85038339341	2.66569064863	2.64838490756	None	'==='	00~04	0.263	0.18469274478	0	-0.01730574107
Vom2r52	2.81359241024	2.66691789208	2.71222377908	None	'==='	00~04	0.263	0.14667451816	0	0.045305887
LOC682105	2.58686079975	2.66871369394	2.57839292103	None	'==='	00~04	0.263	-0.08185289419	0	-0.09032077291
Rcor1	2.46197638548	2.66878402753	3.07846637777	Up	'==+'	00~04	0.263	-0.20680764205	0	0.40968235024
Pak1	2.72304735715	2.66894056417	2.79536591258	None	'==='	00~04	0.263	0.05410679298	0	0.12642534841
Dip2c	2.73418500699	2.66905398591	2.82158573385	None	'==='	00~04	0.263	0.06513102108	0	0.15253174794
Dtx3l	2.78457936125	2.66934884071	2.7060287544	None	'==='	00~04	0.263	0.11523052054	0	0.03667991369
Acvr1b	2.72895446905	2.67057750945	2.49889419159	None	'==='	00~04	0.263	0.0583769596	0	-0.17168331786
Usp29	2.59102828619	2.67144963711	2.66863428093	None	'==='	00~04	0.263	-0.08042135092	0	-0.00281535618
Ssfa2	2.58135124717	2.67172588967	2.69794058262	None	'==='	00~04	0.263	-0.0903746425	0	0.02621469295
Nhlrc2	2.82266081535	2.67307016739	2.86299285828	None	'==='	00~04	0.263	0.14959064796	0	0.18992269089
Tulp4	2.63177482251	2.67336872575	2.7036389513	None	'==='	00~04	0.263	-0.04159390324	0	0.03027022555
Csf2ra	2.42893294921	2.67350893638	2.49336809218	None	'==='	00~04	0.263	-0.24457598717	0	-0.1801408442
Epc2	2.79351721642	2.67354511756	2.60245925569	None	'==='	00~04	0.263	0.11997209886	0	-0.07108586187
Unc93b1	2.99373413319	2.67414649673	2.63450266156	Down	'+=='	00~04	0.263	0.31958763646	0	-0.03964383517
Il10rb	2.81002761366	2.67505261359	2.87807789593	None	'==='	00~04	0.263	0.13497500007	0	0.20302528234
Alkbh8	2.7003842288	2.67553142804	2.54331027607	None	'==='	00~04	0.263	0.02485280076	0	-0.13222115197
Ccnt1	2.50632519685	2.67563755879	2.4193609032	None	'==='	00~04	0.263	-0.16931236194	0	-0.25627665559
Flot1	3.16128146192	2.67582947754	2.77697355523	Down	'+=='	00~04	0.263	0.48545198438	0	0.10114407769
Dcaf10	2.8729548052	2.67601234107	2.75647466201	None	'==='	00~04	0.263	0.19694246413	0	0.08046232094
Trim46	2.52845629874	2.67645472978	2.65588987642	None	'==='	00~04	0.263	-0.14799843104	0	-0.02056485336
Lrba	2.6144342336	2.67652243037	2.77412498077	None	'==='	00~04	0.263	-0.06208819677	0	0.0976025504
Gltpd1	2.8231379193	2.6769240552	2.4850223006	None	'==='	00~04	0.263	0.1462138641	0	-0.1919017546
Nt5e	2.64617648484	2.67823419918	2.67809895539	None	'==='	00~04	0.263	-0.03205771434	0	-0.00013524379
Bbx	2.76165972967	2.67834238508	2.64261840367	None	'==='	00~04	0.263	0.08331734459	0	-0.03572398141
Dfna5	2.64588607569	2.67836041527	2.59295927681	None	'==='	00~04	0.263	-0.03247433958	0	-0.08540113846
Nudt6	3.07549498027	2.67875476941	2.96561622976	Valley	'+=+'	00~04	0.263	0.39674021086	0	0.28686146035
Nptxr	2.53539358722	2.67902962683	2.57153847934	None	'==='	00~04	0.263	-0.14363603961	0	-0.10749114749
Pdgfa	2.87545571506	2.67996194955	2.5695567117	None	'==='	00~04	0.263	0.19549376551	0	-0.11040523785
Nicn1	2.43234746795	2.68020056335	2.5947849984	None	'==='	00~04	0.263	-0.2478530954	0	-0.08541556495
Pde1a	2.45124013032	2.6802365771	2.55320074121	None	'==='	00~04	0.263	-0.22899644678	0	-0.12703583589
Dock6	2.6837413624	2.68027484072	3.02361021518	Up	'==+'	00~04	0.263	0.00346652168	0	0.34333537446
Hpcal1	2.96485512074	2.68028834529	2.19987332672	Down	'+=-'	00~04	0.263	0.28456677545	0	-0.48041501857
Ccsap	2.50791131939	2.68112763104	2.58543130043	None	'==='	00~04	0.263	-0.17321631165	0	-0.09569633061
Diaph1	2.71725198212	2.68144476743	3.00940450624	Up	'==+'	00~04	0.263	0.03580721469	0	0.32795973881
Zfp593	2.71412679959	2.68231709511	2.49405201055	None	'==='	00~04	0.263	0.03180970448	0	-0.18826508456
Cpsf1	2.69481557644	2.6825440836	2.57817792854	None	'==='	00~04	0.263	0.01227149284	0	-0.10436615506
Inpp1	2.83373614708	2.68301817208	2.36633900187	Down	'==-'	00~04	0.263	0.150717975	0	-0.31667917021
Snx24	2.76697248155	2.68338655034	2.70200807365	None	'==='	00~04	0.263	0.08358593121	0	0.01862152331
Vcl	2.55894350938	2.68366052682	2.92315108251	None	'==='	00~04	0.263	-0.12471701744	0	0.23949055569
Dusp8	2.91308088468	2.68369196342	2.70625204297	None	'==='	00~04	0.263	0.22938892126	0	0.02256007955
Glis2	2.83329694863	2.68521805976	2.91750240848	None	'==='	00~04	0.263	0.14807888887	0	0.23228434872
Usp40	2.79009848398	2.68615535963	2.72017994703	None	'==='	00~04	0.263	0.10394312435	0	0.0340245874
Cdk19	2.62320434328	2.68636157355	2.62718423934	None	'==='	00~04	0.263	-0.06315723027	0	-0.05917733421
Nfasc	2.89247651642	2.68738996159	2.89405135535	None	'==='	00~04	0.263	0.20508655483	0	0.20666139376
Fbxo33	2.54846375204	2.68832137541	2.74302802747	None	'==='	00~04	0.263	-0.13985762337	0	0.05470665206
Zfp524	3.04857798296	2.68888306755	2.48156244702	Down	'+=='	00~04	0.263	0.35969491541	0	-0.20732062053
Cdc25a	2.49068307724	2.68911349946	2.65788462531	None	'==='	00~04	0.263	-0.19843042222	0	-0.03122887415
Mcm10	2.78235194642	2.68920074077	2.85185496007	None	'==='	00~04	0.263	0.09315120565	0	0.1626542193
Dnajb4	2.65325725604	2.68994543261	2.67140660941	None	'==='	00~04	0.263	-0.03668817657	0	-0.0185388232
Usp51	2.74070309965	2.69001473872	2.66195933163	None	'==='	00~04	0.263	0.05068836093	0	-0.02805540709
Wdr5b	2.73643169822	2.69054895474	2.61799426961	None	'==='	00~04	0.263	0.04588274348	0	-0.07255468513
Pde12	2.8709604173	2.69091094687	2.73140484337	None	'==='	00~04	0.263	0.18004947043	0	0.0404938965
LRRTM1	3.00333957751	2.69125051123	2.829463978	Down	'+=='	00~04	0.263	0.31208906628	0	0.13821346677
Pex19	2.71074142488	2.69153416492	2.5191367659	None	'==='	00~04	0.263	0.01920725996	0	-0.17239739902
Hmgcl	2.86305829656	2.6920633538	2.94995507427	None	'==='	00~04	0.263	0.17099494276	0	0.25789172047
Depdc1b	2.42339799092	2.69257003211	3.06677807434	Up	'-=+'	00~04	0.263	-0.26917204119	0	0.37420804223
Ncoa2	2.63210997575	2.69381030797	2.74642886538	None	'==='	00~04	0.263	-0.06170033222	0	0.05261855741
Slfnl1	2.878874409	2.69603834005	2.72585892272	None	'==='	00~04	0.263	0.18283606895	0	0.02982058267
Scmh1	2.878874409	2.69603834005	2.72585892272	None	'==='	00~04	0.263	0.18283606895	0	0.02982058267
Nde1	2.38934102884	2.69614965138	2.72736504618	Up	'-=='	00~04	0.263	-0.30680862254	0	0.0312153948
Stk32c	2.77671884528	2.69689299086	2.83261055985	None	'==='	00~04	0.263	0.07982585442	0	0.13571756899
Pgpep1	2.67120504151	2.6971199224	2.67008118072	None	'==='	00~04	0.263	-0.02591488089	0	-0.02703874168
LOC308990	2.85636825545	2.69741132135	2.50196644459	None	'==='	00~04	0.263	0.1589569341	0	-0.19544487676
Glb1	2.61511962907	2.69844520139	2.80309268179	None	'==='	00~04	0.263	-0.08332557232	0	0.1046474804
Rassf1	2.71023227145	2.70044193767	2.99090767715	Up	'==+'	00~04	0.263	0.00979033378	0	0.29046573948
Ryr2	2.66139617831	2.70072379012	2.63618376999	None	'==='	00~04	0.263	-0.03932761181	0	-0.06454002013
Sh3gl2	2.91309046144	2.70085471071	2.83347507288	None	'==='	00~04	0.263	0.21223575073	0	0.13262036217
Efhd2	2.8188832747	2.70171760178	2.69947389902	None	'==='	00~04	0.263	0.11716567292	0	-0.00224370276
Thra	3.000787857	2.70190386528	2.58287148279	Down	'+=='	00~04	0.263	0.29888399172	0	-0.11903238249
Lrrc14	2.86554077497	2.7023649857	2.9147309787	None	'==='	00~04	0.263	0.16317578927	0	0.212365993
Bcdin3d	2.78629106368	2.70242261539	2.37244232988	Down	'==-'	00~04	0.263	0.08386844829	0	-0.32998028551
Zbtb26	2.99633270081	2.7038958237	2.50765258323	Down	'+=='	00~04	0.263	0.29243687711	0	-0.19624324047
Il18bp	2.67788253896	2.70450681905	2.77996355862	None	'==='	00~04	0.263	-0.02662428009	0	0.07545673957
Gpcpd1	2.7402065722	2.70471706557	2.83000173484	None	'==='	00~04	0.263	0.03548950663	0	0.12528466927
Hpgd	2.17742671407	2.70474583376	2.83774145225	Up	'-=='	00~04	0.263	-0.52731911969	0	0.13299561849
Bcas3	3.3147617717	2.70510649397	2.60001278626	Down	'+=='	00~04	0.263	0.60965527773	0	-0.10509370771
Uros	2.83124491043	2.70530338082	2.35703113288	Down	'==-'	00~04	0.263	0.12594152961	0	-0.34827224794
Myo9b	2.6339170645	2.70646424561	2.7748060319	None	'==='	00~04	0.263	-0.07254718111	0	0.06834178629
Ddhd1	2.6351902023	2.70692833011	2.80077153964	None	'==='	00~04	0.263	-0.07173812781	0	0.09384320953
Smg7	2.5780063947	2.70708078244	2.87411233467	None	'==='	00~04	0.263	-0.12907438774	0	0.16703155223
Thap3	2.77316083874	2.70732820699	2.48521813654	None	'==='	00~04	0.263	0.06583263175	0	-0.22211007045
Gemin5	2.45321201948	2.7073370428	2.7232527345	None	'==='	00~04	0.263	-0.25412502332	0	0.0159156917
Ftsjd1	2.55276806569	2.70734146068	2.69008404151	None	'==='	00~04	0.263	-0.15457339499	0	-0.01725741917
Gpatc2	2.54701048802	2.70772355638	2.554937512	None	'==='	00~04	0.263	-0.16071306836	0	-0.15278604438
Hip1	2.8072786633	2.7080326927	2.68738100276	None	'==='	00~04	0.263	0.0992459706	0	-0.02065168994
Kdelr3	3.52481592836	2.70922004341	2.84826738652	Down	'+=='	00~04	0.263	0.81559588495	0	0.13904734311
Pon2	2.84351961539	2.70932151877	2.84267316924	None	'==='	00~04	0.263	0.13419809662	0	0.13335165047
Cyb561d1	2.60668384155	2.70982437826	2.69070761679	None	'==='	00~04	0.263	-0.10314053671	0	-0.01911676147
Stx6	2.84982316389	2.71243730638	2.69224863567	None	'==='	00~04	0.263	0.13738585751	0	-0.02018867071
Clic4	3.14532692738	2.71376838762	2.83275839388	Down	'+=='	00~04	0.263	0.43155853976	0	0.11899000626
Tdrd3	2.30176029146	2.71378817956	3.25076152212	Up	'-=+'	00~04	0.263	-0.4120278881	0	0.53697334256
Prkcb	3.00890634116	2.71406743689	2.70067496923	Down	'+=='	00~04	0.263	0.29483890427	0	-0.01339246766
Pank4	2.68565763504	2.71431806279	2.89804772158	None	'==='	00~04	0.263	-0.02866042775	0	0.18372965879
Setd2	2.6905288414	2.71484775148	2.91089572327	None	'==='	00~04	0.263	-0.02431891008	0	0.19604797179
Fgfr3	2.68831018411	2.71488730549	2.84789471204	None	'==='	00~04	0.263	-0.02657712138	0	0.13300740655
Tnip1	2.9173038072	2.71537504909	2.73533153833	None	'==='	00~04	0.263	0.20192875811	0	0.01995648924
Pip4k2b	2.7871816846	2.71550464692	2.74916308797	None	'==='	00~04	0.263	0.07167703768	0	0.03365844105
Cttnbp2nl	2.9436644496	2.71780252487	2.70026880414	None	'==='	00~04	0.263	0.22586192473	0	-0.01753372073
Thnsl1	2.85815410815	2.71828489958	2.77069798207	None	'==='	00~04	0.263	0.13986920857	0	0.05241308249
Heca	2.58027575535	2.71899939475	2.68520460126	None	'==='	00~04	0.263	-0.1387236394	0	-0.03379479349
Ccdc22	2.84051761716	2.7198317955	2.83678862395	None	'==='	00~04	0.263	0.12068582166	0	0.11695682845
Zbtb8a	2.7931988103	2.72017118953	2.85521832679	None	'==='	00~04	0.263	0.07302762077	0	0.13504713726
Erc2	2.79349224593	2.72047985928	2.65380525526	None	'==='	00~04	0.263	0.07301238665	0	-0.06667460402
Sgtb	3.15389286773	2.72058054577	2.89044669268	Down	'+=='	00~04	0.263	0.43331232196	0	0.16986614691
Dok1	2.6393409981	2.7220965598	2.5203342383	None	'==='	00~04	0.263	-0.0827555617	0	-0.2017623215
Stx2	3.03116755153	2.72295558335	2.72302987688	Down	'+=='	00~04	0.263	0.30821196818	0	7.429353e-05
Pphln1	2.53321945245	2.72315878892	2.7364013901	None	'==='	00~04	0.263	-0.18993933647	0	0.01324260118
Wasl	2.7116182463	2.72466336724	2.85057542203	None	'==='	00~04	0.263	-0.01304512094	0	0.12591205479
Rad51d	2.9064846603	2.72491215932	2.64886805292	None	'==='	00~04	0.263	0.18157250098	0	-0.0760441064
Nop9	2.68973302217	2.72528744863	2.7266372465	None	'==='	00~04	0.263	-0.03555442646	0	0.00134979787
Spg7	2.42533576267	2.72607698293	2.54348845959	Up	'-=='	00~04	0.263	-0.30074122026	0	-0.18258852334
Gmeb2	2.70615035147	2.72643671022	2.7195098448	None	'==='	00~04	0.263	-0.02028635875	0	-0.00692686542
Dennd6b	2.7958729022	2.7273432611	2.83670380788	None	'==='	00~04	0.263	0.0685296411	0	0.10936054678
Foxo4	2.84980915536	2.72817304019	2.56258191377	None	'==='	00~04	0.263	0.12163611517	0	-0.16559112642
Wdfy1	2.82512212007	2.72996817201	2.67119371664	None	'==='	00~04	0.263	0.09515394806	0	-0.05877445537
Map7d1	2.74197601962	2.73007907052	2.76618805441	None	'==='	00~04	0.263	0.0118969491	0	0.03610898389
Mst4	2.4792512597	2.73021170265	2.65047047665	None	'==='	00~04	0.263	-0.25096044295	0	-0.079741226
Cpeb1	2.89905378916	2.73027910118	2.76961307638	None	'==='	00~04	0.263	0.16877468798	0	0.0393339752
Rhod	2.90358207136	2.73043345371	2.64143736046	None	'==='	00~04	0.263	0.17314861765	0	-0.08899609325
Clspn	2.74460460229	2.73118758703	2.77545937009	None	'==='	00~04	0.263	0.01341701526	0	0.04427178306
Smarca1	2.80295004547	2.73185880349	2.62538973477	None	'==='	00~04	0.263	0.07109124198	0	-0.10646906872
Pcsk7	2.73931887348	2.73219103783	2.60752680283	None	'==='	00~04	0.263	0.00712783565	0	-0.124664235
Fam126b	2.4633373421	2.73228656819	2.69656810515	Up	'-=='	00~04	0.263	-0.26894922609	0	-0.03571846304
RGD1562136	2.73322633643	2.73251885424	2.73721299515	None	'==='	00~04	0.263	0.00070748219	0	0.00469414091
Map4k2	2.72851265459	2.733612484	2.73345196329	None	'==='	00~04	0.263	-0.00509982941	0	-0.00016052071
Lrrc16a	2.72295558335	2.73404406598	2.94078129225	None	'==='	00~04	0.263	-0.01108848263	0	0.20673722627
Pcdha8	2.70140267308	2.73412863224	2.8153397421	None	'==='	00~04	0.263	-0.03272595916	0	0.08121110986
Pcdha10	2.70140267308	2.73412863224	2.8153397421	None	'==='	00~04	0.263	-0.03272595916	0	0.08121110986
Pcdha11	2.70140267308	2.73412863224	2.8153397421	None	'==='	00~04	0.263	-0.03272595916	0	0.08121110986
Pcdha12	2.70140267308	2.73412863224	2.8153397421	None	'==='	00~04	0.263	-0.03272595916	0	0.08121110986
Pcdha13	2.70140267308	2.73412863224	2.8153397421	None	'==='	00~04	0.263	-0.03272595916	0	0.08121110986
Pcdha3	2.70140267308	2.73412863224	2.8153397421	None	'==='	00~04	0.263	-0.03272595916	0	0.08121110986
Pcdha6	2.70140267308	2.73412863224	2.8153397421	None	'==='	00~04	0.263	-0.03272595916	0	0.08121110986
Pcdha7	2.70140267308	2.73412863224	2.8153397421	None	'==='	00~04	0.263	-0.03272595916	0	0.08121110986
Pcdha4	2.70140267308	2.73412863224	2.8153397421	None	'==='	00~04	0.263	-0.03272595916	0	0.08121110986
Pcdha5	2.70140267308	2.73412863224	2.8153397421	None	'==='	00~04	0.263	-0.03272595916	0	0.08121110986
Pcdha2	2.70140267308	2.73412863224	2.8153397421	None	'==='	00~04	0.263	-0.03272595916	0	0.08121110986
Pcdha1	2.70140267308	2.73412863224	2.8153397421	None	'==='	00~04	0.263	-0.03272595916	0	0.08121110986
Pcdha9	2.70140267308	2.73412863224	2.8153397421	None	'==='	00~04	0.263	-0.03272595916	0	0.08121110986
Pcdhac2	2.70140267308	2.73412863224	2.8153397421	None	'==='	00~04	0.263	-0.03272595916	0	0.08121110986
Pcdhac1	2.70140267308	2.73412863224	2.8153397421	None	'==='	00~04	0.263	-0.03272595916	0	0.08121110986
Brsk1	2.99023242467	2.73489600709	2.48505837764	None	'==='	00~04	0.263	0.25533641758	0	-0.24983762945
E4f1	2.70268192052	2.73511703938	2.7629143008	None	'==='	00~04	0.263	-0.03243511886	0	0.02779726142
Khk	3.01656763277	2.73539653172	2.78960197982	Down	'+=='	00~04	0.263	0.28117110105	0	0.0542054481
Cxcl10	2.80777530336	2.73568030187	2.50464581412	None	'==='	00~04	0.263	0.07209500149	0	-0.23103448775
Hnf4a	2.89984460737	2.73764782759	2.73760024037	None	'==='	00~04	0.263	0.16219677978	0	-4.75872200001e-05
Trim34	2.6057455865	2.73826631855	2.62898584353	None	'==='	00~04	0.263	-0.13252073205	0	-0.10928047502
Zfp35	2.66332640053	2.73828577725	2.71748012094	None	'==='	00~04	0.263	-0.07495937672	0	-0.02080565631
Bach1	2.90564741881	2.73854736318	2.30389469832	Down	'==-'	00~04	0.263	0.16710005563	0	-0.43465266486
Ubxn2b	3.21848051042	2.73924109282	3.09518854225	Valley	'+=+'	00~04	0.263	0.4792394176	0	0.35594744943
LOC100362040	2.58144043358	2.73992153142	2.99233338175	None	'==='	00~04	0.263	-0.15848109784	0	0.25241185033
Slc17a5	2.95726830476	2.74020873138	2.69338882302	None	'==='	00~04	0.263	0.21705957338	0	-0.04681990836
Dcun1d4	2.8383205128	2.74054768334	2.88971105172	None	'==='	00~04	0.263	0.09777282946	0	0.14916336838
Polr3gl	3.13417821695	2.74058438037	2.29482657095	Down	'+=-'	00~04	0.263	0.39359383658	0	-0.44575780942
Pter	2.6879520164	2.74095777351	2.75450914585	None	'==='	00~04	0.263	-0.05300575711	0	0.01355137234
Taf5l	2.63926921433	2.74156621883	2.46202351697	Down	'==-'	00~04	0.263	-0.1022970045	0	-0.27954270186
Macf1	2.78620740906	2.74181642684	2.92376150641	None	'==='	00~04	0.263	0.04439098222	0	0.18194507957
Cnnm3	2.76486840685	2.74185956177	2.89488371357	None	'==='	00~04	0.263	0.02300884508	0	0.1530241518
Zfp347	2.78034159859	2.74201268034	2.67979084366	None	'==='	00~04	0.263	0.03832891825	0	-0.06222183668
Rrm2b	2.66245846191	2.74214206364	2.99688763741	None	'==='	00~04	0.263	-0.07968360173	0	0.25474557377
Slx4ip	2.58047837564	2.74383591422	2.79719771401	None	'==='	00~04	0.263	-0.16335753858	0	0.05336179979
Ppp1r15a	3.29829613019	2.7438832962	2.88912304772	Down	'+=='	00~04	0.263	0.55441283399	0	0.14523975152
Astn1	2.62367024498	2.74463689114	2.24569644571	Down	'==-'	00~04	0.263	-0.12096664616	0	-0.49894044543
Mtus1	2.69572216903	2.74581816621	2.96579167124	None	'==='	00~04	0.263	-0.05009599718	0	0.21997350503
Gmip	2.40708349546	2.74597301582	2.75227760518	Up	'-=='	00~04	0.263	-0.33888952036	0	0.00630458936
Sv2a	2.98478801484	2.74686307864	2.54366662111	None	'==='	00~04	0.263	0.2379249362	0	-0.20319645753
Klf11	2.81642153447	2.74770533761	3.19127995837	Up	'==+'	00~04	0.263	0.06871619686	0	0.44357462076
Txlng	2.69440775816	2.74801676295	2.61440596287	None	'==='	00~04	0.263	-0.05360900479	0	-0.13361080008
Slc25a24	2.77449611971	2.74812843014	2.74772896534	None	'==='	00~04	0.263	0.02636768957	0	-0.0003994648
Oscp1	2.57264475318	2.74865443815	2.72658711505	None	'==='	00~04	0.263	-0.17600968497	0	-0.0220673231
Sstr2	3.26018377149	2.74936478127	2.75026990819	Down	'+=='	00~04	0.263	0.51081899022	0	0.00090512692
Bbs5	2.7186202742	2.75084229011	2.51442781398	None	'==='	00~04	0.263	-0.03222201591	0	-0.23641447613
RGD1311188	2.78419405288	2.75138659255	2.90377678721	None	'==='	00~04	0.263	0.03280746033	0	0.15239019466
Epb4.1l5	2.44690463514	2.75143372719	2.63792086863	Up	'-=='	00~04	0.263	-0.30452909205	0	-0.11351285856
Adarb2	2.65129743084	2.75154941479	2.71006471848	None	'==='	00~04	0.263	-0.10025198395	0	-0.04148469631
Ube2d1	2.9277409907	2.7520913091	2.75338845812	None	'==='	00~04	0.263	0.1756496816	0	0.00129714902
LOC679168	3.24576184623	2.75351682529	2.84666580725	Down	'+=='	00~04	0.263	0.49224502094	0	0.09314898196
Rcbtb2	2.59721888425	2.75416918184	3.10440208287	Up	'==+'	00~04	0.263	-0.15695029759	0	0.35023290103
Abcc1	2.75809633195	2.75423119382	2.71103228904	None	'==='	00~04	0.263	0.00386513813	0	-0.04319890478
RGD1305089	2.33441381551	2.75450273218	2.80037603536	Up	'-=='	00~04	0.263	-0.42008891667	0	0.04587330318
Acbd4	2.99856380381	2.75450914585	2.68335061514	None	'==='	00~04	0.263	0.24405465796	0	-0.07115853071
Zfp418	2.71006030892	2.75468230428	2.65212391128	None	'==='	00~04	0.263	-0.04462199536	0	-0.102558393
Zfp523	3.12912802195	2.75507343754	2.40959188108	Down	'+=-'	00~04	0.263	0.37405458441	0	-0.34548155646
Alg9	2.6767841761	2.75558196594	2.8402456802	None	'==='	00~04	0.263	-0.07879778984	0	0.08466371426
Taok3	3.43242631313	2.75742228004	3.38771545058	Valley	'+=+'	00~04	0.263	0.67500403309	0	0.63029317054
Irs2	2.63950076204	2.7583308964	3.11322207711	Up	'==+'	00~04	0.263	-0.11883013436	0	0.35489118071
RGD1305455	2.58969159009	2.75946905854	2.71074142488	None	'==='	00~04	0.263	-0.16977746845	0	-0.04872763366
Map3k10	2.52652208733	2.75989936531	2.53776073639	None	'==='	00~04	0.263	-0.23337727798	0	-0.22213862892
Ptk2b	2.99925862497	2.760497747	2.80194085251	None	'==='	00~04	0.263	0.23876087797	0	0.04144310551
Abhd3	2.63924605752	2.76075746536	2.6367452509	None	'==='	00~04	0.263	-0.12151140784	0	-0.12401221446
Dpysl5	2.74648046191	2.76302269556	2.8091983325	None	'==='	00~04	0.263	-0.01654223365	0	0.04617563694
Nfatc3	2.63643901568	2.76431005752	2.8148128942	None	'==='	00~04	0.263	-0.12787104184	0	0.05050283668
Reep6	2.84836554819	2.76438012842	2.77182643314	None	'==='	00~04	0.263	0.08398541977	0	0.00744630472
Zfp282	2.85683036022	2.76497665491	2.76522708006	None	'==='	00~04	0.263	0.09185370531	0	0.00025042515
Zfp110	3.01336935261	2.76525042256	2.8505234168	None	'==='	00~04	0.263	0.24811893005	0	0.08527299424
Zfp532	2.46287685434	2.76533742311	2.69497822589	Up	'-=='	00~04	0.263	-0.30246056877	0	-0.07035919722
Stk39	2.89315637418	2.76691949315	2.70946048432	None	'==='	00~04	0.263	0.12623688103	0	-0.05745900883
Otud4	2.74949779759	2.76786027761	2.87485597062	None	'==='	00~04	0.263	-0.01836248002	0	0.10699569301
Dopey2	2.7296158496	2.76807631714	2.8124263455	None	'==='	00~04	0.263	-0.03846046754	0	0.04435002836
Pdk2	2.6186309965	2.76827961892	2.83883683069	None	'==='	00~04	0.263	-0.14964862242	0	0.07055721177
Dhcr24	2.90432416424	2.76829232433	2.81518191291	None	'==='	00~04	0.263	0.13603183991	0	0.04688958858
Vsnl1	1.9793888381	2.76867978558	2.56959559607	Up	'-=='	00~04	0.263	-0.78929094748	0	-0.19908418951
Ighmbp2	2.94318807493	2.76963000125	2.71094415458	None	'==='	00~04	0.263	0.17355807368	0	-0.05868584667
Xpo4	2.5883560532	2.76983519951	2.74224124966	None	'==='	00~04	0.263	-0.18147914631	0	-0.02759394985
LOC311352	2.80838505066	2.76992826952	2.88322783363	None	'==='	00~04	0.263	0.03845678114	0	0.11329956411
Nell1	2.63560117659	2.77033432292	2.47315567562	Down	'==-'	00~04	0.263	-0.13473314633	0	-0.2971786473
Slc2a8	2.99063906617	2.77187924163	3.10784016435	Up	'==+'	00~04	0.263	0.21875982454	0	0.33596092272
Prmt10	2.52425929918	2.7736081795	2.74422784559	None	'==='	00~04	0.263	-0.24934888032	0	-0.02938033391
Lrrc46	2.73597700943	2.77369889679	2.72351269156	None	'==='	00~04	0.263	-0.03772188736	0	-0.05018620523
Crtc1	2.85295365713	2.77448768579	2.79926348652	None	'==='	00~04	0.263	0.07846597134	0	0.02477580073
Sgms2	2.7834147454	2.77482289596	2.56598947708	None	'==='	00~04	0.263	0.00859184944	0	-0.20883341888
Eif2c1	2.69496485813	2.77494937013	2.73076818978	None	'==='	00~04	0.263	-0.079984512	0	-0.04418118035
Stx16	2.68671341404	2.77602605938	2.69730678041	None	'==='	00~04	0.263	-0.08931264534	0	-0.07871927897
Numa1	2.72683121703	2.7761060942	2.63003496443	None	'==='	00~04	0.263	-0.04927487717	0	-0.14607112977
Uap1l1	3.03180980564	2.77635880659	2.32966324991	Down	'==-'	00~04	0.263	0.25545099905	0	-0.44669555668
Mis18bp1	2.52540742486	2.77727030928	2.78697684867	None	'==='	00~04	0.263	-0.25186288442	0	0.00970653939
Inpp5a	2.55802757314	2.77902012694	2.96200478643	None	'==='	00~04	0.263	-0.2209925538	0	0.18298465949
Tubgcp6	2.81931870654	2.77912731839	3.01841162874	None	'==='	00~04	0.263	0.04019138815	0	0.23928431035
Dync1h1	2.79065945322	2.7799047435	2.94676828365	None	'==='	00~04	0.263	0.01075470972	0	0.16686354015
Pop1	2.99352039361	2.78075732818	2.95729059558	None	'==='	00~04	0.263	0.21276306543	0	0.1765332674
Cldn12	2.66156263922	2.78171221266	2.7715032031	None	'==='	00~04	0.263	-0.12014957344	0	-0.01020900956
Arhgef25	2.97853063291	2.78210867127	2.79746751085	None	'==='	00~04	0.263	0.19642196164	0	0.01535883958
Lin7a	2.20294110315	2.78222402236	2.31829080751	Mountain	'-=-'	00~04	0.263	-0.57928291921	0	-0.46393321485
Smarcd1	2.71813581916	2.7822953257	2.82150818277	None	'==='	00~04	0.263	-0.06415950654	0	0.03921285707
Tgs1	2.63951928425	2.78279644677	2.73447551888	None	'==='	00~04	0.263	-0.14327716252	0	-0.04832092789
Spice1	2.88370878281	2.78304589403	2.8446126256	None	'==='	00~04	0.263	0.10066288878	0	0.06156673157
Zbtb49	2.91254831705	2.78709808161	2.59059243896	None	'==='	00~04	0.263	0.12545023544	0	-0.19650564265
Ftsj2	2.78991909463	2.78763514642	3.1796177357	Up	'==+'	00~04	0.263	0.00228394821	0	0.39198258928
Chrna1	2.41021897515	2.78789002552	2.40295678669	Mountain	'-=-'	00~04	0.263	-0.37767105037	0	-0.38493323883
Bcam	3.08579344138	2.78837876599	2.38534543935	Down	'+=-'	00~04	0.263	0.29741467539	0	-0.40303332664
Pom121	2.68251262198	2.78858549098	2.92671679113	None	'==='	00~04	0.263	-0.106072869	0	0.13813130015
Idnk	3.03338071123	2.78998167484	2.68115687348	None	'==='	00~04	0.263	0.24339903639	0	-0.10882480136
Lysmd1	2.58961968962	2.7902194549	2.47186116783	Down	'==-'	00~04	0.263	-0.20059976528	0	-0.31835828707
Homer2	2.90605358973	2.7905969024	2.51191580742	Down	'==-'	00~04	0.263	0.11545668733	0	-0.27868109498
Rab26	2.89412704412	2.79071157683	3.02797851643	None	'==='	00~04	0.263	0.10341546729	0	0.2372669396
Csrp2bp	2.83898201181	2.79115976217	2.79157447014	None	'==='	00~04	0.263	0.04782224964	0	0.00041470797
Ffar2	3.22282464985	2.79139943207	3.00776421309	Down	'+=='	00~04	0.263	0.43142521778	0	0.21636478102
Rnf26	2.44770878203	2.7918849021	2.56226929321	Up	'-=='	00~04	0.263	-0.34417612007	0	-0.22961560889
Lpxn	2.6171244837	2.79286992497	2.40833415696	Down	'==-'	00~04	0.263	-0.17574544127	0	-0.38453576801
Sesn3	2.71156538774	2.79484211326	2.99119438233	None	'==='	00~04	0.263	-0.08327672552	0	0.19635226907
Mark1	2.62703478252	2.79492318988	2.96001861856	None	'==='	00~04	0.263	-0.16788840736	0	0.16509542868
Rnf19b	3.02842593639	2.79673479111	2.90287624713	None	'==='	00~04	0.263	0.23169114528	0	0.10614145602
Rab2b	2.70404195482	2.79674932458	2.74884332484	None	'==='	00~04	0.263	-0.09270736976	0	-0.04790599974
Usp4	2.66366113494	2.79689049925	2.80663751818	None	'==='	00~04	0.263	-0.13322936431	0	0.00974701893
LOC498675	2.66366113494	2.79689049925	2.80663751818	None	'==='	00~04	0.263	-0.13322936431	0	0.00974701893
Vprbp	2.64876223492	2.79696938495	2.84672396827	None	'==='	00~04	0.263	-0.14820715003	0	0.04975458332
Snn	2.92391549781	2.7970565694	2.68196867695	None	'==='	00~04	0.263	0.12685892841	0	-0.11508789245
Zbtb7b	2.47459698271	2.7987224405	2.49427991131	Mountain	'-=-'	00~04	0.263	-0.32412545779	0	-0.30444252919
Ptpn6	2.92275730764	2.80010471056	2.87669963544	None	'==='	00~04	0.263	0.12265259708	0	0.07659492488
Rcbtb1	2.88767343181	2.80077153964	2.72289658283	None	'==='	00~04	0.263	0.08690189217	0	-0.07787495681
Nedd1	2.84505441673	2.80155394591	2.8498051529	None	'==='	00~04	0.263	0.04350047082	0	0.04825120699
RGD1309676	3.08115893836	2.80201946256	2.65175664509	Down	'+=='	00~04	0.263	0.2791394758	0	-0.15026281747
Inpp5f	2.82177143135	2.80287148611	2.94433935694	None	'==='	00~04	0.263	0.01889994524	0	0.14146787083
RGD1311517	2.66867512245	2.80291696837	2.75961179828	None	'==='	00~04	0.263	-0.13424184592	0	-0.04330517009
Ing3	2.74438501891	2.80404942753	2.53701520506	Down	'==-'	00~04	0.263	-0.05966440862	0	-0.26703422247
Gipc2	2.73421319355	2.80428076968	2.82120610197	None	'==='	00~04	0.263	-0.07006757613	0	0.01692533229
Errfi1	3.0411483417	2.80477637796	2.99539949234	None	'==='	00~04	0.263	0.23637196374	0	0.19062311438
Lrp3	2.99963206585	2.80514178001	2.74342879585	None	'==='	00~04	0.263	0.19449028584	0	-0.06171298416
Rbm48	3.08718445912	2.80562264844	2.77336553545	Down	'+=='	00~04	0.263	0.28156181068	0	-0.03225711299
Ifnar1	3.00483932981	2.80789892161	2.89300877515	None	'==='	00~04	0.263	0.1969404082	0	0.08510985354
Acap2	2.74567835716	2.80809256891	2.85913468974	None	'==='	00~04	0.263	-0.06241421175	0	0.05104212083
Rtn4ip1	2.79765426373	2.80844065667	2.41743668882	Down	'==-'	00~04	0.263	-0.01078639294	0	-0.39100396785
Dvl3	2.84436355642	2.80847154798	2.8123359772	None	'==='	00~04	0.263	0.03589200844	0	0.00386442922
Zfp498	2.696748359	2.80898424706	2.92965846059	None	'==='	00~04	0.263	-0.11223588806	0	0.12067421353
Dnal1	2.70948695242	2.81081940999	2.74112393476	None	'==='	00~04	0.263	-0.10133245757	0	-0.06969547523
Map4k1	2.93190237541	2.81105583632	3.16138305386	Up	'==+'	00~04	0.263	0.12084653909	0	0.35032721754
Wash	2.9599240592	2.81130661147	2.79887793427	None	'==='	00~04	0.263	0.14861744773	0	-0.0124286772
Atp11a	2.77431899713	2.81260911863	2.79191406677	None	'==='	00~04	0.263	-0.0382901215	0	-0.02069505186
Rab23	2.95643586776	2.81282677327	3.04704973005	None	'==='	00~04	0.263	0.14360909449	0	0.23422295678
Dhx33	2.88172530128	2.81319630028	3.19468752461	Up	'==+'	00~04	0.263	0.068529001	0	0.38149122433
Leprel2	2.66600664997	2.81346106976	2.66623621905	None	'==='	00~04	0.263	-0.14745441979	0	-0.14722485071
Papd5	2.83582910381	2.81448479831	2.80373747002	None	'==='	00~04	0.263	0.0213443055	0	-0.01074732829
Triobp	3.1779576451	2.81554878794	2.79267214136	Down	'+=='	00~04	0.263	0.36240885716	0	-0.02287664658
Thumpd2	3.15497198832	2.81643791903	2.98054815958	Down	'+=='	00~04	0.263	0.33853406929	0	0.16411024055
Tfap4	2.96882988627	2.81661404126	2.71976609711	None	'==='	00~04	0.263	0.15221584501	0	-0.09684794415
Rnf185	3.05633901245	2.81720573641	2.96939365925	None	'==='	00~04	0.263	0.23913327604	0	0.15218792284
Med26	2.64878984037	2.81743702528	2.84052768791	None	'==='	00~04	0.263	-0.16864718491	0	0.02309066263
RGD1565983	2.75657927203	2.81804065782	2.98241136115	None	'==='	00~04	0.263	-0.06146138579	0	0.16437070333
Ildr1	3.09234446055	2.81859700377	2.91550369156	Down	'+=='	00~04	0.263	0.27374745678	0	0.09690668779
Gmpr	2.91060028089	2.81892825496	2.84092039253	None	'==='	00~04	0.263	0.09167202593	0	0.02199213757
Dalrd3	3.01897593702	2.81930235466	2.82339883249	None	'==='	00~04	0.263	0.19967358236	0	0.00409647783
Cwc25	2.7168131522	2.81974174681	2.83187521493	None	'==='	00~04	0.263	-0.10292859461	0	0.01213346812
Klc3	3.21178163335	2.82132857478	2.81469191753	Down	'+=='	00~04	0.263	0.39045305857	0	-0.00663665725
Zfp426	2.67459623683	2.82164287409	2.78420033591	None	'==='	00~04	0.263	-0.14704663726	0	-0.03744253818
Cln3	2.97122900065	2.82171225562	2.80765167452	None	'==='	00~04	0.263	0.14951674503	0	-0.0140605811
Hjurp	2.63014915599	2.82175306673	2.78999210462	None	'==='	00~04	0.263	-0.19160391074	0	-0.03176096211
Rnf123	2.94745109225	2.82178571478	2.93718806033	None	'==='	00~04	0.263	0.12566537747	0	0.11540234555
Nat14	2.45105545725	2.8219305816	2.26606988664	Mountain	'-=-'	00~04	0.263	-0.37087512435	0	-0.55586069496
Tmem59l	2.81434328393	2.82224270997	2.72979854603	None	'==='	00~04	0.263	-0.00789942604	0	-0.09244416394
Pawr	2.79532434815	2.82313384216	2.85155716895	None	'==='	00~04	0.263	-0.02780949401	0	0.02842332679
Sgk196	2.8935214227	2.82350277695	2.88537522357	None	'==='	00~04	0.263	0.07001864575	0	0.06187244662
Usp30	2.9819622209	2.82458865053	2.7157923564	None	'==='	00~04	0.263	0.15737357037	0	-0.10879629413
Clstn3	2.66926719465	2.82463141682	2.78827017131	None	'==='	00~04	0.263	-0.15536422217	0	-0.03636124551
Fam57b	2.73062039382	2.82478821567	2.61606357556	None	'==='	00~04	0.263	-0.09416782185	0	-0.20872464011
Armc5	2.82938075998	2.82612743855	2.89865338092	None	'==='	00~04	0.263	0.00325332143	0	0.07252594237
Clip4	2.99209223558	2.82617219352	2.78039409631	None	'==='	00~04	0.263	0.16592004206	0	-0.04577809721
Ccbl1	2.90167207787	2.82687385142	2.95152065646	None	'==='	00~04	0.263	0.07479822645	0	0.12464680504
Unc5a	2.75171864475	2.82954922076	2.91108561857	None	'==='	00~04	0.263	-0.07783057601	0	0.08153639781
Sbk1	3.00793819049	2.82977448093	2.74599667193	None	'==='	00~04	0.263	0.17816370956	0	-0.083777809
Lyn	3.14538562635	2.83171918448	2.97718099245	Down	'+=='	00~04	0.263	0.31366644187	0	0.14546180797
Trub1	2.65080131521	2.83172323743	2.78131144801	None	'==='	00~04	0.263	-0.18092192222	0	-0.05041178942
Mutyh	2.5810209684	2.83183266285	2.98749550696	None	'==='	00~04	0.263	-0.25081169445	0	0.15566284411
Ppip5k1	2.88187210192	2.83205351479	3.15862140139	Up	'==+'	00~04	0.263	0.04981858713	0	0.3265678866
Phactr2	2.63600507113	2.83411654274	2.47664609262	Down	'==-'	00~04	0.263	-0.19811147161	0	-0.35747045012
Herpud2	3.04683501692	2.8369905469	2.78024289771	None	'==='	00~04	0.263	0.20984447002	0	-0.05674764919
Jakmip2	2.78352999211	2.83727319155	2.80177120571	None	'==='	00~04	0.263	-0.05374319944	0	-0.03550198584
MGC95210	2.89356607655	2.8382297347	2.74941627292	None	'==='	00~04	0.263	0.05533634185	0	-0.08881346178
Mab21l1	3.00280176862	2.83869502303	2.88113133044	None	'==='	00~04	0.263	0.16410674559	0	0.04243630741
Uvrag	2.80605178617	2.83869768508	2.57027347378	Down	'==-'	00~04	0.263	-0.03264589891	0	-0.2684242113
LOC360231	2.55766740686	2.83903241851	2.60044103959	Up	'-=='	00~04	0.263	-0.28136501165	0	-0.23859137892
Jak2	2.98580096047	2.83931264762	2.90724064713	None	'==='	00~04	0.263	0.14648831285	0	0.06792799951
Odf2l	2.8108605304	2.83963716151	2.85341286427	None	'==='	00~04	0.263	-0.02877663111	0	0.01377570276
Socs3	2.6367011756	2.84006234563	2.53984121509	Down	'==-'	00~04	0.263	-0.20336117003	0	-0.30022113054
Timeless	2.88940734448	2.84044309139	2.80723744068	None	'==='	00~04	0.263	0.04896425309	0	-0.03320565071
Ptgfrn	2.59202640702	2.84130896417	2.89402418405	None	'==='	00~04	0.263	-0.24928255715	0	0.05271521988
Slc25a27	2.93661721115	2.84216425833	2.86357971379	None	'==='	00~04	0.263	0.09445295282	0	0.02141545546
Rem2	2.59142330866	2.84245796005	2.93857938292	None	'==='	00~04	0.263	-0.25103465139	0	0.09612142287
Mgat4a	2.79198905894	2.8432301505	2.91289699866	None	'==='	00~04	0.263	-0.05124109156	0	0.06966684816
Traf3ip1	2.45164896516	2.84382509867	2.87108465437	Up	'-=='	00~04	0.263	-0.39217613351	0	0.0272595557
Sox4	2.79455311081	2.843869308	2.69037909997	None	'==='	00~04	0.263	-0.04931619719	0	-0.15349020803
Sh2d3c	3.10423600316	2.84446198405	2.79287408854	None	'==='	00~04	0.263	0.25977401911	0	-0.05158789551
Xpr1	3.10755229647	2.84500823581	2.83381911426	None	'==='	00~04	0.263	0.26254406066	0	-0.01118912155
Adap1	3.0749437956	2.84506244804	3.01088902122	None	'==='	00~04	0.263	0.22988134756	0	0.16582657318
Phf12	2.92710759008	2.84509055729	2.77406592714	None	'==='	00~04	0.263	0.08201703279	0	-0.07102463015
Ep400	2.82861330419	2.84561248665	3.12941491446	Up	'==+'	00~04	0.263	-0.01699918246	0	0.28380242781
Sf3a1	2.72568008875	2.8465815699	2.86161796822	None	'==='	00~04	0.263	-0.12090148115	0	0.01503639832
Vti1a	2.58895324136	2.84711699505	2.76140442909	None	'==='	00~04	0.263	-0.25816375369	0	-0.08571256596
Inpp5e	2.85344280748	2.84816120413	2.94895773955	None	'==='	00~04	0.263	0.00528160335	0	0.10079653542
Dnaaf3	2.59990094362	2.84853581279	2.93776433232	None	'==='	00~04	0.263	-0.24863486917	0	0.08922851953
Tnni3	2.59990094362	2.84853581279	2.93776433232	None	'==='	00~04	0.263	-0.24863486917	0	0.08922851953
Erf	2.75107803685	2.84970909051	2.56332167539	Down	'==-'	00~04	0.263	-0.09863105366	0	-0.28638741512
Ndor1	3.0414094644	2.84999525753	2.89582026982	None	'==='	00~04	0.263	0.19141420687	0	0.04582501229
Slc35d2	3.00744310692	2.85007929581	2.79571708419	None	'==='	00~04	0.263	0.15736381111	0	-0.05436221162
Rpusd4	3.03560455637	2.85121933146	2.88248458873	None	'==='	00~04	0.263	0.18438522491	0	0.03126525727
Top1mt	2.84457848156	2.85160913693	2.76285478648	None	'==='	00~04	0.263	-0.00703065537	0	-0.08875435045
Zfp691	2.90770981376	2.85259018091	2.96508053953	None	'==='	00~04	0.263	0.05511963285	0	0.11249035862
Dcun1d3	2.88731469988	2.85327312105	2.74136127478	None	'==='	00~04	0.263	0.03404157883	0	-0.11191184627
Pip4k2a	3.10145342322	2.85451037598	2.86433474078	None	'==='	00~04	0.263	0.24694304724	0	0.0098243648
Dnase2	2.98164810481	2.85480356959	2.96821980525	None	'==='	00~04	0.263	0.12684453522	0	0.11341623566
Srsf12	2.98118593763	2.85502292719	3.09933728934	None	'==='	00~04	0.263	0.12616301044	0	0.24431436215
Kcnj2	3.52646950464	2.85541170646	2.9534682638	Down	'+=='	00~04	0.263	0.67105779818	0	0.09805655734
Nacc1	2.66002727828	2.85586614631	2.61864509059	None	'==='	00~04	0.263	-0.19583886803	0	-0.23722105572
Eftud1	2.71329329956	2.8560096239	2.94600652402	None	'==='	00~04	0.263	-0.14271632434	0	0.08999690012
Mat1a	2.75108017982	2.85605744659	3.30633370182	Up	'==+'	00~04	0.263	-0.10497726677	0	0.45027625523
Wdr20a	3.06218216841	2.85608334989	2.64522206374	None	'==='	00~04	0.263	0.20609881852	0	-0.21086128615
Camsap3	2.67474536591	2.85638419256	2.91898341711	None	'==='	00~04	0.263	-0.18163882665	0	0.06259922455
Ap5b1	2.60385537782	2.85650371529	2.82630238193	None	'==='	00~04	0.263	-0.25264833747	0	-0.03020133336
Stat6	2.74828088485	2.85686819845	2.61479934732	None	'==='	00~04	0.263	-0.1085873136	0	-0.24206885113
Rgs16	2.92397442844	2.85817400486	3.43960851108	Up	'==+'	00~04	0.263	0.06580042358	0	0.58143450622
Ddx51	2.93135590825	2.85822175586	2.97239857154	None	'==='	00~04	0.263	0.07313415239	0	0.11417681568
Snx7	3.00540178437	2.86090719395	3.05393673903	None	'==='	00~04	0.263	0.14449459042	0	0.19302954508
Ralb	3.20414384763	2.86193551951	2.95151692646	Down	'+=='	00~04	0.263	0.34220832812	0	0.08958140695
Ttc9	2.75473788159	2.86200695892	2.76724798986	None	'==='	00~04	0.263	-0.10726907733	0	-0.09475896906
Napb	2.63738998832	2.86235219953	3.15425266428	Up	'==+'	00~04	0.263	-0.22496221121	0	0.29190046475
Pcgf2	2.8342338786	2.86264380396	2.87932740126	None	'==='	00~04	0.263	-0.02840992536	0	0.0166835973
Sft2d3	2.8292244595	2.86280644205	2.82837161321	None	'==='	00~04	0.263	-0.03358198255	0	-0.03443482884
Dtwd1	2.99052834033	2.86282627471	2.88968379855	None	'==='	00~04	0.263	0.12770206562	0	0.02685752384
Ap3m2	2.58720654984	2.86309200603	2.67158097689	Up	'-=='	00~04	0.263	-0.27588545619	0	-0.19151102914
Taf5	2.67542754784	2.86355989149	3.05534665027	None	'==='	00~04	0.263	-0.18813234365	0	0.19178675878
Zmynd8	2.93247509285	2.86460415606	2.89538600049	None	'==='	00~04	0.263	0.06787093679	0	0.03078184443
Usp24	2.90948319218	2.86520025663	3.01225042314	None	'==='	00~04	0.263	0.04428293555	0	0.14705016651
Ptcd1	2.86442389111	2.86548138802	2.93651733643	None	'==='	00~04	0.263	-0.00105749691	0	0.07103594841
Tmem255a	2.96285992305	2.8662413564	2.83694410712	None	'==='	00~04	0.263	0.09661856665	0	-0.02929724928
Nat10	2.71474226883	2.86722239009	2.96154183872	None	'==='	00~04	0.263	-0.15248012126	0	0.09431944863
Ipmk	3.04305747731	2.86745765987	2.99468108944	None	'==='	00~04	0.263	0.17559981744	0	0.12722342957
Fstl4	3.02157389039	2.86781543364	2.17724171923	Down	'==-'	00~04	0.263	0.15375845675	0	-0.69057371441
Vamp1	2.62562118298	2.86844181821	2.86341121552	None	'==='	00~04	0.263	-0.24282063523	0	-0.00503060269
Tcaim	2.73798305665	2.86942925404	2.95795173316	None	'==='	00~04	0.263	-0.13144619739	0	0.08852247912
Piga	3.46545212741	2.86956151911	3.30516799016	Valley	'+=+'	00~04	0.263	0.5958906083	0	0.43560647105
Ngfr	3.23246889629	2.87080658516	2.59873917125	Down	'+=-'	00~04	0.263	0.36166231113	0	-0.27206741391
Asphd2	2.79339652172	2.87171159251	2.89889325234	None	'==='	00~04	0.263	-0.07831507079	0	0.02718165983
Sars2	2.67534850354	2.87200328216	2.97788252356	None	'==='	00~04	0.263	-0.19665477862	0	0.1058792414
Slc8a1	3.15359458995	2.87263179114	2.91902538232	Down	'+=='	00~04	0.263	0.28096279881	0	0.04639359118
Plcg1	2.90402737289	2.87296465205	3.01124157047	None	'==='	00~04	0.263	0.03106272084	0	0.13827691842
Patz1	2.94418378131	2.8739863901	2.56475129418	Down	'==-'	00~04	0.263	0.07019739121	0	-0.30923509592
Gtdc1	2.64995338948	2.87408478523	2.90734449224	None	'==='	00~04	0.263	-0.22413139575	0	0.03325970701
Tac2	2.75679914185	2.87440550678	2.35900663365	Down	'==-'	00~04	0.263	-0.11760636493	0	-0.51539887313
Fbxo23	2.82002166178	2.87523354373	2.84064248955	None	'==='	00~04	0.263	-0.05521188195	0	-0.03459105418
Clstn2	2.84188659487	2.87738304026	3.07577904913	None	'==='	00~04	0.263	-0.03549644539	0	0.19839600887
Slc38a1	2.99430455413	2.87740660017	2.67820940543	None	'==='	00~04	0.263	0.11689795396	0	-0.19919719474
Siah2	3.01101967134	2.87835849134	2.56928692255	Down	'==-'	00~04	0.263	0.13266118	0	-0.30907156879
Uhrf1bp1l	2.80730545738	2.87949405093	3.20360837431	Up	'==+'	00~04	0.263	-0.07218859355	0	0.32411432338
Gigyf1	2.93086031616	2.88030741714	2.87901953889	None	'==='	00~04	0.263	0.05055289902	0	-0.00128787825
Adora2a	3.19157212546	2.88072470178	2.70428104656	Down	'+=='	00~04	0.263	0.31084742368	0	-0.17644365522
Brd1	2.9641509221	2.88089706585	2.76560051478	None	'==='	00~04	0.263	0.08325385625	0	-0.11529655107
Zfp287	2.96227878148	2.88144144435	2.85388789	None	'==='	00~04	0.263	0.08083733713	0	-0.02755355435
Fam86a	2.62603021781	2.88368728038	2.71490048992	None	'==='	00~04	0.263	-0.25765706257	0	-0.16878679046
Pole2	2.71623808297	2.88710214813	2.9481933968	None	'==='	00~04	0.263	-0.17086406516	0	0.06109124867
Nme6	2.70893984612	2.88737514466	3.13783137173	None	'==='	00~04	0.263	-0.17843529854	0	0.25045622707
Amacr	3.01364091067	2.88755061516	3.05907488017	None	'==='	00~04	0.263	0.12609029551	0	0.17152426501
Chtf18	3.11558763485	2.88860688647	2.82648137181	None	'==='	00~04	0.263	0.22698074838	0	-0.06212551466
Gna13	2.90077794972	2.88889518043	2.60576217711	Down	'==-'	00~04	0.263	0.01188276929	0	-0.28313300332
Smarcd3	3.01581867175	2.88985704206	2.90887822135	None	'==='	00~04	0.263	0.12596162969	0	0.01902117929
Arvcf	3.11087601394	2.89023071003	2.87802491025	None	'==='	00~04	0.263	0.22064530391	0	-0.01220579978
Arhgap5	2.93868287833	2.89027741172	2.78715451416	None	'==='	00~04	0.263	0.04840546661	0	-0.10312289756
Mapk1ip1l	2.86024574025	2.89055953562	3.23938123752	Up	'==+'	00~04	0.263	-0.03031379537	0	0.3488217019
Hdac5	3.40597602719	2.89069376831	2.66966630927	Down	'+=='	00~04	0.263	0.51528225888	0	-0.22102745904
Polrmt	2.5932414109	2.89142307551	2.79600377632	Up	'-=='	00~04	0.263	-0.29818166461	0	-0.09541929919
Abcc5	2.54916395421	2.89168942381	2.88774360806	Up	'-=='	00~04	0.263	-0.3425254696	0	-0.00394581575
Slc22a5	3.07502426115	2.89178856281	2.96972518753	None	'==='	00~04	0.263	0.18323569834	0	0.07793662472
LOC304396	2.90903957171	2.89208788238	2.97783307954	None	'==='	00~04	0.263	0.01695168933	0	0.08574519716
Cep112	3.08840452885	2.8927756933	3.08839435173	None	'==='	00~04	0.263	0.19562883555	0	0.19561865843
Sox12	2.65352554945	2.89392713952	2.72926996798	None	'==='	00~04	0.263	-0.24040159007	0	-0.16465717154
Rims2	2.86340130325	2.89448020592	2.96400116627	None	'==='	00~04	0.263	-0.03107890267	0	0.06952096035
Ttc26	3.10996559544	2.89553335652	2.78615303096	None	'==='	00~04	0.263	0.21443223892	0	-0.10938032556
Zfp667	2.98929889418	2.89581639299	2.79992448955	None	'==='	00~04	0.263	0.09348250119	0	-0.09589190344
Rgl2	2.88144144435	2.89669422823	2.68625174589	None	'==='	00~04	0.263	-0.01525278388	0	-0.21044248234
Rbm33	3.10600485958	2.89700608963	3.14847861593	None	'==='	00~04	0.263	0.20899876995	0	0.2514725263
Kcnmb2	3.34426891817	2.89714166052	3.06804304158	Down	'+=='	00~04	0.263	0.44712725765	0	0.17090138106
Nkiras1	2.63750591773	2.89807288183	2.89645592844	None	'==='	00~04	0.263	-0.2605669641	0	-0.00161695339
Cep290	2.94197955338	2.89909247006	2.86017222668	None	'==='	00~04	0.263	0.04288708332	0	-0.03892024338
Tor1aip1	3.03109695672	2.89956042676	3.1133887927	None	'==='	00~04	0.263	0.13153652996	0	0.21382836594
Rptor	2.63420292133	2.89959329405	2.99211399478	Up	'-=='	00~04	0.263	-0.26539037272	0	0.09252070073
Gen1	2.8735514032	2.89965709312	2.82887932054	None	'==='	00~04	0.263	-0.02610568992	0	-0.07077777258
Fbxl3	3.04740053396	2.90005335746	2.77848405017	None	'==='	00~04	0.263	0.1473471765	0	-0.12156930729
Klf16	2.78955190269	2.9020619991	2.86899091595	None	'==='	00~04	0.263	-0.11251009641	0	-0.03307108315
Pbx3	2.9346297237	2.90280294505	3.01200721824	None	'==='	00~04	0.263	0.03182677865	0	0.10920427319
Fnip2	2.93077139422	2.90298619328	2.79600377632	None	'==='	00~04	0.263	0.02778520094	0	-0.10698241696
Rab13	2.80721682892	2.90490215395	2.77851979482	None	'==='	00~04	0.263	-0.09768532503	0	-0.12638235913
Prkag2	2.91041991618	2.90593232792	3.00584548355	None	'==='	00~04	0.263	0.00448758826	0	0.09991315563
Zfp644	3.00536405467	2.90596697519	2.95542254528	None	'==='	00~04	0.263	0.09939707948	0	0.04945557009
Trib1	2.96653567537	2.90625759454	3.12446214059	None	'==='	00~04	0.263	0.06027808083	0	0.21820454605
Mdc1	2.93208763563	2.90722526204	2.84955497706	None	'==='	00~04	0.263	0.02486237359	0	-0.05767028498
Prpf40b	3.05919777712	2.9090088397	2.94015923153	None	'==='	00~04	0.263	0.15018893742	0	0.03115039183
Rnd1	3.44145028022	2.90952735472	2.66602028876	Down	'+=='	00~04	0.263	0.5319229255	0	-0.24350706596
Slc10a2	2.89532589042	2.91002265056	3.06613225534	None	'==='	00~04	0.263	-0.01469676014	0	0.15610960478
RGD1309079	3.01260621526	2.91038729463	2.98657658536	None	'==='	00~04	0.263	0.10221892063	0	0.07618929073
Dvl2	3.1182151834	2.91046596889	3.01599524759	None	'==='	00~04	0.263	0.20774921451	0	0.1055292787
Lrfn1	2.87849190219	2.9111949409	2.71360564359	None	'==='	00~04	0.263	-0.03270303871	0	-0.19758929731
Ppp1r3d	3.06997535243	2.91166665802	3.02471150848	None	'==='	00~04	0.263	0.15830869441	0	0.11304485046
Zer1	2.87854094719	2.91200788564	2.92660863873	None	'==='	00~04	0.263	-0.03346693845	0	0.01460075309
Gtf2a1	2.75893632288	2.9121823023	2.88606038678	None	'==='	00~04	0.263	-0.15324597942	0	-0.02612191552
Ercc5	2.6306500938	2.91236627944	2.52420914187	Mountain	'-=-'	00~04	0.263	-0.28171618564	0	-0.38815713757
LOC100125367	3.03890670165	2.91295255003	2.85718878783	None	'==='	00~04	0.263	0.12595415162	0	-0.0557637622
RGD1305014	3.00437914	2.91309046144	3.18292266545	Up	'==+'	00~04	0.263	0.09128867856	0	0.26983220401
Ndst2	2.72846258826	2.91388319628	2.4016686904	Down	'==-'	00~04	0.263	-0.18542060802	0	-0.51221450588
Paox	2.7253223543	2.91452434177	2.90481932297	None	'==='	00~04	0.263	-0.18920198747	0	-0.0097050188
Pde7a	2.87771088111	2.9164212286	2.92780545301	None	'==='	00~04	0.263	-0.03871034749	0	0.01138422441
Ugt1a7c	3.08717257576	2.91732099493	3.22293436067	Up	'==+'	00~04	0.263	0.16985158083	0	0.30561336574
Ugt1a5	3.08717257576	2.91732099493	3.22293436067	Up	'==+'	00~04	0.263	0.16985158083	0	0.30561336574
Ugt1a1	3.08717257576	2.91732099493	3.22293436067	Up	'==+'	00~04	0.263	0.16985158083	0	0.30561336574
Ugt1a6	3.08717257576	2.91732099493	3.22293436067	Up	'==+'	00~04	0.263	0.16985158083	0	0.30561336574
Ugt1a2	3.08717257576	2.91732099493	3.22293436067	Up	'==+'	00~04	0.263	0.16985158083	0	0.30561336574
Ugt1a3	3.08717257576	2.91732099493	3.22293436067	Up	'==+'	00~04	0.263	0.16985158083	0	0.30561336574
Ugt1a8	3.08717257576	2.91732099493	3.22293436067	Up	'==+'	00~04	0.263	0.16985158083	0	0.30561336574
Ugt1a9	3.08717257576	2.91732099493	3.22293436067	Up	'==+'	00~04	0.263	0.16985158083	0	0.30561336574
Furin	2.90259459246	2.91762270173	2.92515063644	None	'==='	00~04	0.263	-0.01502810927	0	0.00752793471
Pkn2	3.01704355591	2.91925044758	3.04415627366	None	'==='	00~04	0.263	0.09779310833	0	0.12490582608
Cep41	2.99164065803	2.92058676447	2.98533283478	None	'==='	00~04	0.263	0.07105389356	0	0.06474607031
Lrrfip2	2.99584627792	2.92125922036	2.71091330624	None	'==='	00~04	0.263	0.07458705756	0	-0.21034591412
Lpin3	2.9726705999	2.92241480733	2.99445843861	None	'==='	00~04	0.263	0.05025579257	0	0.07204363128
Cnot3	2.82095091688	2.92286765153	2.67723309482	None	'==='	00~04	0.263	-0.10191673465	0	-0.24563455671
Mir3572	2.82095091688	2.92286765153	2.67723309482	None	'==='	00~04	0.263	-0.10191673465	0	-0.24563455671
Sema4b	3.04617845987	2.92376150641	3.08331380016	None	'==='	00~04	0.263	0.12241695346	0	0.15955229375
Arhgef11	2.71484115904	2.92476500669	2.88616967047	None	'==='	00~04	0.263	-0.20992384765	0	-0.03859533622
Kif1c	2.90247689853	2.9264188781	2.59959630694	Down	'==-'	00~04	0.263	-0.02394197957	0	-0.32682257116
LOC679825	3.20674010883	2.92658966379	2.75930499692	Down	'+=='	00~04	0.263	0.28015044504	0	-0.16728466687
Raet1l	3.20674010883	2.92658966379	2.75930499692	Down	'+=='	00~04	0.263	0.28015044504	0	-0.16728466687
Pogz	2.81020246322	2.92673007244	2.88367555164	None	'==='	00~04	0.263	-0.11652760922	0	-0.0430545208
Psen2	2.79430980487	2.9270506842	2.864511055	None	'==='	00~04	0.263	-0.13274087933	0	-0.0625396292
Trpc1	2.74609129251	2.92967171485	2.75346975865	None	'==='	00~04	0.263	-0.18358042234	0	-0.1762019562
Lzic	3.0655275067	2.92999167362	3.0106616976	None	'==='	00~04	0.263	0.13553583308	0	0.08067002398
Zfp161	3.03870130694	2.9311421814	2.35196748086	Down	'==-'	00~04	0.263	0.10755912554	0	-0.57917470054
Fut8	3.2945369415	2.93134077819	2.87822899255	Down	'+=='	00~04	0.263	0.36319616331	0	-0.05311178564
Pold1	3.01102861955	2.93178893905	2.87822114377	None	'==='	00~04	0.263	0.0792396805	0	-0.05356779528
Ddx54	2.94270966649	2.93217458631	2.82902144658	None	'==='	00~04	0.263	0.01053508018	0	-0.10315313973
B3gntl1	2.66953706265	2.93221427944	2.95314415559	None	'==='	00~04	0.263	-0.26267721679	0	0.02092987615
Trappc10	2.95690045657	2.93281710274	3.02962603414	None	'==='	00~04	0.263	0.02408335383	0	0.0968089314
Homer3	2.6696209609	2.93324402893	2.83053726317	Up	'-=='	00~04	0.263	-0.26362306803	0	-0.10270676576
Tle3	2.79541163207	2.93386530194	2.85066942673	None	'==='	00~04	0.263	-0.13845366987	0	-0.08319587521
Pptc7	2.77074660396	2.93390117276	2.89130057766	None	'==='	00~04	0.263	-0.1631545688	0	-0.0426005951
Xylt2	2.78187164827	2.93639295447	2.88389251781	None	'==='	00~04	0.263	-0.1545213062	0	-0.05250043666
Map1s	2.60363465251	2.93685273736	2.95928237508	Up	'-=='	00~04	0.263	-0.33321808485	0	0.02242963772
Cdc7	2.96089160933	2.9368791139	2.85401959212	None	'==='	00~04	0.263	0.02401249543	0	-0.08285952178
Gm2a	2.99715870146	2.93767960088	3.03585612975	None	'==='	00~04	0.263	0.05947910058	0	0.09817652887
Snx8	2.96449105045	2.93773044034	2.8243564686	None	'==='	00~04	0.263	0.02676061011	0	-0.11337397174
Nol4	3.00300668727	2.93776056659	2.97634530404	None	'==='	00~04	0.263	0.06524612068	0	0.03858473745
Zdhhc7	3.04596361702	2.9382839097	2.79352762067	None	'==='	00~04	0.263	0.10767970732	0	-0.14475628903
Pex14	2.69864966623	2.93886726995	2.65887868204	Down	'==-'	00~04	0.263	-0.24021760372	0	-0.27998858791
Ldlr	2.59493544568	2.93916638581	3.23344174938	Up	'-=+'	00~04	0.263	-0.34423094013	0	0.29427536357
Tasp1	2.79874110064	2.93944663307	2.78199960358	None	'==='	00~04	0.263	-0.14070553243	0	-0.15744702949
Polk	3.00133027268	2.94065164009	2.93378034118	None	'==='	00~04	0.263	0.06067863259	0	-0.00687129891
Trpv1	2.92140586174	2.94110067541	2.94342628193	None	'==='	00~04	0.263	-0.01969481367	0	0.00232560652
Chaf1b	2.60912139865	2.94187441669	2.72000916622	Up	'-=='	00~04	0.263	-0.33275301804	0	-0.22186525047
Scrn2	3.16729048049	2.94264023718	2.91857133027	None	'==='	00~04	0.263	0.22465024331	0	-0.02406890691
RGD1311739	2.76821609019	2.94318807493	2.97706373205	None	'==='	00~04	0.263	-0.17497198474	0	0.03387565712
Hist1h2ail	2.36188904676	2.94320870859	1.61542100579	Mountain	'-=-'	00~04	0.263	-0.58131966183	0	-1.3277877028
Limk2	2.7211779536	2.94488092919	2.96521170966	None	'==='	00~04	0.263	-0.22370297559	0	0.02033078047
Adck3	2.92211219773	2.9448977915	2.9809575395	None	'==='	00~04	0.263	-0.02278559377	0	0.036059748
Slc25a40	2.98633265441	2.94531741213	2.91310578411	None	'==='	00~04	0.263	0.04101524228	0	-0.03221162802
Mus81	2.92177144807	2.94694416115	2.8918935261	None	'==='	00~04	0.263	-0.02517271308	0	-0.05505063505
Cdc42ep4	2.86378783154	2.94809245086	2.72984421653	None	'==='	00~04	0.263	-0.08430461932	0	-0.21824823433
RGD1311021	2.92005124256	2.94844759973	2.79142443881	None	'==='	00~04	0.263	-0.02839635717	0	-0.15702316092
Plcb4	3.14688490122	2.94856534031	2.93608383771	None	'==='	00~04	0.263	0.19831956091	0	-0.0124815026
Trmt13	2.81107228193	2.94880639821	2.94695164482	None	'==='	00~04	0.263	-0.13773411628	0	-0.00185475339
Igfbp2	3.25710719707	2.94901378788	2.79534097407	Down	'+=='	00~04	0.263	0.30809340919	0	-0.15367281381
Sh3bgr	2.64586763504	2.95086029618	2.90492334251	Up	'-=='	00~04	0.263	-0.30499266114	0	-0.04593695367
Lactb	3.25420399102	2.95089947853	3.16277398245	Down	'+=='	00~04	0.263	0.30330451249	0	0.21187450392
Lrp12	2.99971503959	2.95230933485	2.98466954849	None	'==='	00~04	0.263	0.04740570474	0	0.03236021364
Arhgap18	3.14496489764	2.95296903235	3.1575918948	None	'==='	00~04	0.263	0.19199586529	0	0.20462286245
RGD1564036	3.18964747202	2.95375133324	3.00861954942	None	'==='	00~04	0.263	0.23589613878	0	0.05486821618
Alkbh5	2.83972986636	2.95387608963	2.83127126308	None	'==='	00~04	0.263	-0.11414622327	0	-0.12260482655
Pfkp	2.6797863406	2.95442712313	3.14656562107	Up	'-=='	00~04	0.263	-0.27464078253	0	0.19213849794
Capn10	3.16990255934	2.95467650829	2.95047401321	None	'==='	00~04	0.263	0.21522605105	0	-0.00420249508
Stxbp5l	3.08233641983	2.95468023013	2.8641326463	None	'==='	00~04	0.263	0.1276561897	0	-0.09054758383
Zcchc11	3.05706376877	2.95614217046	2.9704837323	None	'==='	00~04	0.263	0.10092159831	0	0.01434156184
Adamts10	2.76889570244	2.95721443387	2.77505054148	None	'==='	00~04	0.263	-0.18831873143	0	-0.18216389239
Ttll1	3.11042171175	2.95799629334	3.02957303175	None	'==='	00~04	0.263	0.15242541841	0	0.07157673841
Fastkd2	2.70530559288	2.95803528236	2.8148867055	None	'==='	00~04	0.263	-0.25272968948	0	-0.14314857686
Zkscan5	2.89285533384	2.958432539	3.05803589616	None	'==='	00~04	0.263	-0.06557720516	0	0.09960335716
Pxk	3.0703807404	2.95922115908	2.83604732445	None	'==='	00~04	0.263	0.11115958132	0	-0.12317383463
Cadps	2.79850264739	2.96031894251	2.77071489422	None	'==='	00~04	0.263	-0.16181629512	0	-0.18960404829
Syngr1	2.68962345088	2.96178999716	2.14402025725	Mountain	'-=-'	00~04	0.263	-0.27216654628	0	-0.81776973991
Pmp22	3.14756069496	2.96206033017	3.17612327115	None	'==='	00~04	0.263	0.18550036479	0	0.21406294098
Agfg2	2.82338048858	2.9622176925	2.57966048367	Down	'==-'	00~04	0.263	-0.13883720392	0	-0.38255720883
Mettl18	2.97447424674	2.96333169705	2.96690661099	None	'==='	00~04	0.263	0.01114254969	0	0.00357491394
Nol3	3.21699955624	2.96367016921	3.00912139755	None	'==='	00~04	0.263	0.25332938703	0	0.04545122834
Zfp865	3.31839638624	2.96426369093	3.11284189351	Down	'+=='	00~04	0.263	0.35413269531	0	0.14857820258
Exd2	3.06498973947	2.96436536019	2.91762842973	None	'==='	00~04	0.263	0.10062437928	0	-0.04673693046
Cog8	2.99473719927	2.9644429937	2.83030400822	None	'==='	00~04	0.263	0.03029420557	0	-0.13413898548
Slc1a5	3.65241765693	2.96490870708	2.96080822539	Down	'+=='	00~04	0.263	0.68750894985	0	-0.00410048169
Mir3577	2.9622843349	2.9650620639	2.91583636617	None	'==='	00~04	0.263	-0.002777729	0	-0.04922569773
Eefsec	2.99509552671	2.96520062532	2.94601026829	None	'==='	00~04	0.263	0.02989490139	0	-0.01919035703
Gpn2	2.89319521352	2.96580275104	2.80941238618	None	'==='	00~04	0.263	-0.07260753752	0	-0.15639036486
Vps11	3.05319476701	2.96653013829	3.04652772954	None	'==='	00~04	0.263	0.08666462872	0	0.07999759125
Wdr73	3.12856396345	2.96664456686	2.94113073136	None	'==='	00~04	0.263	0.16191939659	0	-0.0255138355
Tpcn1	2.83772934397	2.96692690819	2.71127242812	None	'==='	00~04	0.263	-0.12919756422	0	-0.25565448007
Zbtb7a	2.84407024242	2.96700071381	2.69674613378	Down	'==-'	00~04	0.263	-0.12293047139	0	-0.27025458003
Necap2	3.00824484183	2.96724240079	3.14614523639	None	'==='	00~04	0.263	0.04100244104	0	0.1789028356
Xrcc2	2.83492758361	2.96733463705	3.0139856443	None	'==='	00~04	0.263	-0.13240705344	0	0.04665100725
Snx9	2.9099113198	2.96750064746	2.68137729744	Down	'==-'	00~04	0.263	-0.05758932766	0	-0.28612335002
Slco4a1	2.37697655618	2.96776069204	2.8880710521	Up	'-=='	00~04	0.263	-0.59078413586	0	-0.07968963994
RT1-T24-4	2.78659218016	2.96869093582	2.917347731	None	'==='	00~04	0.263	-0.18209875566	0	-0.05134320482
Abcd4	3.25051748245	2.96935497598	2.89300100636	Down	'+=='	00~04	0.263	0.28116250647	0	-0.07635396962
Mll5	3.0231648483	2.96978227638	2.98717167664	None	'==='	00~04	0.263	0.05338257192	0	0.01738940026
Irf2	3.200733464	2.97113333341	2.81595449636	None	'==='	00~04	0.263	0.22960013059	0	-0.15517883705
Cib2	2.97650294898	2.97192055965	2.94499334086	None	'==='	00~04	0.263	0.00458238933	0	-0.02692721879
Lipt2	2.76471557224	2.97314652614	2.52841879019	Down	'==-'	00~04	0.263	-0.2084309539	0	-0.44472773595
Myo10	2.52711288488	2.97368106684	3.23106523639	Up	'-=='	00~04	0.263	-0.44656818196	0	0.25738416955
Rps6kc1	2.88272911945	2.97373432637	2.87164654556	None	'==='	00~04	0.263	-0.09100520692	0	-0.10208778081
Tbc1d19	3.17812979699	2.97471101454	2.69486236789	Down	'==-'	00~04	0.263	0.20341878245	0	-0.27984864665
Pias3	3.05918739187	2.97472569653	3.06552406012	None	'==='	00~04	0.263	0.08446169534	0	0.09079836359
Ercc2	3.11369549906	2.97484314712	2.98752643078	None	'==='	00~04	0.263	0.13885235194	0	0.01268328366
Mir343	3.11369549906	2.97484314712	2.98752643078	None	'==='	00~04	0.263	0.13885235194	0	0.01268328366
Camk4	2.63921826885	2.97596211835	3.40665911178	Up	'-=+'	00~04	0.263	-0.3367438495	0	0.43069699343
Abca2	2.82744102964	2.97635080357	2.99716412222	None	'==='	00~04	0.263	-0.14890977393	0	0.02081331865
Phyhd1	3.11271013985	2.97646078981	2.70720670917	Down	'==-'	00~04	0.263	0.13624935004	0	-0.26925408064
Lrrc8a	3.11271013985	2.97646078981	2.70720670917	Down	'==-'	00~04	0.263	0.13624935004	0	-0.26925408064
Gtpbp2	3.14920082394	2.97658726363	2.91107027443	None	'==='	00~04	0.263	0.17261356031	0	-0.0655169892
Rap2c	3.07445234476	2.97753271648	2.94481347799	None	'==='	00~04	0.263	0.09691962828	0	-0.03271923849
LOC100192314	3.40352405747	2.97775616325	3.36226788328	Valley	'+=+'	00~04	0.263	0.42576789422	0	0.38451172003
Samhd1	2.87928622602	2.97789167967	3.29386483599	Up	'==+'	00~04	0.263	-0.09860545365	0	0.31597315632
Col27a1	2.86967008585	2.97834758067	3.01000816645	None	'==='	00~04	0.263	-0.10867749482	0	0.03166058578
Gsk3b	2.92841391118	2.97835490321	2.87777565521	None	'==='	00~04	0.263	-0.04994099203	0	-0.100579248
Podxl2	3.23751324146	2.97880699777	2.65644145328	Down	'==-'	00~04	0.263	0.25870624369	0	-0.32236554449
Cog2	3.12384660481	2.97904122587	2.54675620142	Down	'==-'	00~04	0.263	0.14480537894	0	-0.43228502445
Pex13	2.76654215947	2.9795424926	3.02457322794	None	'==='	00~04	0.263	-0.21300033313	0	0.04503073534
Serhl2	2.86058941621	2.97963760386	2.78228484013	None	'==='	00~04	0.263	-0.11904818765	0	-0.19735276373
Pcp2	2.35677485128	2.97999421522	2.96309490429	Up	'-=='	00~04	0.263	-0.62321936394	0	-0.01689931093
Camk2d	2.54760282666	2.98046590406	3.00211920448	Up	'-=='	00~04	0.263	-0.4328630774	0	0.02165330042
Sstr3	2.81182035883	2.9812407478	3.05678812686	None	'==='	00~04	0.263	-0.16942038897	0	0.07554737906
Phc3	2.92207032222	2.98255556758	3.20248824813	None	'==='	00~04	0.263	-0.06048524536	0	0.21993268055
Zfp746	2.86689017919	2.98293153177	3.04345825	None	'==='	00~04	0.263	-0.11604135258	0	0.06052671823
Sbsn	3.09762427969	2.98303006929	2.79516639241	None	'==='	00~04	0.263	0.1145942104	0	-0.18786367688
Actn1	3.1431174581	2.98342962467	3.06939455593	None	'==='	00~04	0.263	0.15968783343	0	0.08596493126
Limch1	2.91247933708	2.98395307543	3.12652689945	None	'==='	00~04	0.263	-0.07147373835	0	0.14257382402
Bbs7	3.01983888392	2.98514153349	2.8885815606	None	'==='	00~04	0.263	0.03469735043	0	-0.09655997289
Cyth1	3.06908859867	2.98563704269	2.97711503464	None	'==='	00~04	0.263	0.08345155598	0	-0.00852200805
Vopp1	3.20496858866	2.98615423103	2.92498157993	None	'==='	00~04	0.263	0.21881435763	0	-0.0611726511
Robo2	3.08523087883	2.98668943498	2.88879389452	None	'==='	00~04	0.263	0.09854144385	0	-0.09789554046
Mir671	3.10054712903	2.98715894025	3.03196679681	None	'==='	00~04	0.263	0.11338818878	0	0.04480785656
Chpf2	3.10054712903	2.98715894025	3.03196679681	None	'==='	00~04	0.263	0.11338818878	0	0.04480785656
Rdh13	2.96514150741	2.98720442683	3.00706270993	None	'==='	00~04	0.263	-0.02206291942	0	0.0198582831
Msi1	3.18873006714	2.98725718946	2.85831526366	None	'==='	00~04	0.263	0.20147287768	0	-0.1289419258
Hs2st1	2.92607534788	2.98770286574	3.10050676132	None	'==='	00~04	0.263	-0.06162751786	0	0.11280389558
Slc23a2	3.05833901046	2.98790110197	3.30612951501	Up	'==+'	00~04	0.263	0.07043790849	0	0.31822841304
Gys1	3.00090861169	2.9880393056	3.05499603753	None	'==='	00~04	0.263	0.01286930609	0	0.06695673193
Btd	2.67038489072	2.98857017541	2.89869594167	Up	'-=='	00~04	0.263	-0.31818528469	0	-0.08987423374
F3	2.95344405133	2.98858835242	2.71284886264	Down	'==-'	00~04	0.263	-0.03514430109	0	-0.27573948978
Rnf40	2.98385095361	2.98862470576	2.97584842646	None	'==='	00~04	0.263	-0.00477375215	0	-0.0127762793
Hist3h2a	3.25950751795	2.98868650434	2.75125803569	Down	'+=='	00~04	0.263	0.27082101361	0	-0.23742846865
Tp53i11	3.18148265957	2.98913719037	2.92841770139	None	'==='	00~04	0.263	0.1923454692	0	-0.06071948898
Tp53inp1	3.21641140515	2.98952597567	3.01452847741	None	'==='	00~04	0.263	0.22688542948	0	0.02500250174
Rapgef6	2.77620086653	2.98991465623	2.93739901012	None	'==='	00~04	0.263	-0.2137137897	0	-0.05251564611
Icmt	2.96051356353	2.99004358786	2.96567163464	None	'==='	00~04	0.263	-0.02953002433	0	-0.02437195322
Lsm11	3.01262945491	2.99034861965	2.93318736459	None	'==='	00~04	0.263	0.02228083526	0	-0.05716125506
Rfx7	2.92416261015	2.99059005742	3.20121667381	None	'==='	00~04	0.263	-0.06642744727	0	0.21062661639
Samd8	3.11159558967	2.99150098495	3.11428206004	None	'==='	00~04	0.263	0.12009460472	0	0.12278107509
Lig4	2.99989359732	2.99159893892	2.88830489521	None	'==='	00~04	0.263	0.0082946584	0	-0.10329404371
Cd6	3.18324194223	2.99255454806	2.94084141684	None	'==='	00~04	0.263	0.19068739417	0	-0.05171313122
Fyn	3.46129280573	2.99270318178	2.80569693141	Down	'+=='	00~04	0.263	0.46858962395	0	-0.18700625037
Neurl4	3.04703227489	2.99283911384	2.94336626497	None	'==='	00~04	0.263	0.05419316105	0	-0.04947284887
Kpna5	2.93209141621	2.99302033668	2.81610404695	None	'==='	00~04	0.263	-0.06092892047	0	-0.17691628973
Gtf3c5	3.07846979358	2.99310187953	3.13609949196	None	'==='	00~04	0.263	0.08536791405	0	0.14299761243
Marveld2	2.96777728904	2.99337546741	2.79194948023	None	'==='	00~04	0.263	-0.02559817837	0	-0.20142598718
Mapk8ip3	2.99595478794	2.99341532357	3.01442671176	None	'==='	00~04	0.263	0.00253946437	0	0.02101138819
Cnot4	2.93404653484	2.99343525123	2.9671944356	None	'==='	00~04	0.263	-0.05938871639	0	-0.02624081563
Wdyhv1	2.82709139774	2.993440686	3.36594024296	Up	'==+'	00~04	0.263	-0.16634928826	0	0.37249955696
Pot1	3.20583663954	2.99379752443	3.11180755398	None	'==='	00~04	0.263	0.21203911511	0	0.11801002955
LOC100361645	3.19757135096	2.994056494	3.28978283406	Up	'==+'	00~04	0.263	0.20351485696	0	0.29572634006
Stk35	2.84468492795	2.99422670043	3.00682221858	None	'==='	00~04	0.263	-0.14954177248	0	0.01259551815
Numbl	3.09871598996	2.99554602431	2.73005515196	Down	'==-'	00~04	0.263	0.10316996565	0	-0.26549087235
Avpi1	2.96350186784	2.99656590864	3.02411219707	None	'==='	00~04	0.263	-0.0330640408	0	0.02754628843
Ccdc32	3.14200164734	2.9968605282	2.85962174923	None	'==='	00~04	0.263	0.14514111914	0	-0.13723877897
Pdss2	2.62230723442	2.99856380381	2.65223866279	Mountain	'-=-'	00~04	0.263	-0.37625656939	0	-0.34632514102
Arsa	3.1732889679	2.99956712655	3.13858677767	None	'==='	00~04	0.263	0.17372184135	0	0.13901965112
Abl1	2.90750985975	2.99963928115	2.82713205697	None	'==='	00~04	0.263	-0.0921294214	0	-0.17250722418
Neurod4	2.96809443944	3.00026867693	2.89506021269	None	'==='	00~04	0.263	-0.03217423749	0	-0.10520846424
Ltbp3	2.84918263508	3.00169957529	2.97522296088	None	'==='	00~04	0.263	-0.15251694021	0	-0.02647661441
Fam73b	2.81453811897	3.00179143589	2.92226826847	None	'==='	00~04	0.263	-0.18725331692	0	-0.07952316742
Spg20	2.90176088108	3.00201836053	2.95709368145	None	'==='	00~04	0.263	-0.10025747945	0	-0.04492467908
RGD1305938	3.16522378211	3.00272052021	2.6933174483	Down	'==-'	00~04	0.263	0.1625032619	0	-0.30940307191
Ets2	2.98611781538	3.00304087954	3.13262454787	None	'==='	00~04	0.263	-0.01692306416	0	0.12958366833
Cbx7	3.1909008426	3.0043989168	2.87813480431	None	'==='	00~04	0.263	0.1865019258	0	-0.12626411249
Slc38a9	3.12158407553	3.00591552884	3.10087339327	None	'==='	00~04	0.263	0.11566854669	0	0.09495786443
Tacc1	2.95097410864	3.00618310646	3.15985035197	None	'==='	00~04	0.263	-0.05520899782	0	0.15366724551
Slc17a4	2.79818119151	3.00793281006	3.02400223718	None	'==='	00~04	0.263	-0.20975161855	0	0.01606942712
Cdh22	3.11915694187	3.00862492729	2.77038930053	None	'==='	00~04	0.263	0.11053201458	0	-0.23823562676
Zfp354a	3.19799588206	3.00947975364	2.92550008374	None	'==='	00~04	0.263	0.18851612842	0	-0.0839796699
Klhl42	3.00115369462	3.00978607753	3.09609820788	None	'==='	00~04	0.263	-0.00863238291	0	0.08631213035
Vps13b	2.91887086804	3.00984876738	3.11779808864	None	'==='	00~04	0.263	-0.09097789934	0	0.10794932126
Dkk4	2.94246008069	3.01019798957	2.98621613552	None	'==='	00~04	0.263	-0.06773790888	0	-0.02398185405
Nprl3	3.04435389821	3.0111091509	2.84520098117	None	'==='	00~04	0.263	0.03324474731	0	-0.16590816973
Ccdc112	3.13658023143	3.01113420418	2.81963548749	None	'==='	00~04	0.263	0.12544602725	0	-0.19149871669
Zmiz2	3.17231308864	3.01221466029	3.02575881904	None	'==='	00~04	0.263	0.16009842835	0	0.01354415875
Fzd6	2.81312445522	3.01455882718	2.97273492343	None	'==='	00~04	0.263	-0.20143437196	0	-0.04182390375
Nudt9	3.15447303588	3.01475162257	2.80276190934	None	'==='	00~04	0.263	0.13972141331	0	-0.21198971323
Zfp641	2.83410642713	3.01526740207	2.70431646419	Down	'==-'	00~04	0.263	-0.18116097494	0	-0.31095093788
Ripk2	3.0020921934	3.01542441942	2.97421540957	None	'==='	00~04	0.263	-0.01333222602	0	-0.04120900985
Zswim7	2.98844474777	3.0157187809	3.02575881904	None	'==='	00~04	0.263	-0.02727403313	0	0.01004003814
Fadd	3.51273256301	3.01610403608	2.94504017646	Down	'+=='	00~04	0.263	0.49662852693	0	-0.07106385962
Dusp26	3.05833901046	3.01623064843	2.82459068705	None	'==='	00~04	0.263	0.04210836203	0	-0.19163996138
Fbxl12	3.15556467505	3.01666211689	3.18533534551	None	'==='	00~04	0.263	0.13890255816	0	0.16867322862
Snx30	3.08635918182	3.01677263764	2.8207467363	None	'==='	00~04	0.263	0.06958654418	0	-0.19602590134
Lphn1	2.75137802245	3.01778831894	3.11125003776	Up	'-=='	00~04	0.263	-0.26641029649	0	0.09346171882
Gemin4	3.00088518247	3.0180038365	3.08265150149	None	'==='	00~04	0.263	-0.01711865403	0	0.06464766499
Foxa3	2.695056202	3.01850955295	2.6618932238	Mountain	'-=-'	00~04	0.263	-0.32345335095	0	-0.35661632915
Plekhf2	2.98522352287	3.01896881779	2.85199683892	None	'==='	00~04	0.263	-0.03374529492	0	-0.16697197887
Sf3a2	2.92921721356	3.02053064787	2.84353167517	None	'==='	00~04	0.263	-0.09131343431	0	-0.1769989727
Ccng2	3.05173055559	3.0207813082	2.83449481554	None	'==='	00~04	0.263	0.03094924739	0	-0.18628649266
Ankzf1	3.05814848891	3.02095372299	2.86284809032	None	'==='	00~04	0.263	0.03719476592	0	-0.15810563267
Spata18	3.08889125062	3.02109057368	2.81592581366	None	'==='	00~04	0.263	0.06780067694	0	-0.20516476002
Spats2	3.10907466682	3.02130026773	2.96711141516	None	'==='	00~04	0.263	0.08777439909	0	-0.05418885257
RGD1559690	2.9772927474	3.02215294644	2.83729135967	None	'==='	00~04	0.263	-0.04486019904	0	-0.18486158677
Repin1	3.38270598229	3.02275484729	3.05990033891	Down	'+=='	00~04	0.263	0.359951135	0	0.03714549162
Rnf219	2.88251002186	3.02308321236	2.94213724405	None	'==='	00~04	0.263	-0.1405731905	0	-0.08094596831
Glmn	2.98653107898	3.02370246524	2.9966110996	None	'==='	00~04	0.263	-0.03717138626	0	-0.02709136564
Cbx8	3.29202339898	3.02392774346	3.09948205239	Down	'+=='	00~04	0.263	0.26809565552	0	0.07555430893
Zfp213	2.89801094813	3.02396676446	2.70587619086	Down	'==-'	00~04	0.263	-0.12595581633	0	-0.3180905736
Fkrp	3.02103903404	3.02424697518	2.95767134383	None	'==='	00~04	0.263	-0.00320794114	0	-0.06657563135
Polg2	3.09706294041	3.02476646245	3.15103724656	None	'==='	00~04	0.263	0.07229647796	0	0.12627078411
Yeats2	3.02999876262	3.02478596175	3.27676761078	None	'==='	00~04	0.263	0.00521280087	0	0.25198164903
Llgl1	3.06399468635	3.02668499319	2.89950435731	None	'==='	00~04	0.263	0.03730969316	0	-0.12718063588
Tmem243	2.94978889969	3.02916131354	2.85260416245	None	'==='	00~04	0.263	-0.07937241385	0	-0.17655715109
Eya3	2.90485014436	3.02943698337	3.14524539708	None	'==='	00~04	0.263	-0.12458683901	0	0.11580841371
Mterfd3	3.09732593736	3.03019303787	2.91509252213	None	'==='	00~04	0.263	0.06713289949	0	-0.11510051574
Glg1	2.79468618388	3.0314163707	3.04268460625	None	'==='	00~04	0.263	-0.23673018682	0	0.01126823555
Rufy1	3.14753301806	3.03154341076	3.09282647317	None	'==='	00~04	0.263	0.1159896073	0	0.06128306241
Cactin	3.17822702186	3.03196150525	2.95167730776	None	'==='	00~04	0.263	0.14626551661	0	-0.08028419749
Mtr	3.11690533332	3.03207262392	3.03915769992	None	'==='	00~04	0.263	0.0848327094	0	0.007085076
Strn	2.99094215737	3.03213788009	3.13129479151	None	'==='	00~04	0.263	-0.04119572272	0	0.09915691142
Hectd2	3.03388282859	3.03252053935	2.82483301221	None	'==='	00~04	0.263	0.00136228924	0	-0.20768752714
Zfp37	3.40386485813	3.03274091913	3.61051109167	Valley	'+=+'	00~04	0.263	0.371123939	0	0.57777017254
Stk17b	2.73891696161	3.03371371384	3.08070029555	Up	'-=='	00~04	0.263	-0.29479675223	0	0.04698658171
Trappc9	2.84573089819	3.03430024577	3.01258476295	None	'==='	00~04	0.263	-0.18856934758	0	-0.02171548282
Wdr19	3.05843426181	3.03595463605	3.06009754845	None	'==='	00~04	0.263	0.02247962576	0	0.0241429124
Zfp317	3.04873316011	3.03610238288	3.00355546526	None	'==='	00~04	0.263	0.01263077723	0	-0.03254691762
Zfp507	2.99183291314	3.03639783116	2.90620755829	None	'==='	00~04	0.263	-0.04456491802	0	-0.13019027287
Tbc1d17	2.86054174351	3.03661058679	3.07004407027	None	'==='	00~04	0.263	-0.17606884328	0	0.03343348348
Siah1a	3.2066604137	3.03748940974	3.08071734808	None	'==='	00~04	0.263	0.16917100396	0	0.04322793834
Man2a2	2.8505934234	3.03764227027	2.94927905373	None	'==='	00~04	0.263	-0.18704884687	0	-0.08836321654
Chek2	2.92449139401	3.03807265257	3.1482931258	None	'==='	00~04	0.263	-0.11358125856	0	0.11022047323
Ankmy2	2.99555868687	3.03821842644	3.06072532562	None	'==='	00~04	0.263	-0.04265973957	0	0.02250689918
Dnmt3a	2.99814494474	3.03840633006	2.86961284258	None	'==='	00~04	0.263	-0.04026138532	0	-0.16879348748
Ccnf	2.91555149436	3.03843618166	3.10341035359	None	'==='	00~04	0.263	-0.1228846873	0	0.06497417193
Cpt1a	2.85883442014	3.03852924443	3.34375459598	Up	'==+'	00~04	0.263	-0.17969482429	0	0.30522535155
Syt12	2.18651640438	3.03947533442	2.72489906607	Mountain	'-=-'	00~04	0.263	-0.85295893004	0	-0.31457626835
RGD1310429	3.1238879797	3.03983675603	2.79627587339	None	'==='	00~04	0.263	0.08405122367	0	-0.24356088264
Tnfrsf21	3.23591389359	3.0401209172	3.04055582097	None	'==='	00~04	0.263	0.19579297639	0	0.00043490377
Gamt	3.07479654915	3.04086613584	3.08116575722	None	'==='	00~04	0.263	0.03393041331	0	0.04029962138
C8g	2.89080853709	3.04122195154	2.87082828043	None	'==='	00~04	0.263	-0.15041341445	0	-0.17039367111
Cep85	2.92013129762	3.04222582512	3.03469465567	None	'==='	00~04	0.263	-0.1220945275	0	-0.00753116945
Tp53i13	3.25915495722	3.04231163879	2.73788141477	Down	'==-'	00~04	0.263	0.21684331843	0	-0.30443022402
Spata24	3.5733139281	3.04279315143	2.90920090403	Down	'+=='	00~04	0.263	0.53052077667	0	-0.1335922474
Heatr5b	2.93997124501	3.04279490209	3.02866815728	None	'==='	00~04	0.263	-0.10282365708	0	-0.01412674481
Adck2	2.90810963864	3.04333050486	2.8775067255	None	'==='	00~04	0.263	-0.13522086622	0	-0.16582377936
Frs2	3.0089224715	3.04352299322	3.05485021309	None	'==='	00~04	0.263	-0.03460052172	0	0.01132721987
Rab33b	3.1392288075	3.04367346624	2.99761758715	None	'==='	00~04	0.263	0.09555534126	0	-0.04605587909
Mfsd6	3.18230773944	3.04482948526	3.11450862202	None	'==='	00~04	0.263	0.13747825418	0	0.06967913676
Vcpip1	3.02676465535	3.04519306371	2.97026099716	None	'==='	00~04	0.263	-0.01842840836	0	-0.07493206655
Tmem115	3.04603348812	3.04532763443	2.97326043114	None	'==='	00~04	0.263	0.00070585369	0	-0.07206720329
Tusc2	3.08486194985	3.04617147361	2.89296993079	None	'==='	00~04	0.263	0.03869047624	0	-0.15320154282
Cetn4	3.15225319902	3.0464386738	2.99944625952	None	'==='	00~04	0.263	0.10581452522	0	-0.04699241428
Fam53a	3.23573931197	3.04668312736	2.97454399633	None	'==='	00~04	0.263	0.18905618461	0	-0.07213913103
Ppapdc3	2.9353843108	3.04717714631	2.98657658536	None	'==='	00~04	0.263	-0.11179283551	0	-0.06060056095
Dvl1	3.02440833767	3.04857275198	3.06948220588	None	'==='	00~04	0.263	-0.02416441431	0	0.0209094539
Golgb1	3.12708019565	3.04954016084	3.23144316103	None	'==='	00~04	0.263	0.07754003481	0	0.18190300019
Pitpnm1	3.17237870122	3.0499321689	3.14095366599	None	'==='	00~04	0.263	0.12244653232	0	0.09102149709
Pias4	3.14739951026	3.05134773755	3.19610812022	None	'==='	00~04	0.263	0.09605177271	0	0.14476038267
Rasgef1c	3.56811725289	3.05169575815	2.96107503704	Down	'+=='	00~04	0.263	0.51642149474	0	-0.09062072111
Serinc4	3.22838928055	3.05174621417	3.0100457749	None	'==='	00~04	0.263	0.17664306638	0	-0.04170043927
Txnl4b	3.26609837969	3.05370914884	3.12685064477	None	'==='	00~04	0.263	0.21238923085	0	0.07314149593
Sp110	3.50993648214	3.05407918179	3.25161457863	Down	'+=='	00~04	0.263	0.45585730035	0	0.19753539684
Rbm6	3.06327513037	3.05533623726	3.08205363932	None	'==='	00~04	0.263	0.00793889311	0	0.02671740206
Cog3	3.12103032532	3.05580301346	3.10880209659	None	'==='	00~04	0.263	0.06522731186	0	0.05299908313
Slmap	2.91986633652	3.05602853892	3.09608808489	None	'==='	00~04	0.263	-0.1361622024	0	0.04005954597
Slc2a1	3.2065572723	3.0560753744	3.0025171091	None	'==='	00~04	0.263	0.1504818979	0	-0.0535582653
Sardh	3.17377666009	3.05737228656	3.11791608385	None	'==='	00~04	0.263	0.11640437353	0	0.06054379729
Ears2	3.301728105	3.05763395499	3.1969799439	None	'==='	00~04	0.263	0.24409415001	0	0.13934598891
Cdc42ep3	3.02444734567	3.05763742048	3.21720434413	None	'==='	00~04	0.263	-0.03319007481	0	0.15956692365
Mks1	3.09066715498	3.0578106843	2.93083572128	None	'==='	00~04	0.263	0.03285647068	0	-0.12697496302
Emc9	2.85414928701	3.05946776745	2.88039558592	None	'==='	00~04	0.263	-0.20531848044	0	-0.17907218153
Tmem135	2.89057899041	3.0600612224	3.10156940124	None	'==='	00~04	0.263	-0.16948223199	0	0.04150817884
Pros1	3.28733044185	3.06026705792	3.08336146032	None	'==='	00~04	0.263	0.22706338393	0	0.0230944024
Aldh6a1	3.13052402517	3.06173300248	2.96041532953	None	'==='	00~04	0.263	0.06879102269	0	-0.10131767295
Tmem185b	3.00349070233	3.06262083397	2.86276479258	None	'==='	00~04	0.263	-0.05913013164	0	-0.19985604139
Raph1	2.90613057606	3.06267436276	3.16625910845	None	'==='	00~04	0.263	-0.1565437867	0	0.10358474569
Ccnk	2.82843051643	3.06382561432	3.00123838271	None	'==='	00~04	0.263	-0.23539509789	0	-0.06258723161
Galnt7	3.0932390157	3.06592380937	2.99772415782	None	'==='	00~04	0.263	0.02731520633	0	-0.06819965155
Spg11	3.03806035771	3.06592380937	3.11405379618	None	'==='	00~04	0.263	-0.02786345166	0	0.04812998681
Pnrc1	3.27193805858	3.06651117087	2.9490548886	None	'==='	00~04	0.263	0.20542688771	0	-0.11745628227
Mum1	3.12532543369	3.0671086218	3.11004747309	None	'==='	00~04	0.263	0.05821681189	0	0.04293885129
Ikbkb	3.07729598794	3.06738574125	3.27776163288	None	'==='	00~04	0.263	0.00991024669	0	0.21037589163
Ddr1	3.01853625839	3.06857795245	3.02382841252	None	'==='	00~04	0.263	-0.05004169406	0	-0.04474953993
Cyld	3.21243549038	3.06877913769	3.08385839385	None	'==='	00~04	0.263	0.14365635269	0	0.01507925616
Mink1	3.03533534186	3.06918142402	2.8085312693	None	'==='	00~04	0.263	-0.03384608216	0	-0.26065015472
Clip1	3.10569483773	3.06933096341	3.17867321587	None	'==='	00~04	0.263	0.03636387432	0	0.10934225246
Rsbn1	2.93261681949	3.06945470843	3.04857275198	None	'==='	00~04	0.263	-0.13683788894	0	-0.02088195645
Nebl	3.02055553808	3.0698688333	2.94374695521	None	'==='	00~04	0.263	-0.04931329522	0	-0.12612187809
Spata7	3.53538114446	3.07073965415	3.23843836997	Down	'+=='	00~04	0.263	0.46464149031	0	0.16769871582
Dom3z	3.70717136242	3.07112422816	3.03629759656	Down	'+=='	00~04	0.263	0.63604713426	0	-0.0348266316
Dpy19l1	2.99735564273	3.07132162589	3.17853777871	None	'==='	00~04	0.263	-0.07396598316	0	0.10721615282
Dus4l	3.19217522387	3.07227562022	3.20439272808	None	'==='	00~04	0.263	0.11989960365	0	0.13211710786
Bbs1	3.39228032443	3.07248658055	3.09819382423	Down	'+=='	00~04	0.263	0.31979374388	0	0.02570724368
Mad1l1	3.02226837462	3.07250201546	3.17794010996	None	'==='	00~04	0.263	-0.05023364084	0	0.1054380945
Msra	2.85367035561	3.07269236577	2.7112261659	Down	'==-'	00~04	0.263	-0.21902201016	0	-0.36146619987
Polr3b	3.06924502313	3.07277467164	3.10763765864	None	'==='	00~04	0.263	-0.00352964851	0	0.034862987
Krt10	2.74097935398	3.07341238299	2.76921105233	Mountain	'-=-'	00~04	0.263	-0.33243302901	0	-0.30420133066
Abcg3l4	2.97274411227	3.07380138561	2.98514153349	None	'==='	00~04	0.263	-0.10105727334	0	-0.08865985212
Abcg3l1	2.97274411227	3.07380138561	2.98514153349	None	'==='	00~04	0.263	-0.10105727334	0	-0.08865985212
Abcg3l2	2.97274411227	3.07380138561	2.98514153349	None	'==='	00~04	0.263	-0.10105727334	0	-0.08865985212
Hmg20b	3.3369631513	3.0740892143	2.8299570985	None	'==='	00~04	0.263	0.262873937	0	-0.2441321158
Slc44a4	3.32713403339	3.07420570006	3.04290869056	None	'==='	00~04	0.263	0.25292833333	0	-0.0312970095
Ppp2r3c	2.97212649188	3.0773797408	2.88137683462	None	'==='	00~04	0.263	-0.10525324892	0	-0.19600290618
Tpra1	3.1938442705	3.07758653824	3.35306776188	Up	'==+'	00~04	0.263	0.11625773226	0	0.27548122364
Cox4i2	3.31001140466	3.07818967056	3.2555203718	None	'==='	00~04	0.263	0.2318217341	0	0.17733070124
Arhgef28	3.18107550991	3.07992589839	3.30459427182	None	'==='	00~04	0.263	0.10114961152	0	0.22466837343
Klhdc9	3.03534590024	3.08000779264	2.98369228572	None	'==='	00~04	0.263	-0.0446618924	0	-0.09631550692
Tom1	3.24700085383	3.08077191481	3.09674087244	None	'==='	00~04	0.263	0.16622893902	0	0.01596895763
Gne	3.18956366441	3.08126974096	3.29562018111	None	'==='	00~04	0.263	0.10829392345	0	0.21435044015
Prr5	3.17419706235	3.08167878455	3.04497982207	None	'==='	00~04	0.263	0.0925182778	0	-0.03669896248
Adcy5	3.0185505011	3.08226998843	3.09919924593	None	'==='	00~04	0.263	-0.06371948733	0	0.0169292575
Ttc17	3.78542500356	3.0824777893	3.22524253366	Down	'+=='	00~04	0.263	0.70294721426	0	0.14276474436
Tnrc6a	2.99582457493	3.08284392293	3.41969798369	Up	'==+'	00~04	0.263	-0.087019348	0	0.33685406076
Amdhd2	3.18869209299	3.08286095014	2.89140557645	None	'==='	00~04	0.263	0.10583114285	0	-0.19145537369
Pecr	3.33484569035	3.0834448618	2.91373004475	None	'==='	00~04	0.263	0.25140082855	0	-0.16971481705
RT1-T24-1	2.80944325669	3.08351974882	2.97446874005	Up	'-=='	00~04	0.263	-0.27407649213	0	-0.10905100877
Fam168a	2.95378671301	3.08403364122	3.3961540077	Up	'==+'	00~04	0.263	-0.13024692821	0	0.31212036648
Slx1b	3.15845013726	3.08589199471	3.16533152926	None	'==='	00~04	0.263	0.07255814255	0	0.07943953455
Ceacam1	3.29382658862	3.08642712371	3.23319476207	None	'==='	00~04	0.263	0.20739946491	0	0.14676763836
Gpr107	3.22416224349	3.08698922009	3.16321209698	None	'==='	00~04	0.263	0.1371730234	0	0.07622287689
Nqo1	3.50006267359	3.08700619844	3.09522061814	Down	'+=='	00~04	0.263	0.41305647515	0	0.0082144197
Oas1f	2.95162322769	3.08719124956	3.19669673766	None	'==='	00~04	0.263	-0.13556802187	0	0.1095054881
Adar	3.06916079668	3.08867928397	3.02465655242	None	'==='	00~04	0.263	-0.01951848729	0	-0.06402273155
RGD1306772	3.22942334153	3.08905910611	2.99943002288	None	'==='	00~04	0.263	0.14036423542	0	-0.08962908323
Guca2b	3.01711662384	3.08971338651	3.30762232878	None	'==='	00~04	0.263	-0.07259676267	0	0.21790894227
Adnp2	3.21775185384	3.09080601716	3.10127355482	None	'==='	00~04	0.263	0.12694583668	0	0.01046753766
Aak1	2.81917766554	3.09103290951	3.28084053736	Up	'-=='	00~04	0.263	-0.27185524397	0	0.18980762785
Smpd2	2.94197204387	3.09116157887	3.05784186958	None	'==='	00~04	0.263	-0.149189535	0	-0.03331970929
Pcyt1b	2.91873923171	3.09127161593	3.15695636946	None	'==='	00~04	0.263	-0.17253238422	0	0.06568475353
Stk38l	3.04407756608	3.09164906392	2.78759544809	Down	'==-'	00~04	0.263	-0.04757149784	0	-0.30405361583
Cdk20	3.16343915548	3.09170660336	3.12394755745	None	'==='	00~04	0.263	0.07173255212	0	0.03224095409
Slc25a32	3.0930158516	3.09174383355	2.9957612727	None	'==='	00~04	0.263	0.00127201805	0	-0.09598256085
Dusp3	3.0797023717	3.09183690481	3.3552390244	Up	'==+'	00~04	0.263	-0.01213453311	0	0.26340211959
Vps33a	3.34590585598	3.09193673821	3.27079204204	None	'==='	00~04	0.263	0.25396911777	0	0.17885530383
Pcdhgb7	3.15819643511	3.09218713737	2.9427509472	None	'==='	00~04	0.263	0.06600929774	0	-0.14943619017
Pcdhgb8	3.15819643511	3.09218713737	2.9427509472	None	'==='	00~04	0.263	0.06600929774	0	-0.14943619017
Pcdhga11	3.15819643511	3.09218713737	2.9427509472	None	'==='	00~04	0.263	0.06600929774	0	-0.14943619017
Pcdhga12	3.15819643511	3.09218713737	2.9427509472	None	'==='	00~04	0.263	0.06600929774	0	-0.14943619017
Pcdhga5	3.15819643511	3.09218713737	2.9427509472	None	'==='	00~04	0.263	0.06600929774	0	-0.14943619017
Pcdhga8	3.15819643511	3.09218713737	2.9427509472	None	'==='	00~04	0.263	0.06600929774	0	-0.14943619017
Pcdhga3	3.15819643511	3.09218713737	2.9427509472	None	'==='	00~04	0.263	0.06600929774	0	-0.14943619017
Pcdhga1	3.15819643511	3.09218713737	2.9427509472	None	'==='	00~04	0.263	0.06600929774	0	-0.14943619017
Pcdhgc3	3.15819643511	3.09218713737	2.9427509472	None	'==='	00~04	0.263	0.06600929774	0	-0.14943619017
Pcdhga10	3.15819643511	3.09218713737	2.9427509472	None	'==='	00~04	0.263	0.06600929774	0	-0.14943619017
Pcdhga9	3.15819643511	3.09218713737	2.9427509472	None	'==='	00~04	0.263	0.06600929774	0	-0.14943619017
Pcdhga2	3.15819643511	3.09218713737	2.9427509472	None	'==='	00~04	0.263	0.06600929774	0	-0.14943619017
Pcdhga7	3.15819643511	3.09218713737	2.9427509472	None	'==='	00~04	0.263	0.06600929774	0	-0.14943619017
Man2a1	2.86216966881	3.09244425884	3.37603611094	Up	'==+'	00~04	0.263	-0.23027459003	0	0.2835918521
Cbr1	2.93378034118	3.09246624736	3.00676837174	None	'==='	00~04	0.263	-0.15868590618	0	-0.08569787562
Tbc1d8	3.17095535888	3.09309700618	3.11259505402	None	'==='	00~04	0.263	0.0778583527	0	0.01949804784
Pfas	3.34379580534	3.09336072703	3.15658753938	None	'==='	00~04	0.263	0.25043507831	0	0.06322681235
Atpaf1	3.29859380337	3.09359735855	2.96268597528	None	'==='	00~04	0.263	0.20499644482	0	-0.13091138327
Shprh	3.14888042942	3.09380860389	3.20824879741	None	'==='	00~04	0.263	0.05507182553	0	0.11444019352
Ficd	3.62195807785	3.09446580158	3.21390714098	Down	'+=='	00~04	0.263	0.52749227627	0	0.1194413394
Fam105a	3.02572693248	3.0945789648	2.85103938571	None	'==='	00~04	0.263	-0.06885203232	0	-0.24353957909
Pnma2	3.17885643416	3.09459078731	2.98756826782	None	'==='	00~04	0.263	0.08426564685	0	-0.10702251949
Pprc1	2.87281694219	3.0953776109	3.13265251226	None	'==='	00~04	0.263	-0.22256066871	0	0.03727490136
Trpc5	2.85916861032	3.09549335257	2.92270245597	None	'==='	00~04	0.263	-0.23632474225	0	-0.1727908966
Sh3gl3	3.09710509058	3.09586198623	2.99845187924	None	'==='	00~04	0.263	0.00124310435	0	-0.09741010699
Med16	3.19003798291	3.09617244098	3.02842063183	None	'==='	00~04	0.263	0.09386554193	0	-0.06775180915
Isoc2b	3.47207179942	3.09643728706	3.35257775318	Down	'+=='	00~04	0.263	0.37563451236	0	0.25614046612
Cdca2	2.79289282447	3.09666666858	2.94848684766	Up	'-=='	00~04	0.263	-0.30377384411	0	-0.14817982092
Mylip	3.20068168192	3.09698200863	3.05260717421	None	'==='	00~04	0.263	0.10369967329	0	-0.04437483442
RGD1359508	3.11736424863	3.09706294041	3.24261012712	None	'==='	00~04	0.263	0.02030130822	0	0.14554718671
Mknk1	3.75611594146	3.09795289052	3.12807724455	Down	'+=='	00~04	0.263	0.65816305094	0	0.03012435403
Zc2hc1a	3.32884077163	3.09888944191	3.01981753888	None	'==='	00~04	0.263	0.22995132972	0	-0.07907190303
Arhgef1	3.08697393939	3.09912516841	3.10386854677	None	'==='	00~04	0.263	-0.01215122902	0	0.00474337836
Trmt1l	3.0935483452	3.09970590152	3.01490691123	None	'==='	00~04	0.263	-0.00615755632	0	-0.08479899029
Fam19a5	3.35347997458	3.10037555844	2.97570354801	None	'==='	00~04	0.263	0.25310441614	0	-0.12467201043
Cdc42bpg	3.03194210271	3.10055722078	2.88396874143	None	'==='	00~04	0.263	-0.06861511807	0	-0.21658847935
Fads3	3.10182821709	3.10073213327	3.29955532259	None	'==='	00~04	0.263	0.00109608382	0	0.19882318932
Rcor3	3.2140424077	3.10104658605	2.80675092472	Down	'==-'	00~04	0.263	0.11299582165	0	-0.29429566133
Smg9	3.03923141139	3.10163999198	2.99859810153	None	'==='	00~04	0.263	-0.06240858059	0	-0.10304189045
Angptl6	2.88821136251	3.10314846357	3.01173714123	None	'==='	00~04	0.263	-0.21493710106	0	-0.09141132234
Cdip1	3.3167959673	3.10316189499	3.19142052182	None	'==='	00~04	0.263	0.21363407231	0	0.08825862683
Yod1	3.03353753156	3.10367051776	3.1368738467	None	'==='	00~04	0.263	-0.0701329862	0	0.03320332894
Rabgap1l	3.04241145643	3.10420412709	2.79195572957	Down	'==-'	00~04	0.263	-0.06179267066	0	-0.31224839752
Hus1	3.05336508941	3.10478114272	3.27484458612	None	'==='	00~04	0.263	-0.05141605331	0	0.1700634434
Tmem65	3.16056366425	3.10502261563	3.20689011124	None	'==='	00~04	0.263	0.05554104862	0	0.10186749561
Rras2	3.20054201795	3.10530931224	3.13699193208	None	'==='	00~04	0.263	0.09523270571	0	0.03168261984
Arih2	3.14201145325	3.1053143415	3.05396453384	None	'==='	00~04	0.263	0.03669711175	0	-0.05134980766
RGD1564719	2.64338521725	3.10546856352	3.09280956317	Up	'-=='	00~04	0.263	-0.46208334627	0	-0.01265900035
Lmf2	3.41148048136	3.10603334473	2.99653337028	Down	'+=='	00~04	0.263	0.30544713663	0	-0.10949997445
Ctnnd2	2.86889019784	3.1066933725	3.08869793828	None	'==='	00~04	0.263	-0.23780317466	0	-0.01799543422
Hspa4l	3.18454531966	3.10692782744	3.07628202183	None	'==='	00~04	0.263	0.07761749222	0	-0.03064580561
Sppl2b	3.17733262483	3.10723088773	3.21784489433	None	'==='	00~04	0.263	0.0701017371	0	0.1106140066
Smcr7l	3.20510313165	3.10736983884	3.41992984934	Up	'==+'	00~04	0.263	0.09773329281	0	0.3125600105
Usp11	3.29935457044	3.10794391659	3.20323718408	None	'==='	00~04	0.263	0.19141065385	0	0.09529326749
Prdm4	3.0982797419	3.1081798415	3.12365957553	None	'==='	00~04	0.263	-0.0099000996	0	0.01547973403
Them4	3.24457961666	3.10932879636	3.0174248941	None	'==='	00~04	0.263	0.1352508203	0	-0.09190390226
Pvrl2	3.21410614969	3.10942909833	3.09548395112	None	'==='	00~04	0.263	0.10467705136	0	-0.01394514721
Ipo13	3.23375004065	3.10978678524	3.25368527016	None	'==='	00~04	0.263	0.12396325541	0	0.14389848492
Ints12	2.84008047866	3.10985196162	2.7037053882	Mountain	'-=-'	00~04	0.263	-0.26977148296	0	-0.40614657342
Ska3	2.88487139176	3.10998731854	3.08440108115	None	'==='	00~04	0.263	-0.22511592678	0	-0.02558623739
Sec14l1	3.10478114272	3.11061547577	3.02419554818	None	'==='	00~04	0.263	-0.00583433305	0	-0.08641992759
RGD1304982	3.49500434537	3.11147206854	2.95973121305	Down	'+=='	00~04	0.263	0.38353227683	0	-0.15174085549
Tmem168	3.05267324688	3.11174580381	3.13994092977	None	'==='	00~04	0.263	-0.05907255693	0	0.02819512596
Rtn4r	2.76862685985	3.11323041334	3.05127290215	Up	'-=='	00~04	0.263	-0.34460355349	0	-0.06195751119
Rnf216	3.23163055036	3.11396714643	3.15666519565	None	'==='	00~04	0.263	0.11766340393	0	0.04269804922
Slc9a9	3.35253820631	3.11398880936	3.34576111935	None	'==='	00~04	0.263	0.23854939695	0	0.23177230999
Cyp2j10	2.74529972922	3.11419042561	3.1373379322	Up	'-=='	00~04	0.263	-0.36889069639	0	0.02314750659
Ccdc62	3.25976209156	3.11473348292	3.22548471629	None	'==='	00~04	0.263	0.14502860864	0	0.11075123337
Tigd3	3.05361184743	3.11539287278	3.27488930209	None	'==='	00~04	0.263	-0.06178102535	0	0.15949642931
Senp7	3.29562899654	3.11543782021	3.14063961385	None	'==='	00~04	0.263	0.18019117633	0	0.02520179364
Snx27	3.01573840286	3.11563590515	3.37229187211	None	'==='	00~04	0.263	-0.09989750229	0	0.25665596696
Zzz3	3.17700884717	3.11564922081	2.92880803993	None	'==='	00~04	0.263	0.06135962636	0	-0.18684118088
Mcm8	3.17820311471	3.11601535327	2.93211409944	None	'==='	00~04	0.263	0.06218776144	0	-0.18390125383
Rnf111	3.28488719579	3.11610853579	3.14690444669	None	'==='	00~04	0.263	0.16877866	0	0.0307959109
Zmym4	3.0483460579	3.11705665848	3.16428749048	None	'==='	00~04	0.263	-0.06871060058	0	0.047230832
Atoh7	3.23020762556	3.11706164695	3.75175291676	Up	'==+'	00~04	0.263	0.11314597861	0	0.63469126981
Enkd1	3.24016623558	3.11785625649	2.95200733875	None	'==='	00~04	0.263	0.12230997909	0	-0.16584891774
Bin3	3.10307962561	3.11803573111	3.14556823008	None	'==='	00~04	0.263	-0.0149561055	0	0.02753249897
Neurl	3.24224731383	3.11849262587	2.89100109469	None	'==='	00~04	0.263	0.12375468796	0	-0.22749153118
Cops7b	3.15992783282	3.11858897065	3.18625649588	None	'==='	00~04	0.263	0.04133886217	0	0.06766752523
Tnks	3.14633426171	3.11971805055	3.28925313964	None	'==='	00~04	0.263	0.02661621116	0	0.16953508909
Tec	2.92731053612	3.12064555931	3.00665169669	None	'==='	00~04	0.263	-0.19333502319	0	-0.11399386262
Zbtb40	3.23975240851	3.12099550158	3.103267663	None	'==='	00~04	0.263	0.11875690693	0	-0.01772783858
Usp19	3.103556387	3.12117790229	3.07095083917	None	'==='	00~04	0.263	-0.01762151529	0	-0.05022706312
Kcnh2	3.46652271499	3.12165866635	2.8404048199	Down	'+=-'	00~04	0.263	0.34486404864	0	-0.28125384645
Fndc3b	3.16864043114	3.12193876189	3.3233253895	None	'==='	00~04	0.263	0.04670166925	0	0.20138662761
Swt1	2.96203255856	3.12210115925	3.20330140526	None	'==='	00~04	0.263	-0.16006860069	0	0.08120024601
Hdac8	2.93985092078	3.12234306427	3.16449507146	None	'==='	00~04	0.263	-0.18249214349	0	0.04215200719
Trmt5	3.12472019036	3.12276381609	2.96354070836	None	'==='	00~04	0.263	0.00195637427	0	-0.15922310773
Scamp5	3.28251245688	3.12346258928	3.23096075195	None	'==='	00~04	0.263	0.1590498676	0	0.10749816267
Tmem39b	3.45942243782	3.12506087768	3.45800133025	Valley	'+=+'	00~04	0.263	0.33436156014	0	0.33294045257
Tbc1d10a	3.28476877369	3.12584448389	2.99088589974	None	'==='	00~04	0.263	0.1589242898	0	-0.13495858415
Ctc1	3.15479543072	3.1260494077	3.30077828132	None	'==='	00~04	0.263	0.02874602302	0	0.17472887362
Mapk4	3.26017774836	3.12721889933	3.35033599569	None	'==='	00~04	0.263	0.13295884903	0	0.22311709636
Jph4	2.98905542312	3.12755569564	3.10837892542	None	'==='	00~04	0.263	-0.13850027252	0	-0.01917677022
Acss2	3.03175864753	3.12806734348	3.40408565397	Up	'==+'	00~04	0.263	-0.09630869595	0	0.27601831049
Sfswap	3.36689707925	3.12861675021	3.15034033126	None	'==='	00~04	0.263	0.23828032904	0	0.02172358105
Lpcat1	3.21314505694	3.12901423843	3.24839365642	None	'==='	00~04	0.263	0.08413081851	0	0.11937941799
Cyp2f4	2.58394504202	3.12912307503	2.87847620743	Up	'-=='	00~04	0.263	-0.54517803301	0	-0.2506468676
Cand2	3.29217951919	3.12933742613	3.37974570931	None	'==='	00~04	0.263	0.16284209306	0	0.25040828318
Gorab	3.22589494569	3.13143802961	3.1510859693	None	'==='	00~04	0.263	0.09445691608	0	0.01964793969
Trdmt1	3.43645504022	3.13143967595	3.08187133576	Down	'+=='	00~04	0.263	0.30501536427	0	-0.04956834019
Tjp1	3.10103481633	3.13165368316	3.32669409178	None	'==='	00~04	0.263	-0.03061886683	0	0.19504040862
Efcab7	3.28209577093	3.13176396679	3.00564610525	None	'==='	00~04	0.263	0.15033180414	0	-0.12611786154
Map2	3.26452892476	3.13190880412	3.19128311725	None	'==='	00~04	0.263	0.13262012064	0	0.05937431313
Dcp2	2.81187377805	3.13217210748	3.4622617693	Up	'-=+'	00~04	0.263	-0.32029832943	0	0.33008966182
Klhl20	3.09981360602	3.13256697243	3.19988274706	None	'==='	00~04	0.263	-0.03275336641	0	0.06731577463
Fetub	3.1713958004	3.13273475732	3.35852707763	None	'==='	00~04	0.263	0.03866104308	0	0.22579232031
Necab2	3.02933449689	3.13303244521	2.92271354824	None	'==='	00~04	0.263	-0.10369794832	0	-0.21031889697
Nab2	2.87959599183	3.13337446375	2.97573472561	None	'==='	00~04	0.263	-0.25377847192	0	-0.15763973814
Tmed5	2.9384909355	3.1345561056	3.13381009111	None	'==='	00~04	0.263	-0.1960651701	0	-0.00074601449
Ccdc134	3.27476707517	3.13493225293	3.19092454025	None	'==='	00~04	0.263	0.13983482224	0	0.05599228732
Smagp	3.40201538874	3.13509483649	3.0719411077	Down	'+=='	00~04	0.263	0.26692055225	0	-0.06315372879
Tmem42	3.35485833743	3.13515559534	3.23146773807	None	'==='	00~04	0.263	0.21970274209	0	0.09631214273
LOC686295	3.02656460646	3.13603056737	3.33641051084	None	'==='	00~04	0.263	-0.10946596091	0	0.20037994347
Dstyk	3.35409525112	3.13844424761	3.25622416527	None	'==='	00~04	0.263	0.21565100351	0	0.11777991766
Ambp	2.7555905111	3.13883576193	3.67218770204	Up	'-=+'	00~04	0.263	-0.38324525083	0	0.53335194011
Zbed4	3.18557004894	3.13904376188	3.20578347666	None	'==='	00~04	0.263	0.04652628706	0	0.06673971478
Akap11	3.12282675267	3.13904376188	3.15333030322	None	'==='	00~04	0.263	-0.01621700921	0	0.01428654134
Ercc6l	2.84770633454	3.14036476213	3.08704355012	Up	'-=='	00~04	0.263	-0.29265842759	0	-0.05332121201
Clybl	3.04737784773	3.14134613507	3.02087373931	None	'==='	00~04	0.263	-0.09396828734	0	-0.12047239576
Ns5atp4	3.45870746632	3.14158973924	2.87181014291	Down	'+=-'	00~04	0.263	0.31711772708	0	-0.26977959633
Papd7	3.2449098864	3.14271240258	3.39747030976	None	'==='	00~04	0.263	0.10219748382	0	0.25475790718
Susd4	3.40846731572	3.1438521476	3.14292964408	Down	'+=='	00~04	0.263	0.26461516812	0	-0.00092250352
Acd	3.30250769311	3.14410185682	3.49091664369	Up	'==+'	00~04	0.263	0.15840583629	0	0.34681478687
Rnf148	3.06083079306	3.14451141693	2.79576902539	Down	'==-'	00~04	0.263	-0.08368062387	0	-0.34874239154
Ptpn1	3.15098202546	3.14457667473	3.09429181694	None	'==='	00~04	0.263	0.00640535073	0	-0.05028485779
Pdp1	3.2091273577	3.14473165018	3.24856215965	None	'==='	00~04	0.263	0.06439570752	0	0.10383050947
Scrn3	3.25768050094	3.14479689802	3.10995055619	None	'==='	00~04	0.263	0.11288360292	0	-0.03484634183
Ubxn7	3.10126346808	3.14504481292	3.16968934201	None	'==='	00~04	0.263	-0.04378134484	0	0.02464452909
Sdc4	3.01919127726	3.14549649566	3.29979560229	None	'==='	00~04	0.263	-0.1263052184	0	0.15429910663
Cytip	3.19725365709	3.14597411452	3.06400158682	None	'==='	00~04	0.263	0.05127954257	0	-0.0819725277
Spire1	3.43858695039	3.14613545854	3.15027858361	Down	'+=='	00~04	0.263	0.29245149185	0	0.00414312507
Klhl5	3.13556770268	3.1467611071	3.0177437865	None	'==='	00~04	0.263	-0.01119340442	0	-0.1290173206
LOC500684	3.00738569493	3.14700542739	3.17225387472	None	'==='	00~04	0.263	-0.13961973246	0	0.02524844733
Gxylt1	3.05319129084	3.1471927116	3.2990233416	None	'==='	00~04	0.263	-0.09400142076	0	0.15183063
Gucy1b3	3.41197393198	3.14785208421	3.24313132097	Down	'+=='	00~04	0.263	0.26412184777	0	0.09527923676
LOC680254	3.38422391466	3.14802623851	3.35903616121	None	'==='	00~04	0.263	0.23619767615	0	0.2110099227
Crkl	3.41299418865	3.14821664486	3.21026416631	Down	'+=='	00~04	0.263	0.26477754379	0	0.06204752145
Sema4d	3.13499630319	3.14823291774	3.11468018573	None	'==='	00~04	0.263	-0.01323661455	0	-0.03355273201
Rnf166	3.38126121963	3.14855833682	2.9436719503	None	'==='	00~04	0.263	0.23270288281	0	-0.20488638652
Ppfibp1	3.02019280975	3.14875680642	3.19158475838	None	'==='	00~04	0.263	-0.12856399667	0	0.04282795196
Snapc2	3.23236604856	3.14970647964	3.21661162069	None	'==='	00~04	0.263	0.08265956892	0	0.06690514105
Gmppb	3.37917039604	3.15067502258	3.25532246243	None	'==='	00~04	0.263	0.22849537346	0	0.10464743985
Mgat4b	2.93899708256	3.1508455878	2.94884563638	None	'==='	00~04	0.263	-0.21184850524	0	-0.20199995142
Actl6b	3.38439247526	3.15104049479	3.00385405673	None	'==='	00~04	0.263	0.23335198047	0	-0.14718643806
Ptprj	3.19969432859	3.15105673585	3.14990479136	None	'==='	00~04	0.263	0.04863759274	0	-0.00115194449
Mettl25	3.10954276546	3.15107784896	3.20508435896	None	'==='	00~04	0.263	-0.0415350835	0	0.05400651
Ccna1	2.76142996118	3.15113144238	2.98937883094	Up	'-=='	00~04	0.263	-0.3897014812	0	-0.16175261144
Atg16l1	3.19060853952	3.15226131275	3.48511764511	Up	'==+'	00~04	0.263	0.03834722677	0	0.33285633236
Spatc1	3.10638182341	3.15302542158	3.2450103221	None	'==='	00~04	0.263	-0.04664359817	0	0.09198490052
Ccdc28a	3.50959450773	3.15310813521	3.09867725512	Down	'+=='	00~04	0.263	0.35648637252	0	-0.05443088009
Crlf3	3.49071131255	3.15341462081	3.24424165877	Down	'+=='	00~04	0.263	0.33729669174	0	0.09082703796
Flot2	3.38598729942	3.15369024009	3.06156884927	None	'==='	00~04	0.263	0.23229705933	0	-0.09212139082
RT1-N3	3.1458062324	3.15391718113	3.19655983472	None	'==='	00~04	0.263	-0.00811094873	0	0.04264265359
Dhx30	3.11098288778	3.1544681751	3.23493198015	None	'==='	00~04	0.263	-0.04348528732	0	0.08046380505
Zfp800	3.0798695934	3.15448923834	3.13435567264	None	'==='	00~04	0.263	-0.07461964494	0	-0.0201335657
Lzts2	3.05943661729	3.15449085858	3.16187317476	None	'==='	00~04	0.263	-0.09505424129	0	0.00738231618
Mtmr11	3.14442494579	3.15489748041	3.30370623745	None	'==='	00~04	0.263	-0.01047253462	0	0.14880875704
Srrm1	2.93762875962	3.15603088038	3.16427461625	None	'==='	00~04	0.263	-0.21840212076	0	0.00824373587
Slc39a3	3.22752237577	3.15613446111	3.14071976907	None	'==='	00~04	0.263	0.07138791466	0	-0.01541469204
RGD621098	3.21184703239	3.15683505418	3.22379476049	None	'==='	00~04	0.263	0.05501197821	0	0.06695970631
Mfsd3	3.10197441072	3.15699680562	2.96633448133	None	'==='	00~04	0.263	-0.0550223949	0	-0.19066232429
Pomt1	2.85887856965	3.1570873785	2.98365453114	Up	'-=='	00~04	0.263	-0.29820880885	0	-0.17343284736
Zfp879	3.45655910926	3.15723778163	3.18727367557	Down	'+=='	00~04	0.263	0.29932132763	0	0.03003589394
Zfp354c	3.45655910926	3.15723778163	3.18727367557	Down	'+=='	00~04	0.263	0.29932132763	0	0.03003589394
Mad2l2	3.21329750595	3.15727174145	3.11029809008	None	'==='	00~04	0.263	0.0560257645	0	-0.04697365137
Slc35f6	3.16969254852	3.15837580877	3.19913677985	None	'==='	00~04	0.263	0.01131673975	0	0.04076097108
Usb1	3.3987115462	3.15909792568	3.21374387114	None	'==='	00~04	0.263	0.23961362052	0	0.05464594546
Hsdl1	3.01622529883	3.15913022671	3.07066238361	None	'==='	00~04	0.263	-0.14290492788	0	-0.0884678431
Stim1	3.16471549297	3.16001660785	3.00840800399	None	'==='	00~04	0.263	0.00469888512	0	-0.15160860386
Ubtd1	3.43846585814	3.16010376347	3.19769715098	Down	'+=='	00~04	0.263	0.27836209467	0	0.03759338751
Tef	3.37737088842	3.16055398364	2.98570625469	None	'==='	00~04	0.263	0.21681690478	0	-0.17484772895
Zfp2	3.36306451845	3.16147657662	3.1802178932	None	'==='	00~04	0.263	0.20158794183	0	0.01874131658
Mreg	3.0376282148	3.16328134556	3.17083361314	None	'==='	00~04	0.263	-0.12565313076	0	0.00755226758
Kcnip3	3.42701476114	3.16351161343	3.18341505284	Down	'+=='	00~04	0.263	0.26350314771	0	0.01990343941
Ostm1	3.12858045952	3.16414908656	2.73676720996	Down	'==-'	00~04	0.263	-0.03556862704	0	-0.4273818766
Mlh1	3.22183533046	3.16538941994	3.20059380505	None	'==='	00~04	0.263	0.05644591052	0	0.03520438511
RGD1307325	3.14927237441	3.16550519431	2.99720568072	None	'==='	00~04	0.263	-0.0162328199	0	-0.16829951359
Nek9	3.2427655906	3.1655293128	3.19979011105	None	'==='	00~04	0.263	0.0772362778	0	0.03426079825
Azi2	3.15806229429	3.16592479856	3.19148527116	None	'==='	00~04	0.263	-0.00786250427	0	0.0255604726
Mlst8	2.97235996877	3.16593926549	3.09819887835	None	'==='	00~04	0.263	-0.19357929672	0	-0.06774038714
Creb1	3.08183896169	3.16633945985	2.88869454951	Down	'==-'	00~04	0.263	-0.08450049816	0	-0.27764491034
Urgcp	3.09286198352	3.16685842213	2.99944986764	None	'==='	00~04	0.263	-0.07399643861	0	-0.16740855449
Epha1	3.54421334061	3.16769672216	3.10249017106	Down	'+=='	00~04	0.263	0.37651661845	0	-0.0652065511
Rab40c	3.25034769138	3.16771759315	3.10669504731	None	'==='	00~04	0.263	0.08263009823	0	-0.06102254584
Dus2l	3.03835013715	3.16847677077	3.0953624188	None	'==='	00~04	0.263	-0.13012663362	0	-0.07311435197
Bdp1	3.24808088655	3.16963483026	3.30353382531	None	'==='	00~04	0.263	0.07844605629	0	0.13389899505
Alkbh1	3.17204580656	3.16980156559	3.25200230257	None	'==='	00~04	0.263	0.00224424097	0	0.08220073698
LOC100362347	3.31131273924	3.17059009083	2.93092085562	None	'==='	00~04	0.263	0.14072264841	0	-0.23966923521
Carm1	3.39336128146	3.17123085078	3.17760371279	None	'==='	00~04	0.263	0.22213043068	0	0.00637286201
Rom1	3.47196778766	3.17127249033	3.31917424882	Down	'+=='	00~04	0.263	0.30069529733	0	0.14790175849
Slc39a14	3.35973902005	3.1719689738	3.73739473211	Up	'==+'	00~04	0.263	0.18777004625	0	0.56542575831
Prrc1	3.34994552291	3.17273391753	3.58114633859	Up	'==+'	00~04	0.263	0.17721160538	0	0.40841242106
Akap12	2.94956481377	3.17372230257	3.21698869546	None	'==='	00~04	0.263	-0.2241574888	0	0.04326639289
Kcnh6	3.03358157915	3.1738406075	3.10922514367	None	'==='	00~04	0.263	-0.14025902835	0	-0.06461546383
Gsta4	3.05582556759	3.17425459837	3.51556108061	Up	'==+'	00~04	0.263	-0.11842903078	0	0.34130648224
Mier2	3.25959037228	3.17510139106	3.18532424373	None	'==='	00~04	0.263	0.08448898122	0	0.01022285267
Bcs1l	2.93791683639	3.1752962428	3.28032239806	None	'==='	00~04	0.263	-0.23737940641	0	0.10502615526
Fn3k	3.22978631812	3.17774242634	3.03042260216	None	'==='	00~04	0.263	0.05204389178	0	-0.14731982418
Pigh	3.3176947936	3.17819992706	3.4058644169	None	'==='	00~04	0.263	0.13949486654	0	0.22766448984
Wdr83	3.55590202721	3.17820311471	3.29095956451	Down	'+=='	00~04	0.263	0.3776989125	0	0.1127564498
Snx18	2.97540640997	3.17863178938	3.21860295062	None	'==='	00~04	0.263	-0.20322537941	0	0.03997116124
Dennd2d	3.43815043831	3.17955722851	3.29056447886	None	'==='	00~04	0.263	0.2585932098	0	0.11100725035
Cdkn1a	3.14181859159	3.18020516035	3.34015916958	None	'==='	00~04	0.263	-0.03838656876	0	0.15995400923
Ip6k1	3.43132342566	3.18097847683	3.10134920314	None	'==='	00~04	0.263	0.25034494883	0	-0.07962927369
Neu1	3.26990239265	3.1809896121	3.20538782078	None	'==='	00~04	0.263	0.08891278055	0	0.02439820868
Tbc1d9b	3.23642832709	3.18158124884	3.23967298901	None	'==='	00~04	0.263	0.05484707825	0	0.05809174017
Nsmaf	3.15591434317	3.18160032986	3.17941550439	None	'==='	00~04	0.263	-0.02568598669	0	-0.00218482547
Lenep	3.0770002502	3.1820200484	3.07560450742	None	'==='	00~04	0.263	-0.1050197982	0	-0.10641554098
Flad1	3.0770002502	3.1820200484	3.07560450742	None	'==='	00~04	0.263	-0.1050197982	0	-0.10641554098
Polr1b	3.05536053417	3.18257312726	3.27064255949	None	'==='	00~04	0.263	-0.12721259309	0	0.08806943223
Psen1	3.02511209266	3.18324829528	3.18268435314	None	'==='	00~04	0.263	-0.15813620262	0	-0.00056394214
Nadsyn1	3.39457862004	3.18405331794	3.28723586525	None	'==='	00~04	0.263	0.2105253021	0	0.10318254731
Trim24	3.21354636769	3.18421998247	3.02574287585	None	'==='	00~04	0.263	0.02932638522	0	-0.15847710662
Fam214a	3.26849877143	3.18479284417	3.46113561516	Up	'==+'	00~04	0.263	0.08370592726	0	0.27634277099
Rev3l	3.15422511547	3.18532107177	3.15548695952	None	'==='	00~04	0.263	-0.0310959563	0	-0.02983411225
Galnt9	3.23924832593	3.18533534551	3.20324188329	None	'==='	00~04	0.263	0.05391298042	0	0.01790653778
Tgfbi	3.22900488232	3.18613127934	3.40259530796	None	'==='	00~04	0.263	0.04287360298	0	0.21646402862
Camta1	3.30832592295	3.18638487118	2.9451731813	None	'==='	00~04	0.263	0.12194105177	0	-0.24121168988
Trpm2	3.14864293376	3.18687607854	3.18375168554	None	'==='	00~04	0.263	-0.03823314478	0	-0.003124393
Supt6h	3.15086995261	3.18837243758	3.32933603723	None	'==='	00~04	0.263	-0.03750248497	0	0.14096359965
Elmo1	2.56741402207	3.18879651951	3.37531751443	Up	'-=='	00~04	0.263	-0.62138249744	0	0.18652099492
Ripk1	3.24228542875	3.18899427629	3.24503619078	None	'==='	00~04	0.263	0.05329115246	0	0.05604191449
Gpatch1	2.93309858597	3.18929797792	3.17139900312	None	'==='	00~04	0.263	-0.25619939195	0	-0.0178989748
Serpini1	2.88227328081	3.19132734084	3.03705006518	Up	'-=='	00~04	0.263	-0.30905406003	0	-0.15427727566
Loh12cr1	2.9746541204	3.19142368039	2.7388758998	Down	'==-'	00~04	0.263	-0.21676955999	0	-0.45254778059
LOC100363289	2.9464819691	3.19152001351	3.08095094742	None	'==='	00~04	0.263	-0.24503804441	0	-0.11056906609
Zfp26	3.16150559969	3.19202210496	3.17028723272	None	'==='	00~04	0.263	-0.03051650527	0	-0.02173487224
Nvl	3.14097983392	3.1920520986	3.31968729287	None	'==='	00~04	0.263	-0.05107226468	0	0.12763519427
Calb1	3.0945992319	3.19223204737	3.26031025144	None	'==='	00~04	0.263	-0.09763281547	0	0.06807820407
Cacna1d	3.38574301215	3.19263132719	3.3311304887	None	'==='	00~04	0.263	0.19311168496	0	0.13849916151
Bbs10	2.92877962079	3.19300052323	3.05126768093	Up	'-=='	00~04	0.263	-0.26422090244	0	-0.1417328423
Trmt10a	3.28762299894	3.19356833271	3.41017962012	None	'==='	00~04	0.263	0.09405466623	0	0.21661128741
Dtd2	3.68176408257	3.19379697063	3.47603166518	Valley	'+=+'	00~04	0.263	0.48796711194	0	0.28223469455
Map7	3.1101861532	3.19415325819	3.11833978991	None	'==='	00~04	0.263	-0.08396710499	0	-0.07581346828
Hexim2	3.26050597236	3.19461188829	3.13465631163	None	'==='	00~04	0.263	0.06589408407	0	-0.05995557666
Rsl1d1	3.30655021037	3.19465632511	3.26437999294	None	'==='	00~04	0.263	0.11189388526	0	0.06972366783
Ctdp1	3.02795021643	3.19467649456	2.97937420349	None	'==='	00~04	0.263	-0.16672627813	0	-0.21530229107
Alkbh2	3.32471269265	3.19526569628	2.93482029419	None	'==='	00~04	0.263	0.12944699637	0	-0.26044540209
Crat	3.23799652309	3.19551453809	3.46264132084	Up	'==+'	00~04	0.263	0.042481985	0	0.26712678275
Nfkbil1	3.1099204772	3.19561532256	2.71128784853	Down	'==-'	00~04	0.263	-0.08569484536	0	-0.48432747403
Fbxw17	3.01383561491	3.19610654605	2.94456612993	None	'==='	00~04	0.263	-0.18227093114	0	-0.25154041612
Znrf4	3.0509334836	3.19688082804	3.10985530392	None	'==='	00~04	0.263	-0.14594734444	0	-0.08702552412
Zfp709l1	3.1272073412	3.19705860243	3.16850083963	None	'==='	00~04	0.263	-0.06985126123	0	-0.0285577628
Brd3	3.10638684893	3.19753989924	3.15608429012	None	'==='	00~04	0.263	-0.09115305031	0	-0.04145560912
Cpped1	3.25774686878	3.19766412953	2.96856450508	None	'==='	00~04	0.263	0.06008273925	0	-0.22909962445
Irak4	3.13989935804	3.19805247677	3.13319211877	None	'==='	00~04	0.263	-0.05815311873	0	-0.064860358
Zfp275	3.36076036628	3.19828826417	3.2375055933	None	'==='	00~04	0.263	0.16247210211	0	0.03921732913
Mvk	3.43793479519	3.19873458278	3.18039614123	None	'==='	00~04	0.263	0.23920021241	0	-0.01833844155
Slc9a8	3.34875506069	3.19874715313	3.32693133186	None	'==='	00~04	0.263	0.15000790756	0	0.12818417873
Sgsm3	3.17038018006	3.19978540059	3.36713059644	None	'==='	00~04	0.263	-0.02940522053	0	0.16734519585
Usp21	3.37949481775	3.20036781136	3.23990512605	None	'==='	00~04	0.263	0.17912700639	0	0.03953731469
Snapc3	3.30648099008	3.2003709504	3.36620049811	None	'==='	00~04	0.263	0.10611003968	0	0.16582954771
Jup	3.05300530317	3.20180321108	3.32833528187	None	'==='	00~04	0.263	-0.14879790791	0	0.12653207079
Rsbn1l	3.17360878466	3.203580186	3.12719743416	None	'==='	00~04	0.263	-0.02997140134	0	-0.07638275184
Ehmt1	3.15810916419	3.20386517579	3.09925985198	None	'==='	00~04	0.263	-0.0457560116	0	-0.10460532381
Zfp105	3.30941778083	3.20438020682	3.05135991968	None	'==='	00~04	0.263	0.10503757401	0	-0.15302028714
Cage1	3.17570007706	3.20451809122	3.0765079603	None	'==='	00~04	0.263	-0.02881801416	0	-0.12801013092
Dag1	2.95028363284	3.20495137877	3.26755826978	None	'==='	00~04	0.263	-0.25466774593	0	0.06260689101
Kctd13	3.34019763269	3.20557393331	3.09260662774	None	'==='	00~04	0.263	0.13462369938	0	-0.11296730557
Trim65	3.4259198087	3.20584445744	3.37435790117	None	'==='	00~04	0.263	0.22007535126	0	0.16851344373
Sh2b1	3.45309610057	3.20606959492	3.19377489683	None	'==='	00~04	0.263	0.24702650565	0	-0.01229469809
Dcaf15	3.25207498921	3.20614775944	3.21649987591	None	'==='	00~04	0.263	0.04592722977	0	0.01035211647
Ascc2	3.15374859977	3.20624780385	3.06605818295	None	'==='	00~04	0.263	-0.05249920408	0	-0.1401896209
Hpse	3.14616642149	3.20706821884	3.24036318167	None	'==='	00~04	0.263	-0.06090179735	0	0.03329496283
Fbxl6	3.3364205088	3.20707759232	3.16617553824	None	'==='	00~04	0.263	0.12934291648	0	-0.04090205408
Ptpn12	3.29953773957	3.20738688285	3.06917282933	None	'==='	00~04	0.263	0.09215085672	0	-0.13821405352
Ikbkg	3.04336375468	3.20805054021	3.06727042471	None	'==='	00~04	0.263	-0.16468678553	0	-0.1407801155
Csnk1e	3.2586108804	3.20847043857	3.04623958816	None	'==='	00~04	0.263	0.05014044183	0	-0.16223085041
Zfp410	3.29353675832	3.20857500391	3.63972995767	Up	'==+'	00~04	0.263	0.08496175441	0	0.43115495376
Rdh10	2.66070276463	3.20862494289	2.91301576106	Mountain	'-=-'	00~04	0.263	-0.54792217826	0	-0.29560918183
Rnf113a2	3.21616614204	3.20944712693	3.43617116935	None	'==='	00~04	0.263	0.00671901511	0	0.22672404242
Dhx57	3.10630141273	3.20993210498	3.18578251777	None	'==='	00~04	0.263	-0.10363069225	0	-0.02414958721
Exnef	2.95025936686	3.21114617406	3.10981018223	None	'==='	00~04	0.263	-0.2608868072	0	-0.10133599183
Tmem110	3.22780267551	3.21135802493	3.08016474361	None	'==='	00~04	0.263	0.01644465058	0	-0.13119328132
Hook3	3.24117205803	3.21228139363	3.03294540145	None	'==='	00~04	0.263	0.0288906644	0	-0.17933599218
Usp6nl	3.57984388621	3.21252576164	3.27870145482	Down	'+=='	00~04	0.263	0.36731812457	0	0.06617569318
Ubn1	3.24097064443	3.21386360416	3.35522492668	None	'==='	00~04	0.263	0.02710704027	0	0.14136132252
Bora	2.74125555541	3.21390869584	3.52445238859	Up	'-=+'	00~04	0.263	-0.47265314043	0	0.31054369275
Rnf215	3.30873364656	3.21427559642	3.28250356093	None	'==='	00~04	0.263	0.09445805014	0	0.06822796451
Fam20b	3.15168025431	3.21500134936	3.15804128316	None	'==='	00~04	0.263	-0.06332109505	0	-0.0569600662
Fbxo16	3.66865243286	3.21545650697	3.21333483795	Down	'+=='	00~04	0.263	0.45319592589	0	-0.00212166902
Mthfd1l	3.34805391293	3.21576866518	3.34458424055	None	'==='	00~04	0.263	0.13228524775	0	0.12881557537
Enpp4	3.33453967318	3.21613354064	3.10280759959	None	'==='	00~04	0.263	0.11840613254	0	-0.11332594105
Spns2	3.59857959255	3.22035007817	3.21326795077	Down	'+=='	00~04	0.263	0.37822951438	0	-0.0070821274
RGD1305807	3.77095587079	3.22261138522	3.18188174555	Down	'+=='	00~04	0.263	0.54834448557	0	-0.04072963967
Ephx2	3.49208390907	3.22304097306	3.30068165404	Down	'+=='	00~04	0.263	0.26904293601	0	0.07764068098
Slc25a44	3.25433855576	3.22315684715	3.44882564367	None	'==='	00~04	0.263	0.03118170861	0	0.22566879652
Wrap53	3.03612172956	3.22337003117	3.25530735373	None	'==='	00~04	0.263	-0.18724830161	0	0.03193732256
Pank2	3.28889301345	3.22361870605	3.30625348902	None	'==='	00~04	0.263	0.0652743074	0	0.08263478297
Dennd5a	3.26638627782	3.22389204451	3.42036382325	None	'==='	00~04	0.263	0.04249423331	0	0.19647177874
Sigirr	3.58754501652	3.22392755926	3.12874705925	Down	'+=='	00~04	0.263	0.36361745726	0	-0.09518050001
Nmrk1	3.07713530559	3.22404027422	3.18082257394	None	'==='	00~04	0.263	-0.14690496863	0	-0.04321770028
Trim21	3.09883892407	3.22482903241	3.02874594223	None	'==='	00~04	0.263	-0.12599010834	0	-0.19608309018
Fam220a	3.32059442842	3.22489692881	3.13510140514	None	'==='	00~04	0.263	0.09569749961	0	-0.08979552367
Galnt18	3.31151764697	3.22500031037	3.1746349177	None	'==='	00~04	0.263	0.0865173366	0	-0.05036539267
Slc25a16	3.18769966391	3.22607226439	3.26251133407	None	'==='	00~04	0.263	-0.03837260048	0	0.03643906968
Atg4c	3.25091156328	3.22613085187	3.31894729508	None	'==='	00~04	0.263	0.02478071141	0	0.09281644321
RGD1310727	3.16753134904	3.2261863536	3.07229963352	None	'==='	00~04	0.263	-0.05865500456	0	-0.15388672008
Ubp1	3.30297699798	3.22652240181	3.27126281089	None	'==='	00~04	0.263	0.07645459617	0	0.04474040908
Ctu2	3.28292309361	3.2278211549	3.40479279098	None	'==='	00~04	0.263	0.05510193871	0	0.17697163608
Kcnj13	3.22017747315	3.22819762089	3.26151923151	None	'==='	00~04	0.263	-0.00802014774	0	0.03332161062
Dhrs11	3.14341464424	3.22821994401	3.34682076628	None	'==='	00~04	0.263	-0.08480529977	0	0.11860082227
Suv420h1	3.25655630902	3.22866171674	3.16826494743	None	'==='	00~04	0.263	0.02789459228	0	-0.06039676931
Vkorc1l1	3.39163850939	3.22934642799	3.25391516364	None	'==='	00~04	0.263	0.1622920814	0	0.02456873565
Rnf168	3.18151605346	3.23114052196	3.26839696327	None	'==='	00~04	0.263	-0.0496244685	0	0.03725644131
Gyltl1b	3.21980665084	3.23197147506	3.26544139696	None	'==='	00~04	0.263	-0.01216482422	0	0.0334699219
Stat5b	3.20525174013	3.23228929174	3.19103828358	None	'==='	00~04	0.263	-0.02703755161	0	-0.04125100816
Xrcc4	3.19687138808	3.23269759109	3.1379887123	None	'==='	00~04	0.263	-0.03582620301	0	-0.09470887879
Hcfc1	2.99479692669	3.23285259178	3.39766333946	None	'==='	00~04	0.263	-0.23805566509	0	0.16481074768
Spast	3.15816249705	3.23294006007	3.32692845646	None	'==='	00~04	0.263	-0.07477756302	0	0.09398839639
Ptpn4	3.09280618115	3.23338345805	3.1604926716	None	'==='	00~04	0.263	-0.1405772769	0	-0.07289078645
Tstd2	3.36067329204	3.23348316547	3.40388121453	None	'==='	00~04	0.263	0.12719012657	0	0.17039804906
B4galt4	3.11830988533	3.23353378352	2.87803079765	Down	'==-'	00~04	0.263	-0.11522389819	0	-0.35550298587
Fnbp1l	3.4027098997	3.23530429744	3.27159001683	None	'==='	00~04	0.263	0.16740560226	0	0.03628571939
Mllt10	3.30334093309	3.23531502121	3.31604289591	None	'==='	00~04	0.263	0.06802591188	0	0.0807278747
Cdh1	3.50548447951	3.23569489749	3.44339712724	Down	'+=='	00~04	0.263	0.26978958202	0	0.20770222975
Lepre1	3.39761679565	3.23605017509	3.19522001812	None	'==='	00~04	0.263	0.16156662056	0	-0.04083015697
[truncated: 6,068 more rows]
