# Supplementary material for: Multi-omics profiling reveals microRNA-mediated insulin signaling networks
Source: BMC Bioinformatics. 2020 Sep 17;21(Suppl 13):389. doi: 10.1186/s12859-020-03678-0 (PMC7496206; doi:10.1186/s12859-020-03678-0)
Supplement: Supplementary file 2 — Additional file 2. sRNA-seq data. [file 12859_2020_3678_MOESM2_ESM.xlsx]

## Sheet: Sheet
miRNA	G1-OC(low glucose)	G2-OC(median glucose)	G3-OC(high glucose)	Trend	Trend_symb	expression_region	cutoff_value	Cond1-2	Cond2-2	Cond3-2
rno-let-7a-5p	12.0723352909	12.7183380777	12.7344344321	Up	'-=='	12~16	0.485	-0.6460027868	0	0.0160963544
rno-let-7a-1-3p	4.37920505996	4.63749432521	4.94110631095	None	'==='	04~08	0.485	-0.25828926525	0	0.30361198574
rno-let-7c-2-3p	4.37920505996	4.63749432521	4.94110631095	None	'==='	04~08	0.485	-0.25828926525	0	0.30361198574
rno-let-7b-5p	10.0401938122	10.1187334758	9.99001884659	None	'==='	08~12	0.485	-0.0785396636	0	-0.12871462921
rno-let-7b-3p	2.15380533608	1.84799690655	2.58014548442	Up	'==+'	00~04	0.485	0.30580842953	0	0.73214857787
rno-let-7c-5p	12.4548570347	12.9934213953	12.8238985986	Up	'-=='	12~16	0.485	-0.5385643606	0	-0.1695227967
rno-let-7d-5p	10.90526665	11.0159167721	11.4255778432	None	'==='	08~12	0.485	-0.1106501221	0	0.4096610711
rno-let-7d-3p	6.12412131183	6.0	6.47443604325	None	'==='	04~08	0.485	0.12412131183	0	0.47443604325
rno-let-7e-5p	8.80545369201	9.24545763261	9.51847612702	None	'==='	08~12	0.485	-0.4400039406	0	0.27301849441
rno-let-7e-3p	2.24792751344	2.58976348698	3.11270013275	Up	'==+'	00~04	0.485	-0.34183597354	0	0.52293664577
rno-let-7f-5p	14.1522277926	14.5982517296	14.7272302032	None	'==='	12~16	0.485	-0.446023937	0	0.1289784736
rno-let-7f-1-3p	3.11436702495	2.58976348698	2.98913900737	Down	'+=='	00~04	0.485	0.52460353797	0	0.39937552039
rno-let-7f-2-3p	3.3015876466	3.59454854955	4.20476675065	Up	'==+'	04~08	0.485	-0.29296090295	0	0.6102182011
rno-let-7g-5p	10.7061678993	11.18149394	11.1828722756	None	'==='	08~12	0.485	-0.4753260407	0	0.0013783356
rno-let-7i-5p	12.6878021297	13.2782868264	13.3040275489	Up	'-=='	12~16	0.485	-0.5904846967	0	0.0257407225
rno-let-7i-3p	2.0	1.70043971814	2.53853816363	Up	'==+'	00~04	0.485	0.29956028186	0	0.83809844549
rno-miR-101a-3p	9.67254909727	10.1002023902	10.5567167915	None	'==='	08~12	0.485	-0.42765329293	0	0.4565144013
rno-miR-101b-3p	10.4866339351	11.047996356	11.2700908815	Up	'-=='	08~12	0.485	-0.5613624209	0	0.2220945255
rno-miR-103-3p	10.6007120523	11.4319075806	11.245445748	Up	'-=='	08~12	0.485	-0.8311955283	0	-0.1864618326
rno-miR-106b-5p	8.04346481195	8.25479243019	8.63433914821	None	'==='	08~12	0.485	-0.21132761824	0	0.37954671802
rno-miR-106b-3p	8.32921331334	8.63553675192	8.86826697165	None	'==='	08~12	0.485	-0.30632343858	0	0.23273021973
rno-miR-107-3p	8.12871613253	8.60125080461	8.62917445011	None	'==='	08~12	0.485	-0.47253467208	0	0.0279236455
rno-miR-10a-5p	6.15785216914	4.84247606299	3.80632405739	Down	'+=-'	04~08	0.485	1.31537610615	0	-1.0361520056
rno-miR-10b-5p	3.32337006906	2.04264433741	1.56559717585	Down	'+=='	00~04	0.485	1.28072573165	0	-0.47704716156
rno-miR-1224	7.13699111208	6.88264304936	7.56864019542	Up	'==+'	04~08	0.485	0.25434806272	0	0.68599714606
rno-miR-124-3p	4.4502214959	4.13914201915	4.35049724708	None	'==='	04~08	0.485	0.31107947675	0	0.21135522793
rno-miR-125a-5p	13.175660259	12.0224857208	12.0848083878	Down	'+=='	12~16	0.485	1.1531745382	0	0.062322667
rno-miR-125a-3p	4.46988597627	3.99004721957	4.39985467357	None	'==='	04~08	0.485	0.4798387567	0	0.409807454
rno-miR-125b-5p	5.34180788924	5.2127638639	5.42928119334	None	'==='	04~08	0.485	0.12904402534	0	0.21651732944
rno-miR-125b-1-3p	4.06695024392	3.27052894238	3.52356195606	Down	'+=='	04~08	0.485	0.79642130154	0	0.25303301368
rno-miR-125b-2-3p	3.18745105403	3.44228003525	3.97911075502	Up	'==+'	00~04	0.485	-0.25482898122	0	0.53683071977
rno-miR-126a-5p	9.05587891539	8.68856504463	9.09882166341	None	'==='	08~12	0.485	0.36731387076	0	0.41025661878
rno-miR-126a-3p	5.7221927609	6.22361561719	6.01212167271	Up	'-=='	04~08	0.485	-0.50142285629	0	-0.21149394448
rno-miR-128-1-5p	4.97590527352	5.3930042569	5.66789212523	None	'==='	04~08	0.485	-0.41709898338	0	0.27488786833
rno-miR-128-3p	8.53851876409	8.38074243353	8.76786994184	None	'==='	08~12	0.485	0.15777633056	0	0.38712750831
rno-miR-129-5p	5.94754927787	6.52010790164	6.81615167453	Up	'-=='	04~08	0.485	-0.57255862377	0	0.29604377289
rno-miR-129-1-3p	3.19849415364	3.88362081629	2.98913900737	Mountain	'-=-'	00~04	0.485	-0.68512666265	0	-0.89448180892
rno-miR-129-2-3p	2.57288966842	2.70929063572	2.07038932789	Down	'==-'	00~04	0.485	-0.1364009673	0	-0.63890130783
rno-miR-130a-3p	7.97630634842	8.17497560188	8.52775066209	None	'==='	08~12	0.485	-0.19866925346	0	0.35277506021
rno-miR-130b-5p	3.85897561429	4.06608919046	3.43162295971	Down	'==-'	04~08	0.485	-0.20711357617	0	-0.63446623075
rno-miR-130b-3p	4.68762063208	4.9107326619	4.97452931248	None	'==='	04~08	0.485	-0.22311202982	0	0.06379665058
rno-miR-132-5p	3.73443866614	4.11019617775	4.02768487694	None	'==='	04~08	0.485	-0.37575751161	0	-0.08251130081
rno-miR-132-3p	8.24179252504	7.62410089463	8.10003151475	Down	'+=='	08~12	0.485	0.61769163041	0	0.47593062012
rno-miR-138-5p	4.9233869155	5.61308958304	5.88971689162	Up	'-=='	04~08	0.485	-0.68970266754	0	0.27662730858
rno-miR-139-5p	2.57288966842	2.31614574229	2.24488705912	None	'==='	00~04	0.485	0.25674392613	0	-0.07125868317
rno-miR-140-5p	1.32192809489	2.31614574229	2.53853816363	Up	'-=='	00~04	0.485	-0.9942176474	0	0.22239242134
rno-miR-140-3p	7.47670570667	7.93386766189	7.83016657297	None	'==='	04~08	0.485	-0.45716195522	0	-0.10370108892
rno-miR-141-5p	8.16390121381	8.41553052368	8.69693276208	None	'==='	08~12	0.485	-0.25162930987	0	0.2814022384
rno-miR-141-3p	15.0896627482	14.0546060137	14.4329854974	Down	'+=='	12~16	0.485	1.0350567345	0	0.3783794837
rno-miR-142-5p	3.344828497	2.95419631039	3.22804904788	None	'==='	00~04	0.485	0.39063218661	0	0.27385273749
rno-miR-143-3p	6.78502736224	5.71644223684	5.71259578045	Down	'+=='	04~08	0.485	1.0685851254	0	-0.00384645639
rno-miR-146a-5p	4.14241343787	1.0285691522	2.07038932789	Valley	'+=+'	04~08	0.485	3.11384428567	0	1.04182017569
rno-miR-146b-5p	13.8121963621	12.9317052149	11.9431887784	Down	'+=-'	12~16	0.485	0.8804911472	0	-0.9885164365
rno-miR-147	2.05311133646	2.31614574229	2.78031009904	None	'==='	00~04	0.485	-0.26303440583	0	0.46416435675
rno-miR-148a-5p	10.8337360838	11.2897883661	11.4046998628	None	'==='	08~12	0.485	-0.4560522823	0	0.1149114967
rno-miR-148a-3p	15.6308020632	15.8536840714	15.7805064473	None	'==='	12~16	0.485	-0.2228820082	0	-0.0731776241
rno-miR-148b-5p	6.67905778549	7.18685706718	7.16731778095	Up	'-=='	04~08	0.485	-0.50779928169	0	-0.01953928623
rno-miR-148b-3p	11.3817376045	11.392188605	11.6288145968	None	'==='	08~12	0.485	-0.0104510005	0	0.2366259918
rno-miR-149-5p	2.45943161864	3.017921908	2.85399564718	Up	'-=='	00~04	0.485	-0.55849028936	0	-0.16392626082
rno-miR-151-5p	11.4678245867	10.8945828516	11.0842569763	Down	'+=='	08~12	0.485	0.5732417351	0	0.1896741247
rno-miR-151-3p	13.1081013218	12.2336106898	12.2906524795	Down	'+=='	12~16	0.485	0.874490632	0	0.0570417897
rno-miR-152-5p	7.36027647597	7.97613447283	7.72123593057	Up	'-=='	04~08	0.485	-0.61585799686	0	-0.25489854226
rno-miR-152-3p	9.04485854868	9.33710895168	9.47583474026	None	'==='	08~12	0.485	-0.292250403	0	0.13872578858
rno-miR-153-5p	2.05311133646	2.67129337248	2.88947354253	Up	'-=='	00~04	0.485	-0.61818203602	0	0.21818017005
rno-miR-153-3p	9.13773404964	8.60125080461	9.45877569908	Valley	'+=+'	08~12	0.485	0.53648324503	0	0.85752489447
rno-miR-15a-5p	7.44228003525	7.58165253046	7.98008244007	None	'==='	04~08	0.485	-0.13937249521	0	0.39842990961
rno-miR-15b-5p	8.73910550679	8.8830403471	8.59503364585	None	'==='	08~12	0.485	-0.14393484031	0	-0.28800670125
rno-miR-15b-3p	3.16349873228	3.8052924556	4.02768487694	Up	'-=='	04~08	0.485	-0.64179372332	0	0.22239242134
rno-miR-16-5p	13.958109508	14.1207603222	14.0380899214	None	'==='	12~16	0.485	-0.1626508142	0	-0.0826704008
rno-miR-16-3p	2.45943161864	2.5484366247	2.58014548442	None	'==='	00~04	0.485	-0.08900500606	0	0.03170885972
rno-miR-181a-5p	4.60999129521	3.34624777408	3.54596836911	Down	'+=='	04~08	0.485	1.26374352113	0	0.19972059503
rno-miR-181c-5p	9.23976558104	9.63215913665	9.66893815387	None	'==='	08~12	0.485	-0.39239355561	0	0.03677901722
rno-miR-181c-3p	5.65477921696	6.09085343045	5.95116812884	None	'==='	04~08	0.485	-0.43607421349	0	-0.13968530161
rno-miR-181d-5p	6.54859075055	6.90989308377	7.24393560157	None	'==='	04~08	0.485	-0.36130233322	0	0.3340425178
rno-miR-182	16.9935871331	17.0012778841	16.5517343928	None	'==='	16~20	0.485	-0.007690751	0	-0.4495434913
rno-miR-183-5p	15.1244416328	13.5186924924	13.4346751353	Down	'+=='	12~16	0.485	1.6057491404	0	-0.0840173571
rno-miR-183-3p	6.44559429134	6.18308946064	6.34784279364	None	'==='	04~08	0.485	0.2625048307	0	0.164753333
rno-miR-1839-5p	8.27295630794	8.76689326317	9.00098588038	Up	'-=='	08~12	0.485	-0.49393695523	0	0.23409261721
rno-miR-1839-3p	3.84398384405	4.13914201915	3.87774424995	None	'==='	04~08	0.485	-0.2951581751	0	-0.2613977692
rno-miR-184	9.54500305865	8.09502773	8.07167687375	Down	'+=='	08~12	0.485	1.44997532865	0	-0.02335085625
rno-miR-1843a-5p	4.88362081629	4.78920757535	5.15096578356	None	'==='	04~08	0.485	0.09441324094	0	0.36175820821
rno-miR-1843a-3p	2.24792751344	1.97819562968	2.44625622989	None	'==='	00~04	0.485	0.26973188376	0	0.46806060021
rno-miR-1843b-5p	4.47021145739	4.3434078223	4.6194130106	None	'==='	04~08	0.485	0.12680363509	0	0.2760051883
rno-miR-185-5p	3.66789212523	4.23496109484	3.08406426479	Mountain	'-=-'	04~08	0.485	-0.56706896961	0	-1.15089683005
rno-miR-186-5p	12.389521103	12.4605531649	12.269486139	None	'==='	12~16	0.485	-0.0710320619	0	-0.1910670259
rno-miR-187-3p	2.71149490665	2.5484366247	2.62293035092	None	'==='	00~04	0.485	0.16305828195	0	0.07449372622
rno-miR-188-5p	4.21412480535	4.33699741661	5.1866590172	Up	'==+'	04~08	0.485	-0.12287261126	0	0.84966160059
rno-miR-191a-5p	15.289914775	13.8085921947	13.604451301	Down	'+=='	12~16	0.485	1.4813225803	0	-0.2041408937
rno-miR-191a-3p	3.23419472295	2.9855004303	3.38266725275	None	'==='	00~04	0.485	0.24869429265	0	0.39716682245
rno-miR-192-5p	15.1045287301	15.0289196035	14.9203561123	None	'==='	12~16	0.485	0.0756091266	0	-0.1085634912
rno-miR-192-3p	1.88752527074	2.31614574229	2.44625622989	None	'==='	00~04	0.485	-0.42862047155	0	0.1301104876
rno-miR-193a-3p	1.40599235968	1.84799690655	3.02147972741	Up	'==+'	00~04	0.485	-0.44200454687	0	1.17348282086
rno-miR-193b-3p	3.18745105403	3.65535182861	3.67242534197	None	'==='	00~04	0.485	-0.46790077458	0	0.01707351336
rno-miR-194-5p	9.57398794135	9.62695924547	10.0939984871	None	'==='	08~12	0.485	-0.05297130412	0	0.46703924163
rno-miR-1949	2.98185265329	2.70929063572	2.88947354253	None	'==='	00~04	0.485	0.27256201757	0	0.18018290681
rno-miR-195-5p	7.32156737604	7.0856583444	6.78044134262	None	'==='	04~08	0.485	0.23590903164	0	-0.30521700178
rno-miR-195-3p	3.11436702495	3.82273014794	3.76977173925	Up	'-=='	00~04	0.485	-0.70836312299	0	-0.05295840869
rno-miR-196a-5p	5.80967167791	6.39077084942	6.37903173203	Up	'-=='	04~08	0.485	-0.58109917151	0	-0.01173911739
rno-miR-196b-5p	6.52057939629	7.0597230003	6.90352037372	Up	'-=='	04~08	0.485	-0.53914360401	0	-0.15620262658
rno-miR-199a-3p	2.92599941856	1.53605290024	2.29865831556	Valley	'+=+'	00~04	0.485	1.38994651832	0	0.76260541532
rno-miR-200a-3p	5.48639259428	5.35684807924	5.77952238674	None	'==='	04~08	0.485	0.12954451504	0	0.4226743075
rno-miR-200c-5p	2.24792751344	2.50334873517	3.08406426479	Up	'==+'	00~04	0.485	-0.25542122173	0	0.58071552962
rno-miR-200c-3p	10.7350397767	9.72832870671	9.77942389246	Down	'+=='	08~12	0.485	1.00671106999	0	0.05109518575
rno-miR-203a-3p	7.78430766673	8.27346926618	8.27686882998	Up	'-=='	08~12	0.485	-0.48916159945	0	0.0033995638
rno-miR-203b-3p	1.82781902462	2.266036894	2.44625622989	None	'==='	00~04	0.485	-0.43821786938	0	0.18021933589
rno-miR-204-5p	10.0360774297	9.57012134347	9.38004973555	None	'==='	08~12	0.485	0.46595608623	0	-0.19007160792
rno-miR-21-5p	11.0707582736	11.8531496803	11.7206204901	Up	'-=='	08~12	0.485	-0.7823914067	0	-0.1325291902
rno-miR-21-3p	4.94813357784	3.94204525992	5.1866590172	Valley	'+=+'	04~08	0.485	1.00608831792	0	1.24461375728
rno-miR-210-5p	2.10433665981	2.58976348698	1.47508488295	Mountain	'-=-'	00~04	0.485	-0.48542682717	0	-1.11467860403
rno-miR-210-3p	4.78502736224	5.29462074889	4.90737141382	Up	'-=='	04~08	0.485	-0.50959338665	0	-0.38724933507
rno-miR-212-5p	6.05419729439	5.28835856219	4.99050111136	Down	'+=='	04~08	0.485	0.7658387322	0	-0.29785745083
rno-miR-212-3p	5.73036823635	5.75381844317	6.12308675098	None	'==='	04~08	0.485	-0.02345020682	0	0.36926830781
rno-miR-216b-5p	1.88752527074	2.10097764772	2.62293035092	Up	'==+'	00~04	0.485	-0.21345237698	0	0.5219527032
rno-miR-217-5p	1.88752527074	2.45943161864	2.49313492231	Up	'-=='	00~04	0.485	-0.5719063479	0	0.03370330367
rno-miR-218a-5p	3.46727948046	4.29314973674	4.14812063112	Up	'-=='	04~08	0.485	-0.82587025628	0	-0.14502910562
rno-miR-219a-1-3p	3.50589092973	3.53106949273	3.9126498649	None	'==='	00~04	0.485	-0.025178563	0	0.38158037217
rno-miR-22-3p	12.7138568823	12.7783934033	13.5999500246	Up	'==+'	12~16	0.485	-0.064536521	0	0.8215566213
rno-miR-221-5p	3.88849973551	3.34624777408	2.92409988564	Down	'+=='	00~04	0.485	0.54225196143	0	-0.42214788844
rno-miR-221-3p	5.30122180533	4.74362267607	4.95791459863	Down	'+=='	04~08	0.485	0.55759912926	0	0.21429192256
rno-miR-222-3p	4.95512678126	4.91886323727	5.3015876466	None	'==='	04~08	0.485	0.03626354399	0	0.38272440933
rno-miR-224-5p	9.46237957184	10.0471375481	10.0281408991	Up	'-=='	08~12	0.485	-0.58475797626	0	-0.018996649
rno-miR-224-3p	3.25701061821	2.3645724323	2.74416109557	Down	'+=='	00~04	0.485	0.89243818591	0	0.37958866327
rno-miR-23a-3p	6.02768487694	6.26002565596	6.43346025611	None	'==='	04~08	0.485	-0.23234077902	0	0.17343460015
rno-miR-23b-3p	10.431873638	10.4446215181	10.1938333325	None	'==='	08~12	0.485	-0.0127478801	0	-0.2507881856
rno-miR-24-1-5p	2.15380533608	2.70929063572	2.44625622989	Up	'-=='	00~04	0.485	-0.55548529964	0	-0.26303440583
rno-miR-24-3p	10.5068629291	9.45314714556	9.12388860031	Down	'+=='	08~12	0.485	1.05371578354	0	-0.32925854525
rno-miR-24-2-5p	4.50906238636	4.99140846676	4.4944156104	Down	'==-'	04~08	0.485	-0.4823460804	0	-0.49699285636
rno-miR-25-5p	5.17472598771	4.05137210172	4.36317107712	Down	'+=='	04~08	0.485	1.12335388599	0	0.3117989754
rno-miR-25-3p	12.8836208163	13.131746054	13.1920955093	None	'==='	12~16	0.485	-0.2481252377	0	0.0603494553
rno-miR-26a-5p	14.7921726048	14.7152005576	14.8798789948	None	'==='	12~16	0.485	0.0769720472	0	0.1646784372
rno-miR-26b-5p	9.66001372539	10.2212366754	10.1493025587	Up	'-=='	08~12	0.485	-0.56122295001	0	-0.0719341167
rno-miR-26b-3p	4.32624970084	3.48671437303	3.76977173925	Down	'+=='	04~08	0.485	0.83953532781	0	0.28305736622
rno-miR-27a-3p	9.45992336268	9.56649172884	9.78875095403	None	'==='	08~12	0.485	-0.10656836616	0	0.22225922519
rno-miR-27b-5p	7.18388345903	7.91432533009	7.81659970653	Up	'-=='	04~08	0.485	-0.73044187106	0	-0.09772562356
rno-miR-27b-3p	16.209190033	16.2993196512	16.3077323278	None	'==='	16~20	0.485	-0.0901296182	0	0.0084126766
rno-miR-28-5p	6.67905778549	6.73579292799	7.15663931069	None	'==='	04~08	0.485	-0.0567351425	0	0.4208463827
rno-miR-28-3p	8.2958607498	8.89147994597	9.04442144287	Up	'-=='	08~12	0.485	-0.59561919617	0	0.1529414969
rno-miR-296-3p	2.10433665981	1.97819562968	3.11270013275	Up	'==+'	00~04	0.485	0.12614103013	0	1.13450450307
rno-miR-298-5p	8.33931557241	8.058965822	8.38681094647	None	'==='	08~12	0.485	0.28034975041	0	0.32784512447
rno-miR-29a-3p	9.61406564002	9.78914235258	10.1179936687	None	'==='	08~12	0.485	-0.17507671256	0	0.32885131612
rno-miR-29b-3p	4.65935375917	4.99653939581	5.54298024836	Up	'==+'	04~08	0.485	-0.33718563664	0	0.54644085255
rno-miR-29c-5p	3.54349588343	3.78764141448	3.25398926623	Down	'==-'	00~04	0.485	-0.24414553105	0	-0.53365214825
rno-miR-29c-3p	7.40956065498	7.65535182861	7.97808119819	None	'==='	04~08	0.485	-0.24579117363	0	0.32272936958
rno-miR-301a-5p	4.22573765347	4.76234881564	4.60407132367	Up	'-=='	04~08	0.485	-0.53661116217	0	-0.15827749197
rno-miR-301a-3p	10.1248709048	10.4696621654	11.1263302011	Up	'==+'	08~12	0.485	-0.3447912606	0	0.6566680357
rno-miR-301b-3p	2.64385618977	2.67129337248	2.70487196446	None	'==='	00~04	0.485	-0.02743718271	0	0.03357859198
rno-miR-3065-5p	3.06350294231	4.03562390973	3.96254902292	Up	'-=='	04~08	0.485	-0.97212096742	0	-0.07307488681
rno-miR-3068-5p	2.37851162325	2.85399564718	2.3476656563	Down	'==-'	00~04	0.485	-0.47548402393	0	-0.50632999088
rno-miR-3068-3p	6.43312637621	6.90785207185	6.97464402604	None	'==='	04~08	0.485	-0.47472569564	0	0.06679195419
rno-miR-3074	3.95977015521	3.50842865253	3.14241343787	None	'==='	00~04	0.485	0.45134150268	0	-0.36601521466
rno-miR-30a-5p	13.717146238	13.6978743574	13.57517049	None	'==='	12~16	0.485	0.0192718806	0	-0.1227038674
rno-miR-30a-3p	7.0868262177	7.37755760323	7.52606881167	None	'==='	04~08	0.485	-0.29073138553	0	0.14851120844
rno-miR-30b-5p	9.20202584461	9.69104555349	10.2006166575	Up	'-=+'	08~12	0.485	-0.48901970888	0	0.50957110401
rno-miR-30b-3p	6.28817396811	5.87381319836	6.32553033157	None	'==='	04~08	0.485	0.41436076975	0	0.45171713321
rno-miR-30c-5p	9.48809117753	9.64016357894	10.1174093425	None	'==='	08~12	0.485	-0.15207240141	0	0.47724576356
rno-miR-30c-1-3p	4.57410150809	4.40939093614	4.69599381311	None	'==='	04~08	0.485	0.16471057195	0	0.28660287697
rno-miR-30c-2-3p	4.09254574154	4.84247606299	4.79181407116	Up	'-=='	04~08	0.485	-0.74993032145	0	-0.05066199183
rno-miR-30d-5p	14.6645345058	15.0370754444	14.9856027129	None	'==='	12~16	0.485	-0.3725409386	0	-0.0514727315
rno-miR-30d-3p	7.93174214395	8.34664669432	8.81451838031	None	'==='	08~12	0.485	-0.41490455037	0	0.46787168599
rno-miR-30e-5p	11.7367739735	12.0937410616	12.4407757527	None	'==='	12~16	0.485	-0.3569670881	0	0.3470346911
rno-miR-30e-3p	7.94057788348	8.45733983453	8.43804328634	Up	'-=='	08~12	0.485	-0.51676195105	0	-0.01929654819
rno-miR-31a-5p	7.02003542129	7.46923479367	7.54550510069	None	'==='	04~08	0.485	-0.44919937238	0	0.07627030702
rno-miR-32-5p	5.89214812751	5.70210340663	6.11935617704	None	'==='	04~08	0.485	0.19004472088	0	0.41725277041
rno-miR-320-3p	5.92457500339	5.53449743374	6.13051908303	Up	'==+'	04~08	0.485	0.39007756965	0	0.59602164929
rno-miR-322-5p	5.29020320513	5.56651075586	5.29535569289	None	'==='	04~08	0.485	-0.27630755073	0	-0.27115506297
rno-miR-322-3p	2.77610398807	3.464668267	3.17152710604	Up	'-=='	00~04	0.485	-0.68856427893	0	-0.29314116096
rno-miR-324-5p	4.48928602263	5.10433665981	5.1866590172	Up	'-=='	04~08	0.485	-0.61505063718	0	0.08232235739
rno-miR-324-3p	5.11977116195	4.9107326619	5.5077946402	Up	'==+'	04~08	0.485	0.20903850005	0	0.5970619783
rno-miR-325-5p	7.07724299893	7.24069594421	7.51908580096	None	'==='	04~08	0.485	-0.16345294528	0	0.27838985675
rno-miR-325-3p	8.68278395589	8.32264926213	8.67888178483	None	'==='	08~12	0.485	0.36013469376	0	0.3562325227
rno-miR-328a-3p	7.08044448343	7.35491051159	7.21130428629	None	'==='	04~08	0.485	-0.27446602816	0	-0.1436062253
rno-miR-33-5p	2.74416109557	1.77399632511	2.81762325751	Valley	'+=+'	00~04	0.485	0.97016477046	0	1.0436269324
rno-miR-330-5p	4.90544717874	4.9107326619	4.95791459863	None	'==='	04~08	0.485	-0.00528548316	0	0.04718193673
rno-miR-331-5p	1.94485844581	2.41413553298	2.39780296186	None	'==='	00~04	0.485	-0.46927708717	0	-0.01633257112
rno-miR-331-3p	3.52481592836	4.11019617775	4.07382023329	Up	'-=='	04~08	0.485	-0.58538024939	0	-0.03637594446
rno-miR-335	6.51349074559	7.29572302454	7.15481810905	Up	'-=='	04~08	0.485	-0.78223227895	0	-0.14090491549
rno-miR-338-5p	2.29278174923	2.10097764772	1.94485844581	None	'==='	00~04	0.485	0.19180410151	0	-0.15611920191
rno-miR-338-3p	5.55704241526	5.28835856219	5.76075320806	None	'==='	04~08	0.485	0.26868385307	0	0.47239464587
rno-miR-339-5p	4.65363331139	4.77135740899	5.32120656697	Up	'==+'	04~08	0.485	-0.1177240976	0	0.54984915798
rno-miR-339-3p	5.491211756	5.40497122359	5.98390566263	Up	'==+'	04~08	0.485	0.08624053241	0	0.57893443904
rno-miR-340-5p	12.0337602334	12.7034018297	12.868978774	Up	'-=='	12~16	0.485	-0.6696415963	0	0.1655769443
rno-miR-340-3p	8.6599245584	8.67761394582	8.63691458036	None	'==='	08~12	0.485	-0.01768938742	0	-0.04069936546
rno-miR-342-5p	2.83794324189	2.9855004303	3.20006486151	None	'==='	00~04	0.485	-0.14755718841	0	0.21456443121
rno-miR-342-3p	9.63926834596	8.47569290526	8.0212020885	Down	'+=='	08~12	0.485	1.1635754407	0	-0.45449081676
rno-miR-344a-3p	5.60229058486	6.0232553523	6.20554891117	None	'==='	04~08	0.485	-0.42096476744	0	0.18229355887
rno-miR-344b-1-3p	6.68957872551	6.9548942198	6.96023367169	None	'==='	04~08	0.485	-0.26531549429	0	0.00533945189
rno-miR-345-5p	2.20163386117	1.91456452349	2.49313492231	Up	'==+'	00~04	0.485	0.28706933768	0	0.57857039882
rno-miR-345-3p	3.71808758396	4.00539998774	3.60999129521	None	'==='	04~08	0.485	-0.28731240378	0	-0.39540869253
rno-miR-346	8.03935776516	6.98868468677	7.03463391653	Down	'+=='	08~12	0.485	1.05067307839	0	0.04594922976
rno-miR-3473	4.85399564718	5.22958792274	6.21237478757	Up	'==+'	04~08	0.485	-0.37559227556	0	0.98278686483
rno-miR-34b-5p	3.84398384405	4.53294028837	4.61412086879	Up	'-=='	04~08	0.485	-0.68895644432	0	0.08118058042
rno-miR-34b-3p	3.13914201915	3.41818994795	3.45549162063	None	'==='	00~04	0.485	-0.2790479288	0	0.03730167268
rno-miR-34c-5p	8.75221336787	9.23885849587	9.45549162063	Up	'-=='	08~12	0.485	-0.486645128	0	0.21663312476
rno-miR-34c-3p	4.06695024392	4.51159454154	4.27276973244	None	'==='	04~08	0.485	-0.44464429762	0	-0.2388248091
rno-miR-350	3.00898878323	3.39506279952	2.78031009904	Down	'==-'	00~04	0.485	-0.38607401629	0	-0.61475270048
rno-miR-351-5p	8.36053986165	8.11139653183	7.63734941083	None	'==='	08~12	0.485	0.24914332982	0	-0.474047121
rno-miR-3547	4.09254574154	4.79856900356	5.34020617991	Up	'-=+'	04~08	0.485	-0.70602326202	0	0.54163717635
rno-miR-3559-5p	5.79415589788	6.35155766245	6.43945691888	Up	'-=='	04~08	0.485	-0.55740176457	0	0.08789925643
rno-miR-3559-3p	3.84398384405	4.52230689287	3.96254902292	Mountain	'-=-'	04~08	0.485	-0.67832304882	0	-0.55975786995
rno-miR-3577	4.2372577709	4.55458885168	5.12184429788	Up	'==+'	04~08	0.485	-0.31733108078	0	0.5672554462
rno-miR-361-5p	6.49201338687	6.07980475464	6.27668275981	None	'==='	04~08	0.485	0.41220863223	0	0.19687800517
rno-miR-361-3p	5.30122180533	5.60288440872	5.56833618213	None	'==='	04~08	0.485	-0.30166260339	0	-0.03454822659
rno-miR-363-3p	4.58315800387	4.36176835942	4.55028504909	None	'==='	04~08	0.485	0.22138964445	0	0.18851668967
rno-miR-365-3p	4.02768487694	4.06608919046	3.99548451888	None	'==='	04~08	0.485	-0.03840431352	0	-0.07060467158
rno-miR-374-5p	4.21412480535	4.54411440221	4.29939120613	None	'==='	04~08	0.485	-0.32998959686	0	-0.24472319608
rno-miR-374-3p	3.46727948046	3.8052924556	3.96254902292	None	'==='	00~04	0.485	-0.33801297514	0	0.15725656732
rno-miR-375-5p	4.46008724012	4.22110372537	4.69599381311	None	'==='	04~08	0.485	0.23898351475	0	0.47489008774
rno-miR-375-3p	18.2117460689	18.3324541028	18.4401462605	None	'==='	16~20	0.485	-0.1207080339	0	0.1076921577
rno-miR-378a-5p	2.37851162325	1.91456452349	2.29865831556	None	'==='	00~04	0.485	0.46394709976	0	0.38409379207
rno-miR-378a-3p	11.0438270397	11.6756130732	11.625896016	Up	'-=='	08~12	0.485	-0.6317860335	0	-0.0497170572
rno-miR-378b	4.79285535236	5.53449743374	5.3015876466	Up	'-=='	04~08	0.485	-0.74164208138	0	-0.23290978714
rno-miR-384-5p	9.66028119327	10.0108078064	9.90552239236	None	'==='	08~12	0.485	-0.35052661313	0	-0.10528541404
rno-miR-384-3p	8.1240696014	8.21752155284	8.2012417712	None	'==='	08~12	0.485	-0.09345195144	0	-0.01627978164
rno-miR-409a-3p	2.95419631039	2.04264433741	2.44625622989	Down	'+=='	00~04	0.485	0.91155197298	0	0.40361189248
rno-miR-410-3p	2.74416109557	2.9855004303	3.02147972741	None	'==='	00~04	0.485	-0.24133933473	0	0.03597929711
rno-miR-421-3p	7.47792013058	7.61264737766	7.61787147353	None	'==='	04~08	0.485	-0.13472724708	0	0.00522409587
rno-miR-423-5p	7.424754167	6.83541884048	7.84699468697	Valley	'+=+'	04~08	0.485	0.58933532652	0	1.01157584649
rno-miR-423-3p	8.8247042184	8.86548584213	9.25701061821	None	'==='	08~12	0.485	-0.04078162373	0	0.39152477608
rno-miR-425-5p	8.13339912542	7.96514935915	8.07553263117	None	'==='	08~12	0.485	0.16824976627	0	0.11038327202
rno-miR-425-3p	4.62760683813	4.15299460549	3.54596836911	Down	'==-'	04~08	0.485	0.47461223264	0	-0.60702623638
rno-miR-449a-5p	1.94485844581	2.58976348698	1.94485844581	Mountain	'-=-'	00~04	0.485	-0.64490504117	0	-0.64490504117
rno-miR-450a-5p	3.90303827011	4.31251996747	4.59335377098	None	'==='	04~08	0.485	-0.40948169736	0	0.28083380351
rno-miR-450b-5p	1.40599235968	2.8196681835	2.66448284036	Up	'-=='	00~04	0.485	-1.41367582382	0	-0.15518534314
rno-miR-452-5p	7.56628241509	8.37625564931	8.20212382383	Up	'-=='	08~12	0.485	-0.80997323422	0	-0.17413182548
rno-miR-452-3p	5.25096157353	5.58736499094	5.94274907083	None	'==='	04~08	0.485	-0.33640341741	0	0.35538407989
rno-miR-455-5p	7.10590850857	7.57251075967	8.05539090473	None	'==='	08~12	0.485	-0.4666022511	0	0.48288014506
rno-miR-455-3p	4.4502214959	4.24792751344	3.75060650484	Down	'==-'	04~08	0.485	0.20229398246	0	-0.4973210086
rno-miR-466b-5p	2.24792751344	1.77399632511	2.44625622989	Up	'==+'	00~04	0.485	0.47393118833	0	0.67225990478
rno-miR-466c-5p	6.01100356443	6.0194795337	6.53667461757	Up	'==+'	04~08	0.485	-0.00847596927	0	0.51719508387
rno-miR-484	5.9527994779	5.45121111183	5.72710360352	Down	'+=='	04~08	0.485	0.50158836607	0	0.27589249169
rno-miR-486	11.1195572003	8.85256071934	9.13491398167	Down	'+=='	08~12	0.485	2.26699648096	0	0.28235326233
rno-miR-488-5p	1.32192809489	2.62993940944	2.92409988564	Up	'-=='	00~04	0.485	-1.30801131455	0	0.2941604762
rno-miR-488-3p	8.51648798091	9.01390884549	8.95515584881	Up	'-=='	08~12	0.485	-0.49742086458	0	-0.05875299668
rno-miR-497-5p	5.75462031167	5.56102057783	6.20554891117	Up	'==+'	04~08	0.485	0.19359973384	0	0.64452833334
rno-miR-501-3p	3.97361127552	4.56498780096	3.92979099772	Mountain	'-=-'	04~08	0.485	-0.59137652544	0	-0.63519680324
rno-miR-504	3.32337006906	3.59454854955	3.80632405739	None	'==='	00~04	0.485	-0.27117848049	0	0.21177550784
rno-miR-505-3p	4.22573765347	4.6570683012	4.53915881111	None	'==='	04~08	0.485	-0.43133064773	0	-0.11790949009
rno-miR-532-5p	6.68537955196	7.09666245234	7.22515922578	None	'==='	04~08	0.485	-0.41128290038	0	0.12849677344
rno-miR-532-3p	2.71149490665	2.266036894	2.01077983875	None	'==='	00~04	0.485	0.44545801265	0	-0.25525705525
rno-miR-541-5p	5.50080205306	4.70597790168	4.27276973244	Down	'+=='	04~08	0.485	0.79482415138	0	-0.43320816924
rno-miR-542-3p	4.07980475464	4.56498780096	4.4944156104	Up	'-=='	04~08	0.485	-0.48518304632	0	-0.07057219056
rno-miR-582-3p	5.08193608172	5.98436149045	6.19849415364	Up	'-=='	04~08	0.485	-0.90242540873	0	0.21413266319
rno-miR-598-3p	5.43229133825	5.86096279786	5.82094479188	None	'==='	04~08	0.485	-0.42867145961	0	-0.04001800598
rno-miR-6215	2.53605290024	1.62293035092	3.08406426479	Valley	'+=+'	00~04	0.485	0.91312254932	0	1.46113391387
rno-miR-6315	3.21101219349	2.67129337248	3.05311133646	Down	'+=='	00~04	0.485	0.53971882101	0	0.38181796398
rno-miR-6329	7.63655212148	8.29034145831	8.44174074877	Up	'-=='	08~12	0.485	-0.65378933683	0	0.15139929046
rno-miR-652-3p	8.54982316497	8.76228236722	8.4571756447	None	'==='	08~12	0.485	-0.21245920225	0	-0.30510672252
rno-miR-664-3p	3.73443866614	2.41413553298	2.81762325751	Down	'+=='	00~04	0.485	1.32030313316	0	0.40348772453
rno-miR-664-2-5p	2.33628338786	2.70929063572	2.66448284036	None	'==='	00~04	0.485	-0.37300724786	0	-0.04480779536
rno-miR-671	6.67058544026	6.73348992588	7.06942291385	None	'==='	04~08	0.485	-0.06290448562	0	0.33593298797
rno-miR-672-5p	6.77912836925	7.15734693536	7.65399150466	Up	'==+'	04~08	0.485	-0.37821856611	0	0.4966445693
rno-miR-672-3p	3.344828497	3.10768786931	3.71149490665	Up	'==+'	00~04	0.485	0.23714062769	0	0.60380703734
rno-miR-674-3p	1.76553474636	2.04264433741	2.58014548442	Up	'==+'	00~04	0.485	-0.27710959105	0	0.53750114701
rno-miR-676	10.5326773543	9.97503111697	10.0674343608	Down	'+=='	08~12	0.485	0.55764623733	0	0.09240324383
rno-miR-702-5p	1.88752527074	2.266036894	2.18903382439	None	'==='	00~04	0.485	-0.37851162326	0	-0.07700306961
rno-miR-708-5p	4.13010717866	4.23496109484	4.14812063112	None	'==='	04~08	0.485	-0.10485391618	0	-0.08684046372
rno-miR-708-3p	6.80064109733	6.99072800372	7.59678609594	Up	'==+'	04~08	0.485	-0.19008690639	0	0.60605809222
rno-miR-760-3p	1.76553474636	2.21101219349	2.70487196446	Up	'==+'	00~04	0.485	-0.44547744713	0	0.49385977097
rno-miR-7a-5p	7.31274684556	7.43066162275	6.54218064989	Down	'==-'	04~08	0.485	-0.11791477719	0	-0.88848097286
rno-miR-7a-1-3p	4.99638874645	4.77135740899	5.20045727143	None	'==='	04~08	0.485	0.22503133746	0	0.42909986244
rno-miR-7a-2-3p	7.04154964501	6.54039930563	6.90134963765	Down	'+=='	04~08	0.485	0.50115033938	0	0.36095033202
rno-miR-802-5p	3.8135246893	4.03562390973	4.76341157447	Up	'==+'	04~08	0.485	-0.22209922043	0	0.72778766474
rno-miR-802-3p	4.55581615506	4.94345253856	5.33378150063	None	'==='	04~08	0.485	-0.3876363835	0	0.39032896207
rno-miR-872-5p	8.35129263167	8.72147519765	8.93954983122	None	'==='	08~12	0.485	-0.37018256598	0	0.21807463357
rno-miR-872-3p	5.59782909783	5.41074812819	6.39128655811	Up	'==+'	04~08	0.485	0.18708096964	0	0.98053842992
rno-miR-873-5p	2.53605290024	1.97819562968	2.49313492231	Valley	'+=+'	00~04	0.485	0.55785727056	0	0.51493929263
rno-miR-874-5p	3.00898878323	2.5484366247	2.74416109557	None	'==='	00~04	0.485	0.46055215853	0	0.19572447087
rno-miR-874-3p	5.33378150063	3.76977173925	4.01167453338	Down	'+=='	04~08	0.485	1.56400976138	0	0.24190279413
rno-miR-877	3.037382222	2.85399564718	3.63110428237	Up	'==+'	00~04	0.485	0.18338657482	0	0.77710863519
rno-miR-879-5p	7.46695333712	6.74052285835	8.58037164171	Valley	'+=+'	08~12	0.485	0.72643047877	0	1.83984878336
rno-miR-879-3p	4.19061486021	4.69599381311	4.71534429536	Up	'-=='	04~08	0.485	-0.5053789529	0	0.01935048225
rno-miR-92a-3p	4.5182203806	3.5631581304	4.69097573834	Valley	'+=+'	04~08	0.485	0.9550622502	0	1.12781760794
rno-miR-92b-3p	10.2245202757	9.13522189346	10.0925853813	Valley	'+=+'	08~12	0.485	1.08929838224	0	0.95736348784
rno-miR-93-5p	10.4199180548	11.1147118832	11.0468784422	Up	'-=='	08~12	0.485	-0.6947938284	0	-0.067833441
rno-miR-93-3p	5.00988458893	5.47378691161	5.16510798514	None	'==='	04~08	0.485	-0.46390232268	0	-0.30867892647
rno-miR-96-5p	8.92700752907	8.18957750091	7.88447581909	Down	'+=='	08~12	0.485	0.73743002816	0	-0.30510168182
rno-miR-98-5p	10.4343884535	10.9209705956	10.939314745	Up	'-=='	08~12	0.485	-0.4865821421	0	0.0183441494
rno-miR-98-3p	3.78240856493	2.9221978484	3.9126498649	Valley	'+=+'	00~04	0.485	0.86021071653	0	0.9904520165
rno-miR-99a-5p	3.08915913191	1.91456452349	2.07038932789	Down	'+=='	00~04	0.485	1.17459460842	0	0.1558248044
rno-miR-99b-5p	13.846178891	13.3712389361	13.0827511477	None	'==='	12~16	0.485	0.4749399549	0	-0.2884877884
rno-miR-99b-3p	5.11353381959	5.69237139971	6.07060399868	Up	'-=='	04~08	0.485	-0.57883758012	0	0.37823259897
rno-miR-9a-5p	8.48723711048	9.28762004411	8.85390210842	Up	'-=='	08~12	0.485	-0.80038293363	0	-0.43371793569
