# Supplementary material for: Multi-omics profiling reveals microRNA-mediated insulin signaling networks
Source: BMC Bioinformatics. 2020 Sep 17;21(Suppl 13):389. doi: 10.1186/s12859-020-03678-0 (PMC7496206; doi:10.1186/s12859-020-03678-0)
Supplement: Supplementary file 3 — Additional file 3. Ago-IP seq data. [file 12859_2020_3678_MOESM3_ESM.xlsx]

## Sheet: Ago-IP note
AGO-IP seq
miRNA espression level >= 100, gene expression level >= 8
Hi_GeneUP ori-MTI: 151 > filter: 11
Hi_GeneDN ori-MTI: 333 > filter: 85
Low_GeneUP ori-MTI: 668 > filter: 197
Low_GeneDN ori-MTI: 1013 > filter: 314

## Sheet: Table S1_Hi_GeneDN_IP_ori
LEVEL	Stat	miRNA_trend	miRNA	Gene_trend	Gene_symbol	miRNAExp	GeneExp
LV3	0	HI	rno-let-7f-2-3p	HD	Gga1	44.48	32.4718
LV3	1	HI	rno-let-7f-2-3p	HD	Pnkd	44.48	36.8134
LV3	1	HI	rno-let-7f-2-3p	HD	Sfxn2	44.48	0
LV3	0	HI	rno-let-7f-2-3p	HD	Fermt2	44.48	3.62184
LV3	0	HI	rno-let-7f-2-3p	HD	Brd4	44.48	8.90363
LV3	0	HI	rno-let-7f-2-3p	HD	RGD1566265	44.48	0.487505
LV3	0	HI	rno-miR-1224	HD	Gga1	250.21	32.4718
LV3	0	HI	rno-miR-1224	HD	Zbed3	250.21	13.4233
LV3	2	HI	rno-miR-1224	HD	Siah2	250.21	11.9526
LV3	0	HI	rno-miR-1224	HD	Bbc3	250.21	22.0605
LV3	0	HI	rno-miR-1224	HD	Slc48a1	250.21	20.7041
LV3	0	HI	rno-miR-1224	HD	Tfpi	250.21	0.783398
LV3	0	HI	rno-miR-1224	HD	Syt12	250.21	2.31196
LV3	0	HI	rno-miR-1224	HD	Rexo1	250.21	15.1988
LV3	0	HI	rno-miR-1224	HD	Slc25a42	250.21	12.2489
LV3	0	HI	rno-miR-1224	HD	Bri3	250.21	94.1317
LV3	0	HI	rno-miR-125b-2-3p	HD	Ngfr	11.12	68.7598
LV3	2	HI	rno-miR-125b-2-3p	HD	Dnttip1	11.12	44.9196
LV3	2	HI	rno-miR-125b-2-3p	HD	Nr2f6	11.12	149.291
LV3	0	HI	rno-miR-125b-2-3p	HD	Zbed3	11.12	13.4233
LV3	2	HI	rno-miR-125b-2-3p	HD	Siah2	11.12	11.9526
LV3	0	HI	rno-miR-125b-2-3p	HD	Gng8	11.12	6.78328
LV2	0	HI	rno-miR-125b-2-3p	HD	Fermt2	11.12	3.62184
LV3	1	HI	rno-miR-125b-2-3p	HD	Efcab1	11.12	0
LV3	1	HI	rno-miR-125b-2-3p	HD	Pex14	11.12	8.74035
LV3	2	HI	rno-miR-125b-2-3p	HD	Slc26a4	11.12	5.50388
LV3	0	HI	rno-miR-125b-2-3p	HD	Slc25a42	11.12	12.2489
LV3	0	HI	rno-miR-153-3p	HD	Hps3	22.24	0.382073
LV3	0	HI	rno-miR-153-3p	HD	Alkbh7	22.24	27.9813
LV3	1	HI	rno-miR-153-3p	HD	Erf	22.24	7.41077
LV2	0	HI	rno-miR-153-3p	HD	Ddit4	22.24	55.9152
LV3	4	HI	rno-miR-153-3p	HD	Tp53	22.24	58.8747
LV3	1	HI	rno-miR-153-3p	HD	Sphk2	22.24	28.5235
LV3	0	HI	rno-miR-153-3p	HD	Uvrag	22.24	0.312936
LV3	0	HI	rno-miR-153-3p	HD	Tbc1d19	22.24	0.202269
LV3	1	HI	rno-miR-188-5p	HD	Drap1	38.92	133.835
LV3	1	HI	rno-miR-188-5p	HD	Ing3	38.92	0.546199
LV3	0	HI	rno-miR-188-5p	HD	Slc25a42	38.92	12.2489
LV3	0	HI	rno-miR-21-3p	HD	Stk38l	77.84	0.678427
LV3	1	HI	rno-miR-21-3p	HD	Dtnb	77.84	13.1318
LV3	0	HI	rno-miR-21-3p	HD	Ngfr	77.84	68.7598
LV3	1	HI	rno-miR-21-3p	HD	Pdzk1	77.84	2.24455
LV3	1	HI	rno-miR-21-3p	HD	Pnkd	77.84	36.8134
LV3	1	HI	rno-miR-21-3p	HD	Zfp161	77.84	1.5829
LV3	1	HI	rno-miR-21-3p	HD	Erf	77.84	7.41077
LV3	1	HI	rno-miR-21-3p	HD	Zdhhc9	77.84	6.70871
LV3	0	HI	rno-miR-21-3p	HD	Bbc3	77.84	22.0605
LV3	0	HI	rno-miR-21-3p	HD	Lipt2	77.84	1.88641
LV3	1	HI	rno-miR-21-3p	HD	Prr3	77.84	20.3865
LV3	0	HI	rno-miR-21-3p	HD	Hmgn3	77.84	84.5816
LV3	0	HI	rno-miR-21-3p	HD	Ctdsp1	77.84	12.4715
LV3	1	HI	rno-miR-21-3p	HD	C1d	77.84	2.78274
LV3	1	HI	rno-miR-21-3p	HD	Zfp207	77.84	20.2541
LV3	0	HI	rno-miR-21-3p	HD	Uvrag	77.84	0.312936
LV3	0	HI	rno-miR-21-3p	HD	Rab40b	77.84	2.2943
LV3	2	HI	rno-miR-21-3p	HD	Slc26a4	77.84	5.50388
LV3	0	HI	rno-miR-22-3p	HD	Dpy30	4648.4	99.896
LV3	0	HI	rno-miR-22-3p	HD	Ngfr	4648.4	68.7598
LV3	1	HI	rno-miR-22-3p	HD	B4galt4	4648.4	2.59212
LV3	1	HI	rno-miR-22-3p	HD	Pnkd	4648.4	36.8134
LV3	1	HI	rno-miR-22-3p	HD	Erf	4648.4	7.41077
LV2	0	HI	rno-miR-22-3p	HD	Ddit4	4648.4	55.9152
LV3	0	HI	rno-miR-22-3p	HD	Slc48a1	4648.4	20.7041
LV3	0	HI	rno-miR-22-3p	HD	Ctdsp1	4648.4	12.4715
LV3	0	HI	rno-miR-22-3p	HD	Brd4	4648.4	8.90363
LV3	0	HI	rno-miR-22-3p	HD	Otub2	4648.4	13.8824
LV3	0	HI	rno-miR-22-3p	HD	Homer2	4648.4	4.63708
LV3	0	HI	rno-miR-29b-3p	HD	Gga1	11.12	32.4718
LV3	0	HI	rno-miR-29b-3p	HD	Stk38l	11.12	0.678427
LV3	0	HI	rno-miR-29b-3p	HD	Lysmd1	11.12	2.4313
LV1	0	HI	rno-miR-29b-3p	HD	Bbc3	11.12	22.0605
LV3	1	HI	rno-miR-29b-3p	HD	Prr3	11.12	20.3865
LV3	0	HI	rno-miR-29b-3p	HD	Hmgn3	11.12	84.5816
LV3	1	HI	rno-miR-29b-3p	HD	C1d	11.12	2.78274
LV3	0	HI	rno-miR-29b-3p	HD	Fermt2	11.12	3.62184
LV3	0	HI	rno-miR-29b-3p	HD	Slc35a3	11.12	0.231921
LV3	0	HI	rno-miR-29b-3p	HD	Otub2	11.12	13.8824
LV3	0	HI	rno-miR-301a-3p	HD	Gga1	1440.11	32.4718
LV3	0	HI	rno-miR-301a-3p	HD	Phactr2	1440.11	2.26898
LV3	2	HI	rno-miR-301a-3p	HD	Abcb7	1440.11	0.651611
LV3	1	HI	rno-miR-301a-3p	HD	Trappc2	1440.11	0
LV3	1	HI	rno-miR-301a-3p	HD	Sphk2	1440.11	28.5235
LV3	2	HI	rno-miR-301a-3p	HD	Slc26a4	1440.11	5.50388
LV3	0	HI	rno-miR-30b-5p	HD	Hps3	1734.81	0.382073
LV3	1	HI	rno-miR-30b-5p	HD	Pnkd	1734.81	36.8134
LV3	2	HI	rno-miR-30b-5p	HD	Siah2	1734.81	11.9526
LV3	0	HI	rno-miR-30b-5p	HD	H1f0	1734.81	53.8704
LV3	0	HI	rno-miR-30b-5p	HD	Gadd45gip1	1734.81	31.6371
LV3	0	HI	rno-miR-320-3p	HD	Ostm1	439.26	0.759566
LV3	0	HI	rno-miR-320-3p	HD	Dpy30	439.26	99.896
LV3	0	HI	rno-miR-320-3p	HD	Ngfr	439.26	68.7598
LV3	2	HI	rno-miR-320-3p	HD	Nr2f6	439.26	149.291
LV3	1	HI	rno-miR-320-3p	HD	B4galt4	439.26	2.59212
LV3	1	HI	rno-miR-320-3p	HD	Tsc22d4	439.26	0
LV3	1	HI	rno-miR-320-3p	HD	Pnkd	439.26	36.8134
LV3	1	HI	rno-miR-320-3p	HD	Zfp161	439.26	1.5829
LV3	0	HI	rno-miR-320-3p	HD	Atg10	439.26	0
LV3	0	HI	rno-miR-320-3p	HD	Tfpi	439.26	0.783398
LV3	1	HI	rno-miR-320-3p	HD	Taf5l	439.26	3.66574
LV3	1	HI	rno-miR-320-3p	HD	Golga4	439.26	1.97795
LV3	0	HI	rno-miR-320-3p	HD	Ctdsp1	439.26	12.4715
LV3	1	HI	rno-miR-320-3p	HD	Trib3	439.26	24.7855
LV3	1	HI	rno-miR-320-3p	HD	C1d	439.26	2.78274
LV3	0	HI	rno-miR-320-3p	HD	Brd4	439.26	8.90363
LV3	0	HI	rno-miR-320-3p	HD	Tmem106c	439.26	16.2619
LV3	0	HI	rno-miR-320-3p	HD	Uvrag	439.26	0.312936
LV3	0	HI	rno-miR-320-3p	HD	Rpusd1	439.26	53.0098
LV3	0	HI	rno-miR-320-3p	HD	Slc25a42	439.26	12.2489
LV3	1	HI	rno-miR-320-3p	HD	Phyhd1	439.26	11.4487
LV3	0	HI	rno-miR-324-3p	HD	Pdss2	38.92	1.56556
LV3	2	HI	rno-miR-324-3p	HD	Kcnh2	38.92	20.5337
LV3	1	HI	rno-miR-324-3p	HD	Nnat	38.92	5.02549
LV3	0	HI	rno-miR-324-3p	HD	Lrrc8a	38.92	1.10033
LV3	0	HI	rno-miR-324-3p	HD	Zbed3	38.92	13.4233
LV3	1	HI	rno-miR-324-3p	HD	Pnkd	38.92	36.8134
LV3	1	HI	rno-miR-324-3p	HD	Zfp161	38.92	1.5829
LV3	0	HI	rno-miR-324-3p	HD	Bbc3	38.92	22.0605
LV3	0	HI	rno-miR-324-3p	HD	Lipt2	38.92	1.88641
LV3	0	HI	rno-miR-324-3p	HD	Tfpi	38.92	0.783398
LV3	1	HI	rno-miR-324-3p	HD	Prr3	38.92	20.3865
LV3	1	HI	rno-miR-324-3p	HD	Ece1	38.92	1.80086
LV3	0	HI	rno-miR-324-3p	HD	Brd4	38.92	8.90363
LV3	0	HI	rno-miR-324-3p	HD	Mrps18c	38.92	32.0452
LV3	0	HI	rno-miR-324-3p	HD	Uvrag	38.92	0.312936
LV3	0	HI	rno-miR-324-3p	HD	Otub2	38.92	13.8824
LV3	1	HI	rno-miR-324-3p	HD	Phyhd1	38.92	11.4487
LV3	1	HI	rno-miR-339-3p	HD	Nnat	16.68	5.02549
LV3	1	HI	rno-miR-339-3p	HD	Pnkd	16.68	36.8134
LV3	0	HI	rno-miR-339-3p	HD	Slc25a42	16.68	12.2489
LV3	2	HI	rno-miR-339-5p	HD	Kcnh2	38.92	20.5337
LV3	1	HI	rno-miR-339-5p	HD	Nnat	38.92	5.02549
LV3	0	HI	rno-miR-339-5p	HD	Ngfr	38.92	68.7598
LV3	1	HI	rno-miR-339-5p	HD	Zdhhc9	38.92	6.70871
LV3	0	HI	rno-miR-339-5p	HD	Lysmd1	38.92	2.4313
LV3	0	HI	rno-miR-339-5p	HD	Slc48a1	38.92	20.7041
LV3	0	HI	rno-miR-339-5p	HD	Kif1c	38.92	10.723
LV3	0	HI	rno-miR-339-5p	HD	Usp18	38.92	0.744119
LV3	1	HI	rno-miR-339-5p	HD	Mark2	38.92	3.60047
LV3	1	HI	rno-miR-339-5p	HD	Ece1	38.92	1.80086
LV3	0	HI	rno-miR-339-5p	HD	Syt12	38.92	2.31196
LV3	0	HI	rno-miR-339-5p	HD	Tmem106c	38.92	16.2619
LV3	1	HI	rno-miR-339-5p	HD	Ing3	38.92	0.546199
LV3	0	HI	rno-miR-339-5p	HD	Otub2	38.92	13.8824
LV3	0	HI	rno-miR-339-5p	HD	Rpusd1	38.92	53.0098
LV3	2	HI	rno-miR-339-5p	HD	Grik5	38.92	46.6337
LV3	1	HI	rno-miR-339-5p	HD	Phyhd1	38.92	11.4487
LV3	0	HI	rno-miR-339-5p	HD	Syngr2	38.92	50.5497
LV3	0	HI	rno-miR-3473	HD	Pim3	411.46	51.0281
LV3	0	HI	rno-miR-3473	HD	Gga1	411.46	32.4718
LV3	0	HI	rno-miR-3473	HD	Stk38l	411.46	0.678427
LV3	0	HI	rno-miR-3473	HD	Zbed3	411.46	13.4233
LV3	1	HI	rno-miR-3473	HD	Pnkd	411.46	36.8134
LV3	1	HI	rno-miR-3473	HD	Erf	411.46	7.41077
LV3	0	HI	rno-miR-3473	HD	Bbc3	411.46	22.0605
LV3	0	HI	rno-miR-3473	HD	H1f0	411.46	53.8704
LV3	1	HI	rno-miR-3473	HD	Sfxn2	411.46	0
LV3	1	HI	rno-miR-3473	HD	Pdlim7	411.46	41.5945
LV3	1	HI	rno-miR-3473	HD	Taf5l	411.46	3.66574
LV3	1	HI	rno-miR-3473	HD	Ece1	411.46	1.80086
LV3	0	HI	rno-miR-3473	HD	Ctdsp1	411.46	12.4715
LV3	1	HI	rno-miR-3473	HD	Zdhhc5	411.46	6.024
LV3	0	HI	rno-miR-3473	HD	Brd4	411.46	8.90363
LV3	0	HI	rno-miR-3473	HD	Slc35a3	411.46	0.231921
LV3	1	HI	rno-miR-3473	HD	Cacnb3	411.46	35.7602
LV3	1	HI	rno-miR-3547	HD	Nnat	0	5.02549
LV3	0	HI	rno-miR-3547	HD	Snx13	0	0.731607
LV3	1	HI	rno-miR-3547	HD	Sfxn2	0	0
LV3	0	HI	rno-miR-3547	HD	Yif1b	0	0
LV3	0	HI	rno-miR-3547	HD	Syngr2	0	50.5497
LV3	2	HI	rno-miR-3577	HD	Kcnh2	0	20.5337
LV3	0	HI	rno-miR-3577	HD	Pim3	0	51.0281
LV3	0	HI	rno-miR-3577	HD	Gga1	0	32.4718
LV3	0	HI	rno-miR-3577	HD	Ngfr	0	68.7598
LV3	0	HI	rno-miR-3577	HD	Nae1	0	7.39333
LV3	2	HI	rno-miR-3577	HD	Slc22a17	0	33.753
LV3	1	HI	rno-miR-3577	HD	Erf	0	7.41077
LV3	1	HI	rno-miR-3577	HD	Zdhhc9	0	6.70871
LV3	0	HI	rno-miR-3577	HD	Bbc3	0	22.0605
LV3	0	HI	rno-miR-3577	HD	Slc48a1	0	20.7041
LV3	0	HI	rno-miR-3577	HD	Gadd45gip1	0	31.6371
LV3	1	HI	rno-miR-3577	HD	Zbtb7b	0	3.89967
LV3	0	HI	rno-miR-3577	HD	Usp18	0	0.744119
LV3	1	HI	rno-miR-3577	HD	Mark2	0	3.60047
LV3	1	HI	rno-miR-3577	HD	Ece1	0	1.80086
LV3	0	HI	rno-miR-3577	HD	Ctdsp1	0	12.4715
LV3	1	HI	rno-miR-3577	HD	Drap1	0	133.835
LV3	1	HI	rno-miR-3577	HD	Sphk2	0	28.5235
LV3	0	HI	rno-miR-3577	HD	Uvrag	0	0.312936
LV3	0	HI	rno-miR-3577	HD	Otub2	0	13.8824
LV3	1	HI	rno-miR-3577	HD	Gnaz	0	7.32808
LV3	0	HI	rno-miR-3577	HD	Mgat2	0	0
LV3	0	HI	rno-miR-3577	HD	Slc25a42	0	12.2489
LV3	1	HI	rno-miR-423-5p	HD	Nnat	767.32	5.02549
LV3	0	HI	rno-miR-423-5p	HD	Ngfr	767.32	68.7598
LV3	2	HI	rno-miR-423-5p	HD	Dnttip1	767.32	44.9196
LV3	2	HI	rno-miR-423-5p	HD	Nr2f6	767.32	149.291
LV3	1	HI	rno-miR-423-5p	HD	S100a1	767.32	0
LV3	1	HI	rno-miR-423-5p	HD	Pdzk1	767.32	2.24455
LV3	1	HI	rno-miR-423-5p	HD	Tsc22d4	767.32	0
LV3	1	HI	rno-miR-423-5p	HD	Pnkd	767.32	36.8134
LV3	1	HI	rno-miR-423-5p	HD	Zbtb7a	767.32	4.39121
LV3	1	HI	rno-miR-423-5p	HD	Atf5	767.32	104.186
LV3	1	HI	rno-miR-423-5p	HD	Erf	767.32	7.41077
LV3	0	HI	rno-miR-423-5p	HD	Ddit4	767.32	55.9152
LV3	1	HI	rno-miR-423-5p	HD	Zdhhc9	767.32	6.70871
LV3	0	HI	rno-miR-423-5p	HD	Ado	767.32	4.80514
LV3	0	HI	rno-miR-423-5p	HD	Lysmd1	767.32	2.4313
LV3	0	HI	rno-miR-423-5p	HD	Ndst2	767.32	0
LV3	0	HI	rno-miR-423-5p	HD	Tmsb4x	767.32	5.70981
LV3	0	HI	rno-miR-423-5p	HD	H1f0	767.32	53.8704
LV3	1	HI	rno-miR-423-5p	HD	Taf5l	767.32	3.66574
LV3	1	HI	rno-miR-423-5p	HD	Mark2	767.32	3.60047
LV3	1	HI	rno-miR-423-5p	HD	Prr3	767.32	20.3865
LV3	1	HI	rno-miR-423-5p	HD	Ece1	767.32	1.80086
LV3	0	HI	rno-miR-423-5p	HD	Ctdsp1	767.32	12.4715
LV3	0	HI	rno-miR-423-5p	HD	Rexo1	767.32	15.1988
LV2	2	HI	rno-miR-423-5p	HD	Mta1	767.32	39.4089
LV3	2	HI	rno-miR-423-5p	HD	Grik5	767.32	46.6337
LV3	0	HI	rno-miR-423-5p	HD	Slc25a42	767.32	12.2489
LV2	0	HI	rno-miR-423-5p	HD	Syngr2	767.32	50.5497
LV3	1	HI	rno-miR-466c-5p	HD	Nnat	139.01	5.02549
LV3	0	HI	rno-miR-466c-5p	HD	Ngfr	139.01	68.7598
LV3	1	HI	rno-miR-466c-5p	HD	Rp9	139.01	14.5028
LV3	0	HI	rno-miR-466c-5p	HD	Fermt2	139.01	3.62184
LV3	0	HI	rno-miR-466c-5p	HD	Uvrag	139.01	0.312936
LV3	0	HI	rno-miR-497-5p	HD	Kpna4	0	0.373304
LV3	0	HI	rno-miR-497-5p	HD	Pim3	0	51.0281
LV3	0	HI	rno-miR-497-5p	HD	Ngfr	0	68.7598
LV3	1	HI	rno-miR-497-5p	HD	Pdzk1	0	2.24455
LV3	0	HI	rno-miR-497-5p	HD	Dact2	0	17.5148
LV3	1	HI	rno-miR-497-5p	HD	Pnkd	0	36.8134
LV3	0	HI	rno-miR-497-5p	HD	Tmsb4x	0	5.70981
LV3	1	HI	rno-miR-497-5p	HD	Prr3	0	20.3865
LV3	1	HI	rno-miR-497-5p	HD	Golga4	0	1.97795
LV3	0	HI	rno-miR-497-5p	HD	Ctdsp1	0	12.4715
LV3	0	HI	rno-miR-497-5p	HD	Fermt2	0	3.62184
LV3	0	HI	rno-miR-497-5p	HD	Rexo1	0	15.1988
LV3	0	HI	rno-miR-497-5p	HD	Otub2	0	13.8824
LV3	0	HI	rno-miR-497-5p	HD	Rpusd1	0	53.0098
LV3	2	HI	rno-miR-497-5p	HD	Slc26a4	0	5.50388
LV3	0	HI	rno-miR-497-5p	HD	Slc25a42	0	12.2489
LV3	0	HI	rno-miR-672-3p	HD	Stk38l	22.24	0.678427
LV3	0	HI	rno-miR-672-3p	HD	Hps3	22.24	0.382073
LV3	0	HI	rno-miR-672-3p	HD	Rgs10	22.24	17.9557
LV3	1	HI	rno-miR-672-3p	HD	Zfp161	22.24	1.5829
LV3	0	HI	rno-miR-672-3p	HD	Tacc2	22.24	2.22921
LV3	0	HI	rno-miR-672-3p	HD	Ddit4	22.24	55.9152
LV3	0	HI	rno-miR-672-3p	HD	Slc48a1	22.24	20.7041
LV3	0	HI	rno-miR-672-3p	HD	H1f0	22.24	53.8704
LV3	1	HI	rno-miR-672-3p	HD	Taf13	22.24	4.31346
LV3	1	HI	rno-miR-672-3p	HD	Taf5l	22.24	3.66574
LV3	0	HI	rno-miR-672-3p	HD	Brd4	22.24	8.90363
LV3	0	HI	rno-miR-672-3p	HD	Slc35a3	22.24	0.231921
LV3	0	HI	rno-miR-672-3p	HD	Otub2	22.24	13.8824
LV3	2	HI	rno-miR-672-3p	HD	Slc26a4	22.24	5.50388
LV3	0	HI	rno-miR-672-3p	HD	Slc25a42	22.24	12.2489
LV3	0	HI	rno-miR-672-5p	HD	Lingo1	611.63	7.86736
LV3	1	HI	rno-miR-672-5p	HD	Dtnb	611.63	13.1318
LV3	1	HI	rno-miR-672-5p	HD	B4galt4	611.63	2.59212
LV3	1	HI	rno-miR-672-5p	HD	Tsc22d4	611.63	0
LV3	2	HI	rno-miR-672-5p	HD	Inpp5k	611.63	2.65178
LV3	2	HI	rno-miR-672-5p	HD	Siah2	611.63	11.9526
LV3	0	HI	rno-miR-672-5p	HD	Syngr1	611.63	1.12378
LV3	0	HI	rno-miR-672-5p	HD	Ap1m1	611.63	52.0423
LV3	1	HI	rno-miR-672-5p	HD	Taf5l	611.63	3.66574
LV3	0	HI	rno-miR-672-5p	HD	Rhbdl2	611.63	11.4288
LV3	0	HI	rno-miR-672-5p	HD	Tmem106c	611.63	16.2619
LV3	1	HI	rno-miR-672-5p	HD	Lpxn	611.63	1.18475
LV3	0	HI	rno-miR-672-5p	HD	Uvrag	611.63	0.312936
LV3	0	HI	rno-miR-672-5p	HD	Rexo1	611.63	15.1988
LV3	1	HI	rno-miR-672-5p	HD	Pex14	611.63	8.74035
LV3	2	HI	rno-miR-672-5p	HD	Grik5	611.63	46.6337
LV3	0	HI	rno-miR-672-5p	HD	Slc25a42	611.63	12.2489
LV3	2	HI	rno-miR-708-3p	HD	Dnttip1	66.72	44.9196
LV3	0	HI	rno-miR-708-3p	HD	Ak3	66.72	54.9802
LV3	1	HI	rno-miR-708-3p	HD	Zfp161	66.72	1.5829
LV3	1	HI	rno-miR-708-3p	HD	Tcf3	66.72	21.3546
LV3	0	HI	rno-miR-708-3p	HD	Lipt2	66.72	1.88641
LV3	0	HI	rno-miR-708-3p	HD	Brd4	66.72	8.90363
LV3	0	HI	rno-miR-708-3p	HD	Slc25a42	66.72	12.2489
LV3	0	HI	rno-miR-708-3p	HD	RGD1566265	66.72	0.487505
LV3	1	HI	rno-miR-802-5p	HD	Erf	0	7.41077
LV3	0	HI	rno-miR-802-5p	HD	Arf6	0	18.3256
LV3	1	HI	rno-miR-802-5p	HD	Sfxn2	0	0
LV3	1	HI	rno-miR-802-5p	HD	Taf13	0	4.31346
LV3	1	HI	rno-miR-802-5p	HD	Camk2n1	0	104.769
LV3	0	HI	rno-miR-802-5p	HD	Hmgn3	0	84.5816
LV3	2	HI	rno-miR-872-3p	HD	Zkscan3	22.24	1.74029
LV3	1	HI	rno-miR-872-3p	HD	Taf13	22.24	4.31346
LV3	0	HI	rno-miR-872-3p	HD	Usp18	22.24	0.744119
LV3	0	HI	rno-miR-872-3p	HD	RGD1566265	22.24	0.487505
LV3	0	HI	rno-miR-877	HD	Snx13	139.01	0.731607
LV3	1	HI	rno-miR-877	HD	Tsc22d4	139.01	0
LV3	1	HI	rno-miR-877	HD	Zfp161	139.01	1.5829
LV3	1	HI	rno-miR-877	HD	Zdhhc9	139.01	6.70871
LV3	2	HI	rno-miR-877	HD	Inpp5k	139.01	2.65178
LV3	0	HI	rno-miR-877	HD	Lysmd1	139.01	2.4313
LV3	0	HI	rno-miR-877	HD	Slc48a1	139.01	20.7041
LV3	1	HI	rno-miR-877	HD	Rp9	139.01	14.5028
LV3	0	HI	rno-miR-877	HD	Usp18	139.01	0.744119
LV3	1	HI	rno-miR-877	HD	Prr3	139.01	20.3865
LV3	0	HI	rno-miR-877	HD	Brd4	139.01	8.90363
LV3	1	HI	rno-miR-877	HD	Ing3	139.01	0.546199
LV3	0	HI	rno-miR-877	HD	Otub2	139.01	13.8824
LV3	0	HI	rno-miR-877	HD	Rpusd1	139.01	53.0098
LV3	1	HI	rno-miR-877	HD	Pex14	139.01	8.74035
LV3	1	HI	rno-miR-877	HD	Phyhd1	139.01	11.4487
LV3	0	HI	rno-miR-877	HD	Det1	139.01	0.918936
LV3	0	HI	rno-miR-877	HD	Fam69b	139.01	33.6829
LV3	1	HI	rno-miR-879-5p	HD	Dtnb	139.01	13.1318
LV3	1	HI	rno-miR-879-5p	HD	Tsc22d4	139.01	0
LV3	0	HI	rno-miR-879-5p	HD	Pde6d	139.01	9.06435
LV3	1	HI	rno-miR-879-5p	HD	Zdhhc9	139.01	6.70871
LV3	0	HI	rno-miR-879-5p	HD	Lipt2	139.01	1.88641
LV3	0	HI	rno-miR-879-5p	HD	Atg10	139.01	0
LV3	1	HI	rno-miR-879-5p	HD	C1d	139.01	2.78274
LV3	0	HI	rno-miR-879-5p	HD	Uvrag	139.01	0.312936
LV3	0	HI	rno-miR-879-5p	HD	Slc25a42	139.01	12.2489
LV3	1	HI	rno-miR-879-5p	HD	Bmyc	139.01	43.4047
LV3	0	HI	rno-miR-92a-3p	HD	Dpy30	478.185	99.896
LV3	0	HI	rno-miR-92a-3p	HD	Ak3	478.185	54.9802
LV3	0	HI	rno-miR-92a-3p	HD	Tacc2	478.185	2.22921
LV2	1	HI	rno-miR-92a-3p	HD	Zdhhc5	478.185	6.024
LV2	0	HI	rno-miR-92a-3p	HD	Uvrag	478.185	0.312936
LV3	0	HI	rno-miR-92a-3p	HD	St7l	478.185	5.04512
LV3	0	HI	rno-miR-92b-3p	HD	Dpy30	378.1	99.896
LV3	0	HI	rno-miR-92b-3p	HD	Ak3	378.1	54.9802
LV3	0	HI	rno-miR-92b-3p	HD	Tacc2	378.1	2.22921
LV2	1	HI	rno-miR-92b-3p	HD	Zdhhc5	378.1	6.024
LV2	0	HI	rno-miR-92b-3p	HD	Uvrag	378.1	0.312936
LV3	0	HI	rno-miR-92b-3p	HD	St7l	378.1	5.04512
LV3	0	HI	rno-miR-98-3p	HD	Pim3	38.92	51.0281
LV3	0	HI	rno-miR-98-3p	HD	Ctdsp1	38.92	12.4715

## Sheet: Table S1_Hi_GeneDN_IP_Filter
LEVEL	Stat	miRNA_trend	miRNA	Gene_trend	Gene_symbol	miRNAExp	GeneExp
LV3	0	HI	rno-miR-1224	HD	Gga1	250.21	32.4718
LV3	0	HI	rno-miR-1224	HD	Zbed3	250.21	13.4233
LV3	2	HI	rno-miR-1224	HD	Siah2	250.21	11.9526
LV3	0	HI	rno-miR-1224	HD	Bbc3	250.21	22.0605
LV3	0	HI	rno-miR-1224	HD	Slc48a1	250.21	20.7041
LV3	0	HI	rno-miR-1224	HD	Rexo1	250.21	15.1988
LV3	0	HI	rno-miR-1224	HD	Slc25a42	250.21	12.2489
LV3	0	HI	rno-miR-1224	HD	Bri3	250.21	94.1317
LV3	0	HI	rno-miR-22-3p	HD	Dpy30	4648.4	99.896
LV3	0	HI	rno-miR-22-3p	HD	Ngfr	4648.4	68.7598
LV3	1	HI	rno-miR-22-3p	HD	Pnkd	4648.4	36.8134
LV2	0	HI	rno-miR-22-3p	HD	Ddit4	4648.4	55.9152
LV3	0	HI	rno-miR-22-3p	HD	Slc48a1	4648.4	20.7041
LV3	0	HI	rno-miR-22-3p	HD	Ctdsp1	4648.4	12.4715
LV3	0	HI	rno-miR-22-3p	HD	Brd4	4648.4	8.90363
LV3	0	HI	rno-miR-22-3p	HD	Otub2	4648.4	13.8824
LV3	0	HI	rno-miR-301a-3p	HD	Gga1	1440.11	32.4718
LV3	1	HI	rno-miR-301a-3p	HD	Sphk2	1440.11	28.5235
LV3	1	HI	rno-miR-30b-5p	HD	Pnkd	1734.81	36.8134
LV3	2	HI	rno-miR-30b-5p	HD	Siah2	1734.81	11.9526
LV3	0	HI	rno-miR-30b-5p	HD	H1f0	1734.81	53.8704
LV3	0	HI	rno-miR-30b-5p	HD	Gadd45gip1	1734.81	31.6371
LV3	0	HI	rno-miR-320-3p	HD	Dpy30	439.26	99.896
LV3	0	HI	rno-miR-320-3p	HD	Ngfr	439.26	68.7598
LV3	2	HI	rno-miR-320-3p	HD	Nr2f6	439.26	149.291
LV3	1	HI	rno-miR-320-3p	HD	Pnkd	439.26	36.8134
LV3	0	HI	rno-miR-320-3p	HD	Ctdsp1	439.26	12.4715
LV3	1	HI	rno-miR-320-3p	HD	Trib3	439.26	24.7855
LV3	0	HI	rno-miR-320-3p	HD	Brd4	439.26	8.90363
LV3	0	HI	rno-miR-320-3p	HD	Tmem106c	439.26	16.2619
LV3	0	HI	rno-miR-320-3p	HD	Rpusd1	439.26	53.0098
LV3	0	HI	rno-miR-320-3p	HD	Slc25a42	439.26	12.2489
LV3	1	HI	rno-miR-320-3p	HD	Phyhd1	439.26	11.4487
LV3	0	HI	rno-miR-3473	HD	Pim3	411.46	51.0281
LV3	0	HI	rno-miR-3473	HD	Gga1	411.46	32.4718
LV3	0	HI	rno-miR-3473	HD	Zbed3	411.46	13.4233
LV3	1	HI	rno-miR-3473	HD	Pnkd	411.46	36.8134
LV3	0	HI	rno-miR-3473	HD	Bbc3	411.46	22.0605
LV3	0	HI	rno-miR-3473	HD	H1f0	411.46	53.8704
LV3	1	HI	rno-miR-3473	HD	Pdlim7	411.46	41.5945
LV3	0	HI	rno-miR-3473	HD	Ctdsp1	411.46	12.4715
LV3	0	HI	rno-miR-3473	HD	Brd4	411.46	8.90363
LV3	1	HI	rno-miR-3473	HD	Cacnb3	411.46	35.7602
LV3	0	HI	rno-miR-423-5p	HD	Ngfr	767.32	68.7598
LV3	2	HI	rno-miR-423-5p	HD	Dnttip1	767.32	44.9196
LV3	2	HI	rno-miR-423-5p	HD	Nr2f6	767.32	149.291
LV3	1	HI	rno-miR-423-5p	HD	Pnkd	767.32	36.8134
LV3	1	HI	rno-miR-423-5p	HD	Atf5	767.32	104.186
LV3	0	HI	rno-miR-423-5p	HD	Ddit4	767.32	55.9152
LV3	0	HI	rno-miR-423-5p	HD	H1f0	767.32	53.8704
LV3	1	HI	rno-miR-423-5p	HD	Prr3	767.32	20.3865
LV3	0	HI	rno-miR-423-5p	HD	Ctdsp1	767.32	12.4715
LV3	0	HI	rno-miR-423-5p	HD	Rexo1	767.32	15.1988
LV2	2	HI	rno-miR-423-5p	HD	Mta1	767.32	39.4089
LV3	2	HI	rno-miR-423-5p	HD	Grik5	767.32	46.6337
LV3	0	HI	rno-miR-423-5p	HD	Slc25a42	767.32	12.2489
LV2	0	HI	rno-miR-423-5p	HD	Syngr2	767.32	50.5497
LV3	0	HI	rno-miR-466c-5p	HD	Ngfr	139.01	68.7598
LV3	1	HI	rno-miR-466c-5p	HD	Rp9	139.01	14.5028
LV3	1	HI	rno-miR-672-5p	HD	Dtnb	611.63	13.1318
LV3	2	HI	rno-miR-672-5p	HD	Siah2	611.63	11.9526
LV3	0	HI	rno-miR-672-5p	HD	Ap1m1	611.63	52.0423
LV3	0	HI	rno-miR-672-5p	HD	Rhbdl2	611.63	11.4288
LV3	0	HI	rno-miR-672-5p	HD	Tmem106c	611.63	16.2619
LV3	0	HI	rno-miR-672-5p	HD	Rexo1	611.63	15.1988
LV3	1	HI	rno-miR-672-5p	HD	Pex14	611.63	8.74035
LV3	2	HI	rno-miR-672-5p	HD	Grik5	611.63	46.6337
LV3	0	HI	rno-miR-672-5p	HD	Slc25a42	611.63	12.2489
LV3	0	HI	rno-miR-877	HD	Slc48a1	139.01	20.7041
LV3	1	HI	rno-miR-877	HD	Rp9	139.01	14.5028
LV3	1	HI	rno-miR-877	HD	Prr3	139.01	20.3865
LV3	0	HI	rno-miR-877	HD	Brd4	139.01	8.90363
LV3	0	HI	rno-miR-877	HD	Otub2	139.01	13.8824
LV3	0	HI	rno-miR-877	HD	Rpusd1	139.01	53.0098
LV3	1	HI	rno-miR-877	HD	Pex14	139.01	8.74035
LV3	1	HI	rno-miR-877	HD	Phyhd1	139.01	11.4487
LV3	0	HI	rno-miR-877	HD	Fam69b	139.01	33.6829
LV3	1	HI	rno-miR-879-5p	HD	Dtnb	139.01	13.1318
LV3	0	HI	rno-miR-879-5p	HD	Pde6d	139.01	9.06435
LV3	0	HI	rno-miR-879-5p	HD	Slc25a42	139.01	12.2489
LV3	1	HI	rno-miR-879-5p	HD	Bmyc	139.01	43.4047
LV3	0	HI	rno-miR-92a-3p	HD	Dpy30	478.185	99.896
LV3	0	HI	rno-miR-92a-3p	HD	Ak3	478.185	54.9802
LV3	0	HI	rno-miR-92b-3p	HD	Dpy30	378.1	99.896
LV3	0	HI	rno-miR-92b-3p	HD	Ak3	378.1	54.9802

## Sheet: Table S2_Low_GeneDN_IP_ori
LEVEL	Stat	miRNA_trend	miRNA	Gene_trend	Gene_symbol	miRNAExp	GeneExp
LV3	0	LI	rno-let-7a-5p	LD	Stk40	48418.9	12.3989
LV3	1	LI	rno-let-7a-5p	LD	Rab27a	48418.9	1.20026
LV3	0	LI	rno-let-7a-5p	LD	Aven	48418.9	38.1911
LV3	1	LI	rno-let-7a-5p	LD	Cyp46a1	48418.9	7.40828
LV3	0	LI	rno-let-7a-5p	LD	Ralb	48418.9	8.29918
LV3	0	LI	rno-let-7a-5p	LD	Zbed3	48418.9	13.4233
LV3	0	LI	rno-let-7a-5p	LD	Nus1	48418.9	8.31
LV3	0	LI	rno-let-7a-5p	LD	Ocln	48418.9	3.57323
LV2	1	LI	rno-let-7a-5p	LD	Shmt2	48418.9	183.754
LV3	0	LI	rno-let-7a-5p	LD	Rhob	48418.9	45.1264
LV3	2	LI	rno-let-7a-5p	LD	Gnai2	48418.9	80.0979
LV3	2	LI	rno-let-7a-5p	LD	Pc	48418.9	28.4669
LV3	0	LI	rno-let-7a-5p	LD	Ptcd2	48418.9	10.8618
LV3	0	LI	rno-let-7a-5p	LD	Smagp	48418.9	15.0963
LV3	2	LI	rno-let-7a-5p	LD	Kcnip1	48418.9	3.37039
LV3	0	LI	rno-let-7a-5p	LD	Otub2	48418.9	13.8824
LV3	1	LI	rno-let-7a-5p	LD	Crkl	48418.9	0.935893
LV3	0	LI	rno-let-7a-5p	LD	Xpot	48418.9	2.51524
LV3	1	LI	rno-let-7a-5p	LD	Decr2	48418.9	1.43835
LV3	0	LI	rno-let-7c-5p	LD	Tspan5	13781.2	10.2968
LV3	0	LI	rno-let-7c-5p	LD	Stk40	13781.2	12.3989
LV3	1	LI	rno-let-7c-5p	LD	Rab27a	13781.2	1.20026
LV3	0	LI	rno-let-7c-5p	LD	Aven	13781.2	38.1911
LV3	1	LI	rno-let-7c-5p	LD	Sstr2	13781.2	0.903354
LV3	1	LI	rno-let-7c-5p	LD	Cyp46a1	13781.2	7.40828
LV3	0	LI	rno-let-7c-5p	LD	Ralb	13781.2	8.29918
LV3	0	LI	rno-let-7c-5p	LD	Zbed3	13781.2	13.4233
LV3	1	LI	rno-let-7c-5p	LD	Yars	13781.2	105.412
LV3	0	LI	rno-let-7c-5p	LD	Nus1	13781.2	8.31
LV3	0	LI	rno-let-7c-5p	LD	Ocln	13781.2	3.57323
LV3	1	LI	rno-let-7c-5p	LD	Shmt2	13781.2	183.754
LV3	2	LI	rno-let-7c-5p	LD	Gnai2	13781.2	80.0979
LV3	2	LI	rno-let-7c-5p	LD	Pc	13781.2	28.4669
LV3	0	LI	rno-let-7c-5p	LD	Ptcd2	13781.2	10.8618
LV3	2	LI	rno-let-7c-5p	LD	Cln6	13781.2	27.3846
LV3	0	LI	rno-let-7c-5p	LD	Smagp	13781.2	15.0963
LV3	2	LI	rno-let-7c-5p	LD	Kcnip1	13781.2	3.37039
LV3	0	LI	rno-let-7c-5p	LD	Otub2	13781.2	13.8824
LV3	0	LI	rno-let-7c-5p	LD	Rpusd1	13781.2	53.0098
LV3	1	LI	rno-let-7c-5p	LD	Crkl	13781.2	0.935893
LV3	0	LI	rno-let-7c-5p	LD	Xpot	13781.2	2.51524
LV3	0	LI	rno-let-7i-5p	LD	Tspan5	16914.4	10.2968
LV3	0	LI	rno-let-7i-5p	LD	Stk40	16914.4	12.3989
LV3	1	LI	rno-let-7i-5p	LD	Rab27a	16914.4	1.20026
LV3	0	LI	rno-let-7i-5p	LD	Aven	16914.4	38.1911
LV3	1	LI	rno-let-7i-5p	LD	Cyp46a1	16914.4	7.40828
LV3	0	LI	rno-let-7i-5p	LD	Ralb	16914.4	8.29918
LV3	0	LI	rno-let-7i-5p	LD	Zbed3	16914.4	13.4233
LV3	1	LI	rno-let-7i-5p	LD	Yars	16914.4	105.412
LV3	1	LI	rno-let-7i-5p	LD	Rab6a	16914.4	4.94952
LV3	1	LI	rno-let-7i-5p	LD	Zfp358	16914.4	78.6466
LV3	0	LI	rno-let-7i-5p	LD	Wipi1	16914.4	28.0159
LV3	0	LI	rno-let-7i-5p	LD	Ocln	16914.4	3.57323
LV3	1	LI	rno-let-7i-5p	LD	Shmt2	16914.4	183.754
LV3	2	LI	rno-let-7i-5p	LD	Pc	16914.4	28.4669
LV3	0	LI	rno-let-7i-5p	LD	Ptcd2	16914.4	10.8618
LV3	0	LI	rno-let-7i-5p	LD	Smagp	16914.4	15.0963
LV3	2	LI	rno-let-7i-5p	LD	Kcnip1	16914.4	3.37039
LV3	0	LI	rno-let-7i-5p	LD	Otub2	16914.4	13.8824
LV3	1	LI	rno-let-7i-5p	LD	Crkl	16914.4	0.935893
LV3	1	LI	rno-let-7i-5p	LD	Decr2	16914.4	1.43835
LV3	0	LI	rno-miR-101b-3p	LD	Gad1	2090.67	0.805041
LV3	1	LI	rno-miR-101b-3p	LD	Tsc22d1	2090.67	27.5344
LV3	1	LI	rno-miR-101b-3p	LD	Tsc22d3	2090.67	9.55538
LV3	0	LI	rno-miR-101b-3p	LD	Ddit4	2090.67	55.9152
LV3	1	LI	rno-miR-101b-3p	LD	Rab6a	2090.67	4.94952
LV3	2	LI	rno-miR-101b-3p	LD	Cdh1	2090.67	6.37039
LV3	1	LI	rno-miR-101b-3p	LD	Gucy1b3	2090.67	0.974571
LV3	0	LI	rno-miR-101b-3p	LD	Ocln	2090.67	3.57323
LV3	0	LI	rno-miR-101b-3p	LD	Gfer	2090.67	17.3302
LV3	0	LI	rno-miR-101b-3p	LD	Tmem39b	2090.67	11.3351
LV3	0	LI	rno-miR-101b-3p	LD	Tspyl4	2090.67	0.125158
LV3	0	LI	rno-miR-101b-3p	LD	Cdca7l	2090.67	10.3191
LV3	0	LI	rno-miR-101b-3p	LD	Sp110	2090.67	9.82302
LV3	3	LI	rno-miR-101b-3p	LD	Slc8a1	2090.67	1.49122
LV3	0	LI	rno-miR-101b-3p	LD	Amigo2	2090.67	24.6374
LV3	0	LI	rno-miR-103-3p	LD	Tspan5	2760.68	10.2968
LV3	0	LI	rno-miR-103-3p	LD	Dap	2760.68	145.272
LV3	1	LI	rno-miR-103-3p	LD	Rab27a	2760.68	1.20026
LV3	0	LI	rno-miR-103-3p	LD	Akr1c12	2760.68	9.30732
LV3	0	LI	rno-miR-103-3p	LD	Sel1l	2760.68	0.58576
LV3	0	LI	rno-miR-103-3p	LD	Rfx3	2760.68	0.609591
LV3	0	LI	rno-miR-103-3p	LD	B4galt7	2760.68	24.7241
LV3	1	LI	rno-miR-103-3p	LD	Rab3a	2760.68	23.4683
LV3	2	LI	rno-miR-103-3p	LD	Atf4	2760.68	442.415
LV3	2	LI	rno-miR-103-3p	LD	Herpud1	2760.68	118.495
LV3	1	LI	rno-miR-103-3p	LD	Creld1	2760.68	63.5864
LV3	1	LI	rno-miR-103-3p	LD	Kctd5	2760.68	4.94595
LV3	1	LI	rno-miR-103-3p	LD	Bbs1	2760.68	5.33421
LV3	0	LI	rno-miR-103-3p	LD	Eapp	2760.68	19.6982
LV3	1	LI	rno-miR-103-3p	LD	Rab6a	2760.68	4.94952
LV3	2	LI	rno-miR-103-3p	LD	Cdh1	2760.68	6.37039
LV3	2	LI	rno-miR-103-3p	LD	Sirt3	2760.68	18.4506
LV3	0	LI	rno-miR-103-3p	LD	Cd47	2760.68	1.84213
LV3	0	LI	rno-miR-103-3p	LD	Kti12	2760.68	17.9366
LV3	1	LI	rno-miR-103-3p	LD	Tars	2760.68	38.3202
LV3	1	LI	rno-miR-103-3p	LD	Dlg4	2760.68	3.76847
LV3	0	LI	rno-miR-103-3p	LD	Ptcd2	2760.68	10.8618
LV3	1	LI	rno-miR-103-3p	LD	Creld2	2760.68	333.87
LV3	2	LI	rno-miR-103-3p	LD	Kcnip1	2760.68	3.37039
LV3	2	LI	rno-miR-103-3p	LD	Iars	2760.68	15.3097
LV3	0	LI	rno-miR-103-3p	LD	Otub2	2760.68	13.8824
LV3	0	LI	rno-miR-103-3p	LD	Rpusd1	2760.68	53.0098
LV3	1	LI	rno-miR-103-3p	LD	Idh1	2760.68	2.13312
LV3	0	LI	rno-miR-103-3p	LD	Mcat	2760.68	15.9398
LV3	1	LI	rno-miR-103-3p	LD	Nfu1	2760.68	28.8997
LV3	3	LI	rno-miR-103-3p	LD	Slc8a1	2760.68	1.49122
LV3	1	LI	rno-miR-103-3p	LD	Cox7a2l	2760.68	185.317
LV3	1	LI	rno-miR-103-3p	LD	Slc25a38	2760.68	8.18514
LV3	3	LI	rno-miR-103-3p	LD	Prkcb	2760.68	2.18771
LV3	0	LI	rno-miR-129-1-3p	LD	Kdelr3	16.68	5.56763
LV3	0	LI	rno-miR-129-1-3p	LD	Ngfr	16.68	68.7598
LV3	1	LI	rno-miR-129-1-3p	LD	Pla2g6	16.68	41.192
LV3	0	LI	rno-miR-129-1-3p	LD	Nipsnap1	16.68	18.0066
LV3	0	LI	rno-miR-129-1-3p	LD	Perp	16.68	18.3073
LV3	1	LI	rno-miR-129-1-3p	LD	Bbs1	16.68	5.33421
LV3	0	LI	rno-miR-129-1-3p	LD	Slc48a1	16.68	20.7041
LV3	0	LI	rno-miR-129-1-3p	LD	Litaf	16.68	43.5025
LV3	0	LI	rno-miR-129-1-3p	LD	Gfer	16.68	17.3302
LV3	2	LI	rno-miR-129-1-3p	LD	Gnai2	16.68	80.0979
LV3	0	LI	rno-miR-129-1-3p	LD	Tmem39b	16.68	11.3351
LV3	1	LI	rno-miR-129-1-3p	LD	Csrp1	16.68	49.103
LV3	0	LI	rno-miR-129-1-3p	LD	Cdca7l	16.68	10.3191
LV3	0	LI	rno-miR-129-1-3p	LD	Emd	16.68	47.1709
LV3	0	LI	rno-miR-129-1-3p	LD	Mapk8ip1	16.68	47.6874
LV3	0	LI	rno-miR-129-1-3p	LD	Mpzl1	16.68	6.82859
LV3	0	LI	rno-miR-129-1-3p	LD	Ctns	16.68	1.5924
LV3	0	LI	rno-miR-129-1-3p	LD	Otub2	16.68	13.8824
LV3	0	LI	rno-miR-129-1-3p	LD	Mcat	16.68	15.9398
LV3	0	LI	rno-miR-129-5p	LD	Rpap2	127.89	0.752024
LV2	0	LI	rno-miR-129-5p	LD	Sel1l	127.89	0.58576
LV3	1	LI	rno-miR-129-5p	LD	Aars	127.89	45.8825
LV3	0	LI	rno-miR-129-5p	LD	Tfip11	127.89	13.4166
LV3	1	LI	rno-miR-129-5p	LD	Gucy1b3	127.89	0.974571
LV3	0	LI	rno-miR-129-5p	LD	Tmem39b	127.89	11.3351
LV3	1	LI	rno-miR-129-5p	LD	Spire1	127.89	4.69771
LV3	1	LI	rno-miR-129-5p	LD	Pcsk6	127.89	3.4382
LV2	2	LI	rno-miR-129-5p	LD	Gjd2	127.89	0
LV3	3	LI	rno-miR-129-5p	LD	Prkcb	127.89	2.18771
LV3	0	LI	rno-miR-138-5p	LD	Adck4	5.56	16.1839
LV3	0	LI	rno-miR-138-5p	LD	Dap	5.56	145.272
LV3	1	LI	rno-miR-138-5p	LD	Nnat	5.56	5.02549
LV3	0	LI	rno-miR-138-5p	LD	Sel1l	5.56	0.58576
LV3	0	LI	rno-miR-138-5p	LD	Ralb	5.56	8.29918
LV3	0	LI	rno-miR-138-5p	LD	Thap11	5.56	8.24942
LV3	1	LI	rno-miR-138-5p	LD	Kctd18	5.56	1.19666
LV3	1	LI	rno-miR-138-5p	LD	Tpst1	5.56	8.08384
LV3	1	LI	rno-miR-138-5p	LD	Zfp37	5.56	0.438878
LV3	0	LI	rno-miR-138-5p	LD	Srxn1	5.56	21.5559
LV3	2	LI	rno-miR-138-5p	LD	Bak1	5.56	28.3264
LV3	1	LI	rno-miR-138-5p	LD	Itpk1	5.56	3.21129
LV3	1	LI	rno-miR-138-5p	LD	Bbs1	5.56	5.33421
LV3	1	LI	rno-miR-138-5p	LD	Clcn7	5.56	2.78448
LV3	0	LI	rno-miR-138-5p	LD	Rpl27a	5.56	1573.19
LV3	0	LI	rno-miR-138-5p	LD	RT1-CE14	5.56	37.3846
LV3	0	LI	rno-miR-138-5p	LD	Cyb5r1	5.56	5.18949
LV3	0	LI	rno-miR-138-5p	LD	Kti12	5.56	17.9366
LV1	2	LI	rno-miR-138-5p	LD	Gnai2	5.56	80.0979
LV3	0	LI	rno-miR-138-5p	LD	Fkbp5	5.56	9.60874
LV3	1	LI	rno-miR-138-5p	LD	Zbtb26	5.56	0
LV3	1	LI	rno-miR-138-5p	LD	Pcsk6	5.56	3.4382
LV3	1	LI	rno-miR-138-5p	LD	Igfbp2	5.56	0.75352
LV3	0	LI	rno-miR-138-5p	LD	Raet1l	5.56	0
LV3	0	LI	rno-miR-138-5p	LD	Otub2	5.56	13.8824
LV3	1	LI	rno-miR-138-5p	LD	Kdm4a	5.56	11.9149
LV3	0	LI	rno-miR-138-5p	LD	Map1lc3a	5.56	57.3613
LV3	0	LI	rno-miR-138-5p	LD	St3gal6	5.56	3.43399
LV3	0	LI	rno-miR-148b-5p	LD	Tspan5	105.65	10.2968
LV3	0	LI	rno-miR-148b-5p	LD	Sel1l	105.65	0.58576
LV3	1	LI	rno-miR-148b-5p	LD	Tsc22d3	105.65	9.55538
LV3	1	LI	rno-miR-148b-5p	LD	Calr	105.65	539.829
LV3	0	LI	rno-miR-148b-5p	LD	Ocln	105.65	3.57323
LV3	0	LI	rno-miR-148b-5p	LD	Pip5k1b	105.65	3.48492
LV3	0	LI	rno-miR-148b-5p	LD	LRRTM1	105.65	1.64793
LV3	0	LI	rno-miR-148b-5p	LD	H2afy2	105.65	18.9697
LV3	1	LI	rno-miR-148b-5p	LD	Spire1	105.65	4.69771
LV3	0	LI	rno-miR-148b-5p	LD	Fkbp5	105.65	9.60874
LV3	3	LI	rno-miR-148b-5p	LD	Slc8a1	105.65	1.49122
LV3	1	LI	rno-miR-148b-5p	LD	Lmo1	105.65	54.8062
LV3	1	LI	rno-miR-149-5p	LD	Sstr2	0	0.903354
LV3	0	LI	rno-miR-149-5p	LD	Scamp4	0	50.8046
LV3	0	LI	rno-miR-149-5p	LD	Ngfr	0	68.7598
LV3	0	LI	rno-miR-149-5p	LD	B4galt7	0	24.7241
LV3	0	LI	rno-miR-149-5p	LD	Ralb	0	8.29918
LV3	1	LI	rno-miR-149-5p	LD	Tsc22d3	0	9.55538
LV3	0	LI	rno-miR-149-5p	LD	Ddit4	0	55.9152
LV3	1	LI	rno-miR-149-5p	LD	Itpk1	0	3.21129
LV1	0	LI	rno-miR-149-5p	LD	Bbc3	0	22.0605
LV3	1	LI	rno-miR-149-5p	LD	Kctd5	0	4.94595
LV3	1	LI	rno-miR-149-5p	LD	Bbs1	0	5.33421
LV3	0	LI	rno-miR-149-5p	LD	Slc48a1	0	20.7041
LV3	0	LI	rno-miR-149-5p	LD	Lmf2	0	33.7027
LV3	0	LI	rno-miR-149-5p	LD	Tlcd1	0	15.5166
LV3	0	LI	rno-miR-149-5p	LD	Blcap	0	16.6084
LV3	2	LI	rno-miR-149-5p	LD	Mthfd2	0	53.2534
LV3	0	LI	rno-miR-149-5p	LD	Cd47	0	1.84213
LV3	1	LI	rno-miR-149-5p	LD	Shmt2	0	183.754
LV3	0	LI	rno-miR-149-5p	LD	Rhob	0	45.1264
LV3	1	LI	rno-miR-149-5p	LD	Dlg4	0	3.76847
LV3	1	LI	rno-miR-149-5p	LD	Hdac11	0	5.60071
LV3	0	LI	rno-miR-149-5p	LD	Fkbp5	0	9.60874
LV3	0	LI	rno-miR-149-5p	LD	Dnajb11	0	94.3774
LV3	0	LI	rno-miR-149-5p	LD	Tmem17	0	9.09728
LV3	0	LI	rno-miR-149-5p	LD	Unc119	0	17.3586
LV3	0	LI	rno-miR-149-5p	LD	Syt17	0	11.4303
LV3	0	LI	rno-miR-149-5p	LD	Ninj1	0	213.233
LV3	2	LI	rno-miR-149-5p	LD	Vldlr	0	5.3782
LV3	1	LI	rno-miR-149-5p	LD	Thy1	0	9.66145
LV3	3	LI	rno-miR-149-5p	LD	Slc8a1	0	1.49122
LV3	1	LI	rno-miR-149-5p	LD	Slc25a38	0	8.18514
LV3	0	LI	rno-miR-149-5p	LD	P4ha2	0	8.55701
LV3	0	LI	rno-miR-149-5p	LD	Abcd4	0	2.83189
LV3	1	LI	rno-miR-152-5p	LD	Rybp	55.6	5.91077
LV3	0	LI	rno-miR-152-5p	LD	Stk40	55.6	12.3989
LV3	1	LI	rno-miR-152-5p	LD	Rab27a	55.6	1.20026
LV3	0	LI	rno-miR-152-5p	LD	Gad1	55.6	0.805041
LV3	0	LI	rno-miR-152-5p	LD	Scamp4	55.6	50.8046
LV3	0	LI	rno-miR-152-5p	LD	Sel1l	55.6	0.58576
LV3	1	LI	rno-miR-152-5p	LD	Cabp1	55.6	38.6448
LV3	1	LI	rno-miR-152-5p	LD	Tsc22d1	55.6	27.5344
LV3	0	LI	rno-miR-152-5p	LD	Thap11	55.6	8.24942
LV3	0	LI	rno-miR-152-5p	LD	Rab36	55.6	5.32813
LV3	0	LI	rno-miR-152-5p	LD	Tmem53	55.6	3.26823
LV3	0	LI	rno-miR-152-5p	LD	Nipsnap1	55.6	18.0066
LV3	0	LI	rno-miR-152-5p	LD	Srxn1	55.6	21.5559
LV3	2	LI	rno-miR-152-5p	LD	Thra	55.6	16.9866
LV3	0	LI	rno-miR-152-5p	LD	Perp	55.6	18.3073
LV3	0	LI	rno-miR-152-5p	LD	Bbc3	55.6	22.0605
LV3	1	LI	rno-miR-152-5p	LD	Bbs1	55.6	5.33421
LV3	0	LI	rno-miR-152-5p	LD	Slc48a1	55.6	20.7041
LV3	0	LI	rno-miR-152-5p	LD	Slc1a5	55.6	5.68634
LV3	2	LI	rno-miR-152-5p	LD	Mthfd2	55.6	53.2534
LV3	0	LI	rno-miR-152-5p	LD	Psat1	55.6	70.0841
LV3	0	LI	rno-miR-152-5p	LD	Mpzl1	55.6	6.82859
LV3	0	LI	rno-miR-152-5p	LD	Otub2	55.6	13.8824
LV3	0	LI	rno-miR-152-5p	LD	Eml5	55.6	0.710206
LV3	2	LI	rno-miR-152-5p	LD	Vldlr	55.6	5.3782
LV3	1	LI	rno-miR-152-5p	LD	Crkl	55.6	0.935893
LV3	3	LI	rno-miR-152-5p	LD	Prkcb	55.6	2.18771
LV3	1	LI	rno-miR-152-5p	LD	Sept5	55.6	18.7178
LV3	1	LI	rno-miR-15b-3p	LD	Rybp	16.68	5.91077
LV3	0	LI	rno-miR-15b-3p	LD	Gad1	16.68	0.805041
LV3	0	LI	rno-miR-15b-3p	LD	Srxn1	16.68	21.5559
LV3	1	LI	rno-miR-15b-3p	LD	Kctd5	16.68	4.94595
LV3	0	LI	rno-miR-15b-3p	LD	Blcap	16.68	16.6084
LV3	0	LI	rno-miR-15b-3p	LD	Ocln	16.68	3.57323
LV3	0	LI	rno-miR-1839-5p	LD	Tspan5	350.3	10.2968
LV3	0	LI	rno-miR-1839-5p	LD	Stk40	350.3	12.3989
LV3	0	LI	rno-miR-1839-5p	LD	Kdelr3	350.3	5.56763
LV3	0	LI	rno-miR-1839-5p	LD	Akr1c12	350.3	9.30732
LV3	0	LI	rno-miR-1839-5p	LD	Eif3c	350.3	80.4617
LV3	1	LI	rno-miR-1839-5p	LD	Tsc22d1	350.3	27.5344
LV3	1	LI	rno-miR-1839-5p	LD	Tsc22d3	350.3	9.55538
LV3	1	LI	rno-miR-1839-5p	LD	Yars	350.3	105.412
LV3	1	LI	rno-miR-1839-5p	LD	Zfp37	350.3	0.438878
LV3	2	LI	rno-miR-1839-5p	LD	Bak1	350.3	28.3264
LV3	0	LI	rno-miR-1839-5p	LD	Slc48a1	350.3	20.7041
LV3	0	LI	rno-miR-1839-5p	LD	Rpl27a	350.3	1573.19
LV3	0	LI	rno-miR-1839-5p	LD	Blcap	350.3	16.6084
LV3	2	LI	rno-miR-1839-5p	LD	Cdh1	350.3	6.37039
LV3	0	LI	rno-miR-1839-5p	LD	Ocln	350.3	3.57323
LV3	1	LI	rno-miR-1839-5p	LD	Shmt2	350.3	183.754
LV3	2	LI	rno-miR-1839-5p	LD	Pc	350.3	28.4669
LV3	1	LI	rno-miR-1839-5p	LD	Hdac11	350.3	5.60071
LV3	0	LI	rno-miR-1839-5p	LD	Smagp	350.3	15.0963
LV3	1	LI	rno-miR-1839-5p	LD	Zbtb26	350.3	0
LV3	0	LI	rno-miR-1839-5p	LD	Syt17	350.3	11.4303
LV3	0	LI	rno-miR-1839-5p	LD	Otub2	350.3	13.8824
LV3	1	LI	rno-miR-1839-5p	LD	Lmo1	350.3	54.8062
LV3	1	LI	rno-miR-1839-5p	LD	Sept5	350.3	18.7178
LV3	0	LI	rno-miR-185-5p	LD	Tspan5	5.56	10.2968
LV3	1	LI	rno-miR-185-5p	LD	Rybp	5.56	5.91077
LV3	0	LI	rno-miR-185-5p	LD	Stk40	5.56	12.3989
LV3	1	LI	rno-miR-185-5p	LD	Flot1	5.56	27.5622
LV3	1	LI	rno-miR-185-5p	LD	Cyp46a1	5.56	7.40828
LV3	0	LI	rno-miR-185-5p	LD	Gga1	5.56	32.4718
LV3	0	LI	rno-miR-185-5p	LD	B3gnt2	5.56	0.75305
LV3	1	LI	rno-miR-185-5p	LD	Jund	5.56	291.348
LV3	0	LI	rno-miR-185-5p	LD	Ngfr	5.56	68.7598
LV3	0	LI	rno-miR-185-5p	LD	Zbed3	5.56	13.4233
LV3	0	LI	rno-miR-185-5p	LD	Nus1	5.56	8.31
LV3	3	LI	rno-miR-185-5p	LD	Adora2a	5.56	6.24458
LV2	1	LI	rno-miR-185-5p	LD	Creld1	5.56	63.5864
LV3	0	LI	rno-miR-185-5p	LD	Nipsnap1	5.56	18.0066
LV3	2	LI	rno-miR-185-5p	LD	Ddit3	5.56	132.247
LV3	2	LI	rno-miR-185-5p	LD	Thra	5.56	16.9866
LV3	1	LI	rno-miR-185-5p	LD	Bbs1	5.56	5.33421
LV3	0	LI	rno-miR-185-5p	LD	Slc48a1	5.56	20.7041
LV3	0	LI	rno-miR-185-5p	LD	Derl3	5.56	0
LV3	0	LI	rno-miR-185-5p	LD	Litaf	5.56	43.5025
LV3	0	LI	rno-miR-185-5p	LD	RGD1563349	5.56	0.635207
LV3	1	LI	rno-miR-185-5p	LD	Rab6a	5.56	4.94952
LV3	0	LI	rno-miR-185-5p	LD	Rpl27a	5.56	1573.19
LV3	1	LI	rno-miR-185-5p	LD	Calr	5.56	539.829
LV3	0	LI	rno-miR-185-5p	LD	Blcap	5.56	16.6084
LV3	0	LI	rno-miR-185-5p	LD	Dusp5	5.56	42.9117
LV3	0	LI	rno-miR-185-5p	LD	Ramp2	5.56	35.9965
LV3	2	LI	rno-miR-185-5p	LD	Cdh1	5.56	6.37039
LV3	0	LI	rno-miR-185-5p	LD	RT1-CE14	5.56	37.3846
LV3	0	LI	rno-miR-185-5p	LD	Itm2c	5.56	21.6502
LV3	2	LI	rno-miR-185-5p	LD	Pdlim1	5.56	12.8054
LV3	1	LI	rno-miR-185-5p	LD	Tars	5.56	38.3202
LV3	0	LI	rno-miR-185-5p	LD	Pip5k1b	5.56	3.48492
LV3	1	LI	rno-miR-185-5p	LD	Shmt2	5.56	183.754
LV3	0	LI	rno-miR-185-5p	LD	LRRTM1	5.56	1.64793
LV2	0	LI	rno-miR-185-5p	LD	Tspyl4	5.56	0.125158
LV3	1	LI	rno-miR-185-5p	LD	Spire1	5.56	4.69771
LV3	1	LI	rno-miR-185-5p	LD	Pcsk6	5.56	3.4382
LV3	0	LI	rno-miR-185-5p	LD	Ctns	5.56	1.5924
LV3	0	LI	rno-miR-185-5p	LD	Ubl3	5.56	19.409
LV3	0	LI	rno-miR-185-5p	LD	Alg14	5.56	0.302215
LV3	2	LI	rno-miR-185-5p	LD	Kcnip1	5.56	3.37039
LV3	0	LI	rno-miR-185-5p	LD	Tmbim6	5.56	148.428
LV3	1	LI	rno-miR-185-5p	LD	Khk	5.56	10.0542
LV3	3	LI	rno-miR-185-5p	LD	Lyn	5.56	1.72393
LV3	1	LI	rno-miR-185-5p	LD	Slc3a2	5.56	120.616
LV3	0	LI	rno-miR-185-5p	LD	Yipf3	5.56	32.3365
LV3	3	LI	rno-miR-185-5p	LD	Slc8a1	5.56	1.49122
LV3	0	LI	rno-miR-185-5p	LD	Tm4sf4	5.56	22.7275
LV3	0	LI	rno-miR-185-5p	LD	RT1-CE3	5.56	0.0606374
LV3	0	LI	rno-miR-185-5p	LD	Amigo2	5.56	24.6374
LV2	3	LI	rno-miR-185-5p	LD	Prkcb	5.56	2.18771
LV3	1	LI	rno-miR-185-5p	LD	Sept5	5.56	18.7178
LV3	0	LI	rno-miR-195-3p	LD	Aven	16.68	38.1911
LV3	0	LI	rno-miR-195-3p	LD	Gadd45a	16.68	56.2646
LV3	1	LI	rno-miR-195-3p	LD	Tsc22d3	16.68	9.55538
LV3	1	LI	rno-miR-195-3p	LD	Zfp37	16.68	0.438878
LV3	0	LI	rno-miR-195-3p	LD	RGD1563349	16.68	0.635207
LV3	1	LI	rno-miR-195-3p	LD	Rab6a	16.68	4.94952
LV3	0	LI	rno-miR-195-3p	LD	Ubl3	16.68	19.409
LV3	1	LI	rno-miR-195-3p	LD	Kdm4a	16.68	11.9149
LV3	1	LI	rno-miR-195-3p	LD	Thy1	16.68	9.66145
LV3	1	LI	rno-miR-195-3p	LD	Id1	16.68	457.274
LV3	1	LI	rno-miR-196a-5p	LD	Zfp37	233.53	0.438878
LV3	2	LI	rno-miR-196a-5p	LD	Bak1	233.53	28.3264
LV3	1	LI	rno-miR-196a-5p	LD	Bbs1	233.53	5.33421
LV3	1	LI	rno-miR-196a-5p	LD	Nars	233.53	42.6541
LV3	1	LI	rno-miR-196a-5p	LD	Rab6a	233.53	4.94952
LV3	0	LI	rno-miR-196a-5p	LD	Dusp5	233.53	42.9117
LV3	0	LI	rno-miR-196a-5p	LD	Wipi1	233.53	28.0159
LV3	0	LI	rno-miR-196a-5p	LD	Ocln	233.53	3.57323
LV3	0	LI	rno-miR-196a-5p	LD	Rhob	233.53	45.1264
LV3	2	LI	rno-miR-196a-5p	LD	Gnai2	233.53	80.0979
LV3	1	LI	rno-miR-196a-5p	LD	Mbnl2	233.53	2.30938
LV3	2	LI	rno-miR-196a-5p	LD	Pc	233.53	28.4669
LV3	0	LI	rno-miR-196a-5p	LD	Ptcd2	233.53	10.8618
LV3	0	LI	rno-miR-196a-5p	LD	Smagp	233.53	15.0963
LV3	2	LI	rno-miR-196b-5p	LD	Kcnh2	205.73	20.5337
LV3	1	LI	rno-miR-196b-5p	LD	Rab27a	205.73	1.20026
LV3	1	LI	rno-miR-196b-5p	LD	Aars	205.73	45.8825
LV3	1	LI	rno-miR-196b-5p	LD	Zfp37	205.73	0.438878
LV3	2	LI	rno-miR-196b-5p	LD	Bak1	205.73	28.3264
LV3	1	LI	rno-miR-196b-5p	LD	Nars	205.73	42.6541
LV3	0	LI	rno-miR-196b-5p	LD	Dusp5	205.73	42.9117
LV3	0	LI	rno-miR-196b-5p	LD	Wipi1	205.73	28.0159
LV3	0	LI	rno-miR-196b-5p	LD	Ocln	205.73	3.57323
LV3	0	LI	rno-miR-196b-5p	LD	Rhob	205.73	45.1264
LV3	2	LI	rno-miR-196b-5p	LD	Gnai2	205.73	80.0979
LV3	1	LI	rno-miR-196b-5p	LD	Mbnl2	205.73	2.30938
LV3	2	LI	rno-miR-196b-5p	LD	Pc	205.73	28.4669
LV3	0	LI	rno-miR-196b-5p	LD	Ptcd2	205.73	10.8618
LV3	0	LI	rno-miR-196b-5p	LD	Smagp	205.73	15.0963
LV3	0	LI	rno-miR-203a-3p	LD	Gad1	350.3	0.805041
LV3	0	LI	rno-miR-203a-3p	LD	Ralb	350.3	8.29918
LV3	1	LI	rno-miR-203a-3p	LD	Tsc22d1	350.3	27.5344
LV3	0	LI	rno-miR-203a-3p	LD	Nus1	350.3	8.31
LV3	1	LI	rno-miR-203a-3p	LD	Atf5	350.3	104.186
LV2	0	LI	rno-miR-203a-3p	LD	Dusp5	350.3	42.9117
LV3	0	LI	rno-miR-203a-3p	LD	Cyb5r1	350.3	5.18949
LV3	0	LI	rno-miR-203a-3p	LD	Gfer	350.3	17.3302
LV3	1	LI	rno-miR-203a-3p	LD	Mbnl2	350.3	2.30938
LV3	1	LI	rno-miR-203a-3p	LD	Spire1	350.3	4.69771
LV3	0	LI	rno-miR-203a-3p	LD	Fkbp5	350.3	9.60874
LV3	0	LI	rno-miR-203a-3p	LD	Gabarapl1	350.3	99.2564
LV3	0	LI	rno-miR-203a-3p	LD	Hist3h2a	350.3	18.4226
LV3	1	LI	rno-miR-203a-3p	LD	Khk	350.3	10.0542
LV3	3	LI	rno-miR-203a-3p	LD	Lyn	350.3	1.72393
LV3	2	LI	rno-miR-203a-3p	LD	Gjd2	350.3	0
LV3	0	LI	rno-miR-203a-3p	LD	Abcd4	350.3	2.83189
LV3	3	LI	rno-miR-203a-3p	LD	Prkcb	350.3	2.18771
LV3	0	LI	rno-miR-210-3p	LD	Nus1	61.16	8.31
LV3	0	LI	rno-miR-210-3p	LD	Abtb1	61.16	13.7096
LV3	0	LI	rno-miR-210-3p	LD	Rpl27a	61.16	1573.19
LV3	1	LI	rno-miR-210-3p	LD	Gnaz	61.16	7.32808
LV3	0	LI	rno-miR-210-3p	LD	Mcat	61.16	15.9398
LV3	3	LI	rno-miR-210-3p	LD	Slc8a1	61.16	1.49122
LV3	0	LI	rno-miR-21-5p	LD	Stk40	3736.51	12.3989
LV3	0	LI	rno-miR-21-5p	LD	Tmem53	3736.51	3.26823
LV3	0	LI	rno-miR-21-5p	LD	Kti12	3736.51	17.9366
LV3	1	LI	rno-miR-21-5p	LD	Pcsk6	3736.51	3.4382
LV3	0	LI	rno-miR-21-5p	LD	Xpot	3736.51	2.51524
LV3	0	LI	rno-miR-218a-5p	LD	Tspan5	16.68	10.2968
LV3	1	LI	rno-miR-218a-5p	LD	Rybp	16.68	5.91077
LV3	1	LI	rno-miR-218a-5p	LD	Mknk1	16.68	9.51886
LV3	0	LI	rno-miR-218a-5p	LD	Gadd45a	16.68	56.2646
LV3	2	LI	rno-miR-218a-5p	LD	Herpud1	16.68	118.495
LV3	0	LI	rno-miR-218a-5p	LD	Srxn1	16.68	21.5559
LV3	2	LI	rno-miR-218a-5p	LD	Bak1	16.68	28.3264
LV3	0	LI	rno-miR-218a-5p	LD	RGD1563349	16.68	0.635207
LV3	0	LI	rno-miR-218a-5p	LD	Tlcd1	16.68	15.5166
LV3	1	LI	rno-miR-218a-5p	LD	Rab6a	16.68	4.94952
LV3	0	LI	rno-miR-218a-5p	LD	Blcap	16.68	16.6084
LV3	0	LI	rno-miR-218a-5p	LD	Dusp5	16.68	42.9117
LV3	0	LI	rno-miR-218a-5p	LD	Itm2c	16.68	21.6502
LV3	2	LI	rno-miR-218a-5p	LD	Gnai2	16.68	80.0979
LV3	1	LI	rno-miR-218a-5p	LD	Mbnl2	16.68	2.30938
LV3	1	LI	rno-miR-218a-5p	LD	Spire1	16.68	4.69771
LV3	1	LI	rno-miR-218a-5p	LD	Ube2e2	16.68	23.9434
LV3	0	LI	rno-miR-218a-5p	LD	Cdca7l	16.68	10.3191
LV3	1	LI	rno-miR-218a-5p	LD	Zbtb26	16.68	0
LV3	3	LI	rno-miR-218a-5p	LD	Hmox1	16.68	35.4756
LV3	1	LI	rno-miR-218a-5p	LD	Zfand2b	16.68	14.8251
LV3	0	LI	rno-miR-218a-5p	LD	Tm4sf4	16.68	22.7275
LV3	0	LI	rno-miR-224-5p	LD	Tspan5	923.01	10.2968
LV3	0	LI	rno-miR-224-5p	LD	Kdelr3	923.01	5.56763
LV3	2	LI	rno-miR-224-5p	LD	Cebpg	923.01	7.32826
LV3	1	LI	rno-miR-224-5p	LD	Rab27a	923.01	1.20026
LV3	0	LI	rno-miR-224-5p	LD	Gga1	923.01	32.4718
LV3	0	LI	rno-miR-224-5p	LD	Sel1l	923.01	0.58576
LV3	0	LI	rno-miR-224-5p	LD	B3gnt2	923.01	0.75305
LV3	0	LI	rno-miR-224-5p	LD	Ngfr	923.01	68.7598
LV3	0	LI	rno-miR-224-5p	LD	Ralb	923.01	8.29918
LV3	0	LI	rno-miR-224-5p	LD	Thap11	923.01	8.24942
LV3	0	LI	rno-miR-224-5p	LD	Nus1	923.01	8.31
LV3	2	LI	rno-miR-224-5p	LD	Herpud1	923.01	118.495
LV3	2	LI	rno-miR-224-5p	LD	Ddit3	923.01	132.247
LV3	0	LI	rno-miR-224-5p	LD	Srxn1	923.01	21.5559
LV3	1	LI	rno-miR-224-5p	LD	Bbs1	923.01	5.33421
LV3	0	LI	rno-miR-224-5p	LD	Litaf	923.01	43.5025
LV3	0	LI	rno-miR-224-5p	LD	RGD1563349	923.01	0.635207
LV3	0	LI	rno-miR-224-5p	LD	Blcap	923.01	16.6084
LV3	0	LI	rno-miR-224-5p	LD	Cd47	923.01	1.84213
LV3	0	LI	rno-miR-224-5p	LD	Ocln	923.01	3.57323
LV3	0	LI	rno-miR-224-5p	LD	Gfer	923.01	17.3302
LV3	0	LI	rno-miR-224-5p	LD	Rhob	923.01	45.1264
LV3	1	LI	rno-miR-224-5p	LD	Mbnl2	923.01	2.30938
LV3	0	LI	rno-miR-224-5p	LD	Chgb	923.01	0.843719
LV3	1	LI	rno-miR-224-5p	LD	Spire1	923.01	4.69771
LV3	0	LI	rno-miR-224-5p	LD	Psat1	923.01	70.0841
LV3	1	LI	rno-miR-224-5p	LD	Prkcsh	923.01	200.598
LV3	1	LI	rno-miR-224-5p	LD	Zdhhc14	923.01	9.75385
LV3	0	LI	rno-miR-224-5p	LD	Alg14	923.01	0.302215
LV3	0	LI	rno-miR-224-5p	LD	Hist3h2a	923.01	18.4226
LV3	0	LI	rno-miR-224-5p	LD	Otub2	923.01	13.8824
LV3	0	LI	rno-miR-224-5p	LD	Ninj1	923.01	213.233
LV3	3	LI	rno-miR-224-5p	LD	Lyn	923.01	1.72393
LV3	0	LI	rno-miR-26b-5p	LD	Tspan5	906.33	10.2968
LV3	0	LI	rno-miR-26b-5p	LD	Stk40	906.33	12.3989
LV3	1	LI	rno-miR-26b-5p	LD	Kctd18	906.33	1.19666
LV2	0	LI	rno-miR-26b-5p	LD	Nus1	906.33	8.31
LV3	2	LI	rno-miR-26b-5p	LD	Bak1	906.33	28.3264
LV3	1	LI	rno-miR-26b-5p	LD	Bbs1	906.33	5.33421
LV3	1	LI	rno-miR-26b-5p	LD	Nars	906.33	42.6541
LV3	1	LI	rno-miR-26b-5p	LD	Spire1	906.33	4.69771
LV3	0	LI	rno-miR-26b-5p	LD	Ubl3	906.33	19.409
LV3	2	LI	rno-miR-26b-5p	LD	Vldlr	906.33	5.3782
LV3	0	LI	rno-miR-26b-5p	LD	Fbxw4	906.33	30.6915
LV3	1	LI	rno-miR-26b-5p	LD	Cox7a2l	906.33	185.317
LV3	1	LI	rno-miR-26b-5p	LD	Slc25a38	906.33	8.18514
LV3	0	LI	rno-miR-27b-5p	LD	Stk40	144.57	12.3989
LV3	0	LI	rno-miR-27b-5p	LD	Kdelr3	144.57	5.56763
LV3	2	LI	rno-miR-27b-5p	LD	Cebpg	144.57	7.32826
LV3	1	LI	rno-miR-27b-5p	LD	Sstr2	144.57	0.903354
LV3	1	LI	rno-miR-27b-5p	LD	Nnat	144.57	5.02549
LV3	0	LI	rno-miR-27b-5p	LD	Akr1c12	144.57	9.30732
LV3	0	LI	rno-miR-27b-5p	LD	Ralb	144.57	8.29918
LV3	0	LI	rno-miR-27b-5p	LD	Srxn1	144.57	21.5559
LV3	0	LI	rno-miR-27b-5p	LD	Perp	144.57	18.3073
LV3	0	LI	rno-miR-27b-5p	LD	Rpl27a	144.57	1573.19
LV3	2	LI	rno-miR-27b-5p	LD	Cdh1	144.57	6.37039
LV3	0	LI	rno-miR-27b-5p	LD	LRRTM1	144.57	1.64793
LV3	2	LI	rno-miR-27b-5p	LD	Cln6	144.57	27.3846
LV3	0	LI	rno-miR-27b-5p	LD	Mapk8ip1	144.57	47.6874
LV3	1	LI	rno-miR-27b-5p	LD	Igfbp2	144.57	0.75352
LV3	0	LI	rno-miR-27b-5p	LD	Ubl3	144.57	19.409
LV3	1	LI	rno-miR-27b-5p	LD	Kdm4a	144.57	11.9149
LV3	2	LI	rno-miR-27b-5p	LD	Gjd2	144.57	0
LV3	0	LI	rno-miR-27b-5p	LD	Fbxw4	144.57	30.6915
LV3	0	LI	rno-miR-28-3p	LD	Thap11	950.81	8.24942
LV3	0	LI	rno-miR-28-3p	LD	Abhd2	950.81	4.74541
LV3	0	LI	rno-miR-28-3p	LD	Blcap	950.81	16.6084
LV3	1	LI	rno-miR-28-3p	LD	Csrp1	950.81	49.103
LV3	0	LI	rno-miR-28-3p	LD	Smagp	950.81	15.0963
LV3	1	LI	rno-miR-28-3p	LD	Spire1	950.81	4.69771
LV3	0	LI	rno-miR-301a-5p	LD	Crcp	5.56	14.9838
LV3	0	LI	rno-miR-301a-5p	LD	Slc7a5	5.56	39.6244
LV3	0	LI	rno-miR-301a-5p	LD	Kdelr3	5.56	5.56763
LV3	0	LI	rno-miR-301a-5p	LD	Bcam	5.56	1.28017
LV3	1	LI	rno-miR-301a-5p	LD	Sstr2	5.56	0.903354
LV3	1	LI	rno-miR-301a-5p	LD	Nnat	5.56	5.02549
LV3	0	LI	rno-miR-301a-5p	LD	B4galt7	5.56	24.7241
LV3	0	LI	rno-miR-301a-5p	LD	Rab36	5.56	5.32813
LV3	1	LI	rno-miR-301a-5p	LD	Zfp37	5.56	0.438878
LV3	0	LI	rno-miR-301a-5p	LD	Srxn1	5.56	21.5559
LV3	1	LI	rno-miR-301a-5p	LD	Bbs1	5.56	5.33421
LV3	0	LI	rno-miR-301a-5p	LD	RGD1563349	5.56	0.635207
LV3	0	LI	rno-miR-301a-5p	LD	Lmf2	5.56	33.7027
LV3	1	LI	rno-miR-301a-5p	LD	Rab6a	5.56	4.94952
LV3	1	LI	rno-miR-301a-5p	LD	Dlg4	5.56	3.76847
LV3	1	LI	rno-miR-301a-5p	LD	Trdmt1	5.56	0.762187
LV3	1	LI	rno-miR-301a-5p	LD	Csrp1	5.56	49.103
LV3	0	LI	rno-miR-301a-5p	LD	Dnajb11	5.56	94.3774
LV3	0	LI	rno-miR-301a-5p	LD	Mpzl1	5.56	6.82859
LV3	0	LI	rno-miR-301a-5p	LD	Fbxw4	5.56	30.6915
LV3	0	LI	rno-miR-3065-5p	LD	Tspan5	0	10.2968
LV3	1	LI	rno-miR-3065-5p	LD	Rybp	0	5.91077
LV3	1	LI	rno-miR-3065-5p	LD	Rab27a	0	1.20026
LV3	0	LI	rno-miR-3065-5p	LD	Dnajb9	0	3.16541
LV3	0	LI	rno-miR-3065-5p	LD	B3gnt2	0	0.75305
LV3	0	LI	rno-miR-3065-5p	LD	Ralb	0	8.29918
LV3	1	LI	rno-miR-3065-5p	LD	Kctd5	0	4.94595
LV3	1	LI	rno-miR-3065-5p	LD	Rab6a	0	4.94952
LV3	2	LI	rno-miR-3065-5p	LD	Mthfd2	0	53.2534
LV3	0	LI	rno-miR-3065-5p	LD	Ocln	0	3.57323
LV3	0	LI	rno-miR-3065-5p	LD	LRRTM1	0	1.64793
LV3	1	LI	rno-miR-3065-5p	LD	Hdac11	0	5.60071
LV3	1	LI	rno-miR-3065-5p	LD	Ube2e2	0	23.9434
LV3	3	LI	rno-miR-3065-5p	LD	Hmox1	0	35.4756
LV3	0	LI	rno-miR-3065-5p	LD	Mpzl1	0	6.82859
LV3	1	LI	rno-miR-3065-5p	LD	Nfkbia	0	6.2852
LV2	1	LI	rno-miR-3065-5p	LD	Id1	0	457.274
LV3	1	LI	rno-miR-30b-5p	LD	Exoc6	1734.81	6.2839
LV3	1	LI	rno-miR-30b-5p	LD	Tsc22d3	1734.81	9.55538
LV3	1	LI	rno-miR-30b-5p	LD	Tcn2	1734.81	1.39939
LV3	0	LI	rno-miR-30b-5p	LD	Nus1	1734.81	8.31
LV3	1	LI	rno-miR-30b-5p	LD	Kctd5	1734.81	4.94595
LV3	1	LI	rno-miR-30b-5p	LD	Bbs1	1734.81	5.33421
LV3	0	LI	rno-miR-30b-5p	LD	Slc1a5	1734.81	5.68634
LV3	1	LI	rno-miR-30b-5p	LD	Gucy1b3	1734.81	0.974571
LV2	2	LI	rno-miR-30b-5p	LD	Gnai2	1734.81	80.0979
LV3	0	LI	rno-miR-30b-5p	LD	Emd	1734.81	47.1709
LV3	3	LI	rno-miR-30b-5p	LD	Lyn	1734.81	1.72393
LV3	0	LI	rno-miR-30b-5p	LD	P4ha2	1734.81	8.55701
LV3	0	LI	rno-miR-30c-2-3p	LD	Tspan5	61.16	10.2968
LV3	0	LI	rno-miR-30c-2-3p	LD	Slc7a5	61.16	39.6244
LV3	0	LI	rno-miR-30c-2-3p	LD	Stk40	61.16	12.3989
LV3	0	LI	rno-miR-30c-2-3p	LD	Bcam	61.16	1.28017
LV3	1	LI	rno-miR-30c-2-3p	LD	Cyp46a1	61.16	7.40828
LV3	0	LI	rno-miR-30c-2-3p	LD	Ficd	61.16	2.61462
LV3	1	LI	rno-miR-30c-2-3p	LD	Mknk1	61.16	9.51886
LV3	0	LI	rno-miR-30c-2-3p	LD	Ngfr	61.16	68.7598
LV3	1	LI	rno-miR-30c-2-3p	LD	Pla2g6	61.16	41.192
LV3	1	LI	rno-miR-30c-2-3p	LD	Ass1	61.16	26.4626
LV3	1	LI	rno-miR-30c-2-3p	LD	Yars	61.16	105.412
LV3	1	LI	rno-miR-30c-2-3p	LD	Creld1	61.16	63.5864
LV3	0	LI	rno-miR-30c-2-3p	LD	Nipsnap1	61.16	18.0066
LV3	2	LI	rno-miR-30c-2-3p	LD	Thra	61.16	16.9866
LV3	0	LI	rno-miR-30c-2-3p	LD	Slc48a1	61.16	20.7041
LV3	0	LI	rno-miR-30c-2-3p	LD	Litaf	61.16	43.5025
LV3	1	LI	rno-miR-30c-2-3p	LD	Clcn7	61.16	2.78448
LV3	1	LI	rno-miR-30c-2-3p	LD	Rab6a	61.16	4.94952
LV3	0	LI	rno-miR-30c-2-3p	LD	Blcap	61.16	16.6084
LV3	0	LI	rno-miR-30c-2-3p	LD	RT1-CE14	61.16	37.3846
LV2	0	LI	rno-miR-30c-2-3p	LD	Slc1a5	61.16	5.68634
LV3	1	LI	rno-miR-30c-2-3p	LD	Gucy1b3	61.16	0.974571
LV3	1	LI	rno-miR-30c-2-3p	LD	Dlg4	61.16	3.76847
LV3	0	LI	rno-miR-30c-2-3p	LD	LRRTM1	61.16	1.64793
LV3	2	LI	rno-miR-30c-2-3p	LD	Cln6	61.16	27.3846
LV3	0	LI	rno-miR-30c-2-3p	LD	H2afy2	61.16	18.9697
LV3	0	LI	rno-miR-30c-2-3p	LD	Smagp	61.16	15.0963
LV3	1	LI	rno-miR-30c-2-3p	LD	Spire1	61.16	4.69771
LV3	1	LI	rno-miR-30c-2-3p	LD	Zbtb26	61.16	0
LV3	0	LI	rno-miR-30c-2-3p	LD	Dnajb11	61.16	94.3774
LV3	0	LI	rno-miR-30c-2-3p	LD	Ctns	61.16	1.5924
LV3	0	LI	rno-miR-30c-2-3p	LD	Ubl3	61.16	19.409
LV3	2	LI	rno-miR-30c-2-3p	LD	Kcnip1	61.16	3.37039
LV3	2	LI	rno-miR-30c-2-3p	LD	Iars	61.16	15.3097
LV3	0	LI	rno-miR-30c-2-3p	LD	Tmbim6	61.16	148.428
LV3	0	LI	rno-miR-30c-2-3p	LD	Otub2	61.16	13.8824
LV3	0	LI	rno-miR-30c-2-3p	LD	Rad23a	61.16	32.2682
LV3	3	LI	rno-miR-30c-2-3p	LD	Lyn	61.16	1.72393
LV3	0	LI	rno-miR-30c-2-3p	LD	Cd82	61.16	12.6943
LV3	3	LI	rno-miR-30c-2-3p	LD	Slc8a1	61.16	1.49122
LV3	1	LI	rno-miR-30c-2-3p	LD	Cox7a2l	61.16	185.317
LV3	0	LI	rno-miR-30c-2-3p	LD	RT1-CE3	61.16	0.0606374
LV3	3	LI	rno-miR-30c-2-3p	LD	Prkcb	61.16	2.18771
LV3	0	LI	rno-miR-30e-3p	LD	Slc7a5	361.42	39.6244
LV3	0	LI	rno-miR-30e-3p	LD	Dnajb9	361.42	3.16541
LV3	1	LI	rno-miR-30e-3p	LD	Pik3c3	361.42	9.42717
LV3	0	LI	rno-miR-30e-3p	LD	Sel1l	361.42	0.58576
LV3	0	LI	rno-miR-30e-3p	LD	Bbc3	361.42	22.0605
LV3	1	LI	rno-miR-30e-3p	LD	Bbs1	361.42	5.33421
LV3	2	LI	rno-miR-30e-3p	LD	Pdia4	361.42	134.554
LV3	0	LI	rno-miR-30e-3p	LD	RGD1563349	361.42	0.635207
LV3	2	LI	rno-miR-30e-3p	LD	Sirt3	361.42	18.4506
LV3	0	LI	rno-miR-30e-3p	LD	LRRTM1	361.42	1.64793
LV3	1	LI	rno-miR-30e-3p	LD	Spire1	361.42	4.69771
LV3	0	LI	rno-miR-30e-3p	LD	Cdca7l	361.42	10.3191
LV3	1	LI	rno-miR-30e-3p	LD	Zbtb26	361.42	0
LV3	1	LI	rno-miR-30e-3p	LD	Pcsk6	361.42	3.4382
LV3	0	LI	rno-miR-30e-3p	LD	Ctns	361.42	1.5924
LV3	0	LI	rno-miR-30e-3p	LD	Ubl3	361.42	19.409
LV3	0	LI	rno-miR-30e-3p	LD	Hist3h2a	361.42	18.4226
LV3	0	LI	rno-miR-30e-3p	LD	Syt17	361.42	11.4303
LV3	0	LI	rno-miR-30e-3p	LD	Otub2	361.42	13.8824
LV3	0	LI	rno-miR-30e-3p	LD	Rnd1	361.42	1.93376
LV3	1	LI	rno-miR-322-3p	LD	Tcn2	22.24	1.39939
LV3	1	LI	rno-miR-322-3p	LD	Zfp37	22.24	0.438878
LV3	0	LI	rno-miR-322-3p	LD	Litaf	22.24	43.5025
LV3	1	LI	rno-miR-322-3p	LD	Rab6a	22.24	4.94952
LV3	2	LI	rno-miR-322-3p	LD	Mthfd2	22.24	53.2534
LV3	1	LI	rno-miR-322-3p	LD	Gucy1b3	22.24	0.974571
LV3	1	LI	rno-miR-322-3p	LD	Mbnl2	22.24	2.30938
LV3	0	LI	rno-miR-322-3p	LD	LRRTM1	22.24	1.64793
LV3	0	LI	rno-miR-322-3p	LD	Sp110	22.24	9.82302
LV3	0	LI	rno-miR-322-3p	LD	Igsf8	22.24	29.3667
LV3	1	LI	rno-miR-322-3p	LD	Cars	22.24	21.7629
LV3	0	LI	rno-miR-322-3p	LD	St3gal6	22.24	3.43399
LV3	1	LI	rno-miR-322-3p	LD	Nfkbia	22.24	6.2852
LV3	1	LI	rno-miR-324-5p	LD	Rybp	44.48	5.91077
LV3	0	LI	rno-miR-324-5p	LD	Ngfr	44.48	68.7598
LV3	0	LI	rno-miR-324-5p	LD	B4galt7	44.48	24.7241
LV3	1	LI	rno-miR-324-5p	LD	Tsc22d1	44.48	27.5344
LV3	1	LI	rno-miR-324-5p	LD	Rab3a	44.48	23.4683
LV3	0	LI	rno-miR-324-5p	LD	Thap11	44.48	8.24942
LV3	1	LI	rno-miR-324-5p	LD	Creld1	44.48	63.5864
LV3	2	LI	rno-miR-324-5p	LD	Thra	44.48	16.9866
LV3	0	LI	rno-miR-324-5p	LD	Tfip11	44.48	13.4166
LV3	2	LI	rno-miR-324-5p	LD	Mthfd2	44.48	53.2534
LV3	1	LI	rno-miR-324-5p	LD	Dlg4	44.48	3.76847
LV3	1	LI	rno-miR-324-5p	LD	Hdac11	44.48	5.60071
LV3	1	LI	rno-miR-324-5p	LD	Csrp1	44.48	49.103
LV3	0	LI	rno-miR-324-5p	LD	Smagp	44.48	15.0963
LV3	0	LI	rno-miR-324-5p	LD	Tmem17	44.48	9.09728
LV3	0	LI	rno-miR-324-5p	LD	Fdx1l	44.48	62.4435
LV3	1	LI	rno-miR-324-5p	LD	Kdm4a	44.48	11.9149
LV3	0	LI	rno-miR-324-5p	LD	Ninj1	44.48	213.233
LV3	0	LI	rno-miR-331-3p	LD	Crcp	27.8	14.9838
LV3	1	LI	rno-miR-331-3p	LD	Rab3a	27.8	23.4683
LV3	2	LI	rno-miR-331-3p	LD	Herpud1	27.8	118.495
LV3	0	LI	rno-miR-331-3p	LD	Bbc3	27.8	22.0605
LV3	1	LI	rno-miR-331-3p	LD	Bbs1	27.8	5.33421
LV3	0	LI	rno-miR-331-3p	LD	Derl3	27.8	0
LV3	0	LI	rno-miR-331-3p	LD	Lmf2	27.8	33.7027
LV3	0	LI	rno-miR-331-3p	LD	Blcap	27.8	16.6084
LV3	0	LI	rno-miR-331-3p	LD	Itm2c	27.8	21.6502
LV3	0	LI	rno-miR-331-3p	LD	Rhob	27.8	45.1264
LV3	1	LI	rno-miR-331-3p	LD	Dlg4	27.8	3.76847
LV3	0	LI	rno-miR-331-3p	LD	Tmem39b	27.8	11.3351
LV3	1	LI	rno-miR-331-3p	LD	Hdac11	27.8	5.60071
LV3	1	LI	rno-miR-331-3p	LD	Spire1	27.8	4.69771
LV3	3	LI	rno-miR-331-3p	LD	Hmox1	27.8	35.4756
LV3	1	LI	rno-miR-331-3p	LD	Pcsk6	27.8	3.4382
LV3	0	LI	rno-miR-331-3p	LD	Ubl3	27.8	19.409
LV3	0	LI	rno-miR-331-3p	LD	Rpusd1	27.8	53.0098
LV3	0	LI	rno-miR-331-3p	LD	Ninj1	27.8	213.233
LV3	1	LI	rno-miR-331-3p	LD	Gnaz	27.8	7.32808
LV3	1	LI	rno-miR-331-3p	LD	Sars	27.8	160.565
LV3	0	LI	rno-miR-331-3p	LD	St3gal6	27.8	3.43399
LV3	1	LI	rno-miR-331-3p	LD	Id1	27.8	457.274
LV3	3	LI	rno-miR-331-3p	LD	Prkcb	27.8	2.18771
LV3	1	LI	rno-miR-331-3p	LD	Sept5	27.8	18.7178
LV3	0	LI	rno-miR-335	LD	Dap	22.24	145.272
LV3	1	LI	rno-miR-335	LD	Rab27a	22.24	1.20026
LV3	0	LI	rno-miR-335	LD	B3gnt2	22.24	0.75305
LV3	0	LI	rno-miR-335	LD	B4galt7	22.24	24.7241
LV3	1	LI	rno-miR-335	LD	Tpst1	22.24	8.08384
LV3	1	LI	rno-miR-335	LD	Zfp37	22.24	0.438878
LV3	1	LI	rno-miR-335	LD	Kctd5	22.24	4.94595
LV3	1	LI	rno-miR-335	LD	Bbs1	22.24	5.33421
LV3	0	LI	rno-miR-335	LD	Blcap	22.24	16.6084
LV3	0	LI	rno-miR-335	LD	Slc1a5	22.24	5.68634
LV3	0	LI	rno-miR-335	LD	Kti12	22.24	17.9366
LV3	2	LI	rno-miR-335	LD	Snca	22.24	3.44225
LV3	0	LI	rno-miR-335	LD	Tmem39b	22.24	11.3351
LV3	2	LI	rno-miR-335	LD	Cln6	22.24	27.3846
LV3	0	LI	rno-miR-335	LD	Fkbp5	22.24	9.60874
LV3	0	LI	rno-miR-335	LD	Cdca7l	22.24	10.3191
LV3	1	LI	rno-miR-335	LD	Nrxn1	22.24	0.674949
LV3	0	LI	rno-miR-335	LD	Mapk8ip1	22.24	47.6874
LV3	1	LI	rno-miR-335	LD	Zdhhc14	22.24	9.75385
LV3	0	LI	rno-miR-335	LD	Otub2	22.24	13.8824
LV3	0	LI	rno-miR-335	LD	Rad9b	22.24	2.38639
LV3	0	LI	rno-miR-340-5p	LD	Dap	1723.69	145.272
LV3	1	LI	rno-miR-340-5p	LD	Pik3c3	1723.69	9.42717
LV3	0	LI	rno-miR-340-5p	LD	Agpat4	1723.69	23.822
LV3	2	LI	rno-miR-340-5p	LD	Thra	1723.69	16.9866
LV2	0	LI	rno-miR-340-5p	LD	Ocln	1723.69	3.57323
LV3	0	LI	rno-miR-340-5p	LD	Pip5k1b	1723.69	3.48492
LV3	1	LI	rno-miR-340-5p	LD	Mbnl2	1723.69	2.30938
LV3	1	LI	rno-miR-340-5p	LD	Trdmt1	1723.69	0.762187
LV3	1	LI	rno-miR-340-5p	LD	Spire1	1723.69	4.69771
LV3	0	LI	rno-miR-340-5p	LD	Uckl1	1723.69	21.8886
LV3	0	LI	rno-miR-34b-5p	LD	Tspan5	5.56	10.2968
LV3	1	LI	rno-miR-34b-5p	LD	Rybp	5.56	5.91077
LV3	0	LI	rno-miR-34b-5p	LD	Slc7a5	5.56	39.6244
LV3	2	LI	rno-miR-34b-5p	LD	Kcnh2	5.56	20.5337
LV3	0	LI	rno-miR-34b-5p	LD	Scamp4	5.56	50.8046
LV3	0	LI	rno-miR-34b-5p	LD	Ngfr	5.56	68.7598
LV3	0	LI	rno-miR-34b-5p	LD	Coq4	5.56	10.1235
LV3	0	LI	rno-miR-34b-5p	LD	Zbed3	5.56	13.4233
LV3	0	LI	rno-miR-34b-5p	LD	Nus1	5.56	8.31
LV3	0	LI	rno-miR-34b-5p	LD	Ddit4	5.56	55.9152
LV3	1	LI	rno-miR-34b-5p	LD	Bbs1	5.56	5.33421
LV2	0	LI	rno-miR-34b-5p	LD	Litaf	5.56	43.5025
LV3	0	LI	rno-miR-34b-5p	LD	RT1-CE14	5.56	37.3846
LV3	0	LI	rno-miR-34b-5p	LD	Gfer	5.56	17.3302
LV3	0	LI	rno-miR-34b-5p	LD	Smagp	5.56	15.0963
LV3	1	LI	rno-miR-34b-5p	LD	Spire1	5.56	4.69771
LV3	1	LI	rno-miR-34b-5p	LD	Ube2e2	5.56	23.9434
LV3	0	LI	rno-miR-34b-5p	LD	Mapk8ip1	5.56	47.6874
LV3	2	LI	rno-miR-34b-5p	LD	Kcnip1	5.56	3.37039
LV3	0	LI	rno-miR-34b-5p	LD	Ninj1	5.56	213.233
LV3	0	LI	rno-miR-34b-5p	LD	Eml5	5.56	0.710206
LV3	1	LI	rno-miR-34b-5p	LD	Khk	5.56	10.0542
LV3	1	LI	rno-miR-34b-5p	LD	Thy1	5.56	9.66145
LV3	0	LI	rno-miR-34b-5p	LD	Mrps27	5.56	31.2117
LV3	1	LI	rno-miR-34b-5p	LD	Crkl	5.56	0.935893
LV3	0	LI	rno-miR-34b-5p	LD	Amigo2	5.56	24.6374
LV3	3	LI	rno-miR-34b-5p	LD	Prkcb	5.56	2.18771
LV3	1	LI	rno-miR-34b-5p	LD	Sept5	5.56	18.7178
LV3	0	LI	rno-miR-34c-5p	LD	Tspan5	144.57	10.2968
LV3	1	LI	rno-miR-34c-5p	LD	Rybp	144.57	5.91077
LV3	0	LI	rno-miR-34c-5p	LD	Slc7a5	144.57	39.6244
LV3	2	LI	rno-miR-34c-5p	LD	Kcnh2	144.57	20.5337
LV3	1	LI	rno-miR-34c-5p	LD	Pik3c3	144.57	9.42717
LV3	0	LI	rno-miR-34c-5p	LD	Scamp4	144.57	50.8046
LV3	0	LI	rno-miR-34c-5p	LD	Rfx3	144.57	0.609591
LV3	0	LI	rno-miR-34c-5p	LD	Ngfr	144.57	68.7598
LV3	0	LI	rno-miR-34c-5p	LD	Coq4	144.57	10.1235
LV3	0	LI	rno-miR-34c-5p	LD	Zbed3	144.57	13.4233
LV3	0	LI	rno-miR-34c-5p	LD	Ddit4	144.57	55.9152
LV3	1	LI	rno-miR-34c-5p	LD	Bbs1	144.57	5.33421
LV3	0	LI	rno-miR-34c-5p	LD	Litaf	144.57	43.5025
LV3	0	LI	rno-miR-34c-5p	LD	RT1-CE14	144.57	37.3846
LV3	0	LI	rno-miR-34c-5p	LD	Gfer	144.57	17.3302
LV3	2	LI	rno-miR-34c-5p	LD	Gnai2	144.57	80.0979
LV3	0	LI	rno-miR-34c-5p	LD	Smagp	144.57	15.0963
LV3	1	LI	rno-miR-34c-5p	LD	Spire1	144.57	4.69771
LV3	1	LI	rno-miR-34c-5p	LD	Ube2e2	144.57	23.9434
LV3	0	LI	rno-miR-34c-5p	LD	Fkbp5	144.57	9.60874
LV3	0	LI	rno-miR-34c-5p	LD	Mapk8ip1	144.57	47.6874
LV3	0	LI	rno-miR-34c-5p	LD	Raet1l	144.57	0
LV3	2	LI	rno-miR-34c-5p	LD	Kcnip1	144.57	3.37039
LV3	0	LI	rno-miR-34c-5p	LD	Ninj1	144.57	213.233
LV3	0	LI	rno-miR-34c-5p	LD	Eml5	144.57	0.710206
LV3	1	LI	rno-miR-34c-5p	LD	Khk	144.57	10.0542
LV3	1	LI	rno-miR-34c-5p	LD	Thy1	144.57	9.66145
LV3	0	LI	rno-miR-34c-5p	LD	Mrps27	144.57	31.2117
LV3	0	LI	rno-miR-34c-5p	LD	Yipf3	144.57	32.3365
LV3	1	LI	rno-miR-34c-5p	LD	Crkl	144.57	0.935893
LV3	0	LI	rno-miR-34c-5p	LD	Amigo2	144.57	24.6374
LV3	3	LI	rno-miR-34c-5p	LD	Prkcb	144.57	2.18771
LV3	1	LI	rno-miR-34c-5p	LD	Sept5	144.57	18.7178
LV3	1	LI	rno-miR-3547	LD	Rybp	0	5.91077
LV3	0	LI	rno-miR-3547	LD	Stk40	0	12.3989
LV3	0	LI	rno-miR-3547	LD	Kdelr3	0	5.56763
LV3	1	LI	rno-miR-3547	LD	Nnat	0	5.02549
LV3	1	LI	rno-miR-3547	LD	Kctd18	0	1.19666
LV3	1	LI	rno-miR-3547	LD	Yars	0	105.412
LV3	0	LI	rno-miR-3547	LD	Srxn1	0	21.5559
LV3	2	LI	rno-miR-3547	LD	Bak1	0	28.3264
LV3	2	LI	rno-miR-3547	LD	Sirt6	0	21.5073
LV3	0	LI	rno-miR-3547	LD	Rpl27a	0	1573.19
LV3	0	LI	rno-miR-3547	LD	Blcap	0	16.6084
LV3	0	LI	rno-miR-3547	LD	Itm2c	0	21.6502
LV3	2	LI	rno-miR-3547	LD	Snca	0	3.44225
LV3	0	LI	rno-miR-3547	LD	Ctns	0	1.5924
LV3	1	LI	rno-miR-3547	LD	Kdm4a	0	11.9149
LV3	0	LI	rno-miR-3547	LD	Yipf3	0	32.3365
LV3	1	LI	rno-miR-3547	LD	Slc25a38	0	8.18514
LV3	0	LI	rno-miR-3547	LD	Rnd1	0	1.93376
LV3	0	LI	rno-miR-3559-3p	LD	Dap	38.92	145.272
LV3	0	LI	rno-miR-3559-3p	LD	Stk40	38.92	12.3989
LV3	0	LI	rno-miR-3559-3p	LD	Ngfr	38.92	68.7598
LV3	0	LI	rno-miR-3559-3p	LD	Coq4	38.92	10.1235
LV3	1	LI	rno-miR-3559-3p	LD	Kctd5	38.92	4.94595
LV3	0	LI	rno-miR-3559-3p	LD	Derl3	38.92	0
LV3	0	LI	rno-miR-3559-3p	LD	Kti12	38.92	17.9366
LV3	0	LI	rno-miR-3559-3p	LD	Gfer	38.92	17.3302
LV3	0	LI	rno-miR-3559-3p	LD	Fkbp5	38.92	9.60874
LV3	0	LI	rno-miR-3559-3p	LD	Syt17	38.92	11.4303
LV3	0	LI	rno-miR-3559-5p	LD	Tspan5	144.57	10.2968
LV3	1	LI	rno-miR-3559-5p	LD	Rybp	144.57	5.91077
LV3	0	LI	rno-miR-3559-5p	LD	Slc7a5	144.57	39.6244
LV3	1	LI	rno-miR-3559-5p	LD	Rab27a	144.57	1.20026
LV3	0	LI	rno-miR-3559-5p	LD	Bcam	144.57	1.28017
LV3	0	LI	rno-miR-3559-5p	LD	Rfx3	144.57	0.609591
LV3	0	LI	rno-miR-3559-5p	LD	Ngfr	144.57	68.7598
LV3	0	LI	rno-miR-3559-5p	LD	Zbed3	144.57	13.4233
LV3	1	LI	rno-miR-3559-5p	LD	Zfp37	144.57	0.438878
LV3	0	LI	rno-miR-3559-5p	LD	Nipsnap1	144.57	18.0066
LV3	2	LI	rno-miR-3559-5p	LD	Ddit3	144.57	132.247
LV3	0	LI	rno-miR-3559-5p	LD	Slc48a1	144.57	20.7041
LV3	0	LI	rno-miR-3559-5p	LD	Derl3	144.57	0
LV3	0	LI	rno-miR-3559-5p	LD	Dusp5	144.57	42.9117
LV3	2	LI	rno-miR-3559-5p	LD	Cdh1	144.57	6.37039
LV3	0	LI	rno-miR-3559-5p	LD	Ocln	144.57	3.57323
LV3	0	LI	rno-miR-3559-5p	LD	LRRTM1	144.57	1.64793
LV3	1	LI	rno-miR-3559-5p	LD	Hdac11	144.57	5.60071
LV3	0	LI	rno-miR-3559-5p	LD	Fkbp5	144.57	9.60874
LV3	0	LI	rno-miR-3559-5p	LD	Psat1	144.57	70.0841
LV3	0	LI	rno-miR-3559-5p	LD	Cdca7l	144.57	10.3191
LV3	0	LI	rno-miR-3559-5p	LD	Igsf8	144.57	29.3667
LV3	3	LI	rno-miR-3559-5p	LD	Lyn	144.57	1.72393
LV3	1	LI	rno-miR-3559-5p	LD	Cars	144.57	21.7629
LV3	1	LI	rno-miR-3559-5p	LD	Lmo1	144.57	54.8062
LV3	0	LI	rno-miR-3559-5p	LD	St3gal6	144.57	3.43399
LV3	0	LI	rno-miR-378a-3p	LD	Slc7a5	5777.13	39.6244
LV3	1	LI	rno-miR-378a-3p	LD	Gp1bb	5777.13	4.03436
LV3	0	LI	rno-miR-378a-3p	LD	Sel1l	5777.13	0.58576
LV3	0	LI	rno-miR-378a-3p	LD	Tmem53	5777.13	3.26823
LV3	0	LI	rno-miR-378a-3p	LD	Vasp	5777.13	24.6948
LV3	0	LI	rno-miR-378a-3p	LD	Cyb5r1	5777.13	5.18949
LV3	2	LI	rno-miR-378a-3p	LD	Gnai2	5777.13	80.0979
LV3	0	LI	rno-miR-378a-3p	LD	Smagp	5777.13	15.0963
LV3	0	LI	rno-miR-378a-3p	LD	Otub2	5777.13	13.8824
LV3	1	LI	rno-miR-378a-3p	LD	Lmo1	5777.13	54.8062
LV3	0	LI	rno-miR-378a-3p	LD	Tm4sf4	5777.13	22.7275
LV3	0	LI	rno-miR-378a-3p	LD	P4ha2	5777.13	8.55701
LV3	0	LI	rno-miR-378a-3p	LD	Xpot	5777.13	2.51524
LV3	1	LI	rno-miR-378a-3p	LD	Sept5	5777.13	18.7178
LV3	0	LI	rno-miR-378b	LD	Dap	1156.54	145.272
LV3	0	LI	rno-miR-378b	LD	Stk40	1156.54	12.3989
LV3	1	LI	rno-miR-378b	LD	Jund	1156.54	291.348
LV3	0	LI	rno-miR-378b	LD	Rfx3	1156.54	0.609591
LV3	0	LI	rno-miR-378b	LD	Srxn1	1156.54	21.5559
LV3	0	LI	rno-miR-378b	LD	Slc48a1	1156.54	20.7041
LV3	2	LI	rno-miR-378b	LD	Gnai2	1156.54	80.0979
LV3	0	LI	rno-miR-378b	LD	Hist3h2a	1156.54	18.4226
LV3	0	LI	rno-miR-378b	LD	Otub2	1156.54	13.8824
LV3	0	LI	rno-miR-378b	LD	Eml5	1156.54	0.710206
LV3	1	LI	rno-miR-378b	LD	Idh1	1156.54	2.13312
LV3	0	LI	rno-miR-378b	LD	Tm4sf4	1156.54	22.7275
LV3	0	LI	rno-miR-378b	LD	Tmem9	1156.54	47.3191
LV3	0	LI	rno-miR-378b	LD	Amigo2	1156.54	24.6374
LV3	3	LI	rno-miR-378b	LD	Prkcb	1156.54	2.18771
LV3	0	LI	rno-miR-452-5p	LD	Tspan5	239.09	10.2968
LV3	1	LI	rno-miR-452-5p	LD	Rybp	239.09	5.91077
LV3	0	LI	rno-miR-452-5p	LD	Kdelr3	239.09	5.56763
LV3	0	LI	rno-miR-452-5p	LD	Ficd	239.09	2.61462
LV3	1	LI	rno-miR-452-5p	LD	Pik3c3	239.09	9.42717
LV3	0	LI	rno-miR-452-5p	LD	Nus1	239.09	8.31
LV3	0	LI	rno-miR-452-5p	LD	Abhd2	239.09	4.74541
LV3	1	LI	rno-miR-452-5p	LD	Bbs1	239.09	5.33421
LV3	0	LI	rno-miR-452-5p	LD	Psat1	239.09	70.0841
LV3	0	LI	rno-miR-452-5p	LD	Mpzl1	239.09	6.82859
LV3	2	LI	rno-miR-452-5p	LD	Kcnip1	239.09	3.37039
LV3	0	LI	rno-miR-452-5p	LD	Hist3h2a	239.09	18.4226
LV3	0	LI	rno-miR-452-5p	LD	Rad9b	239.09	2.38639
LV3	1	LI	rno-miR-452-5p	LD	Crkl	239.09	0.935893
LV3	0	LI	rno-miR-452-5p	LD	St3gal6	239.09	3.43399
LV3	0	LI	rno-miR-488-3p	LD	Aven	133.45	38.1911
LV3	0	LI	rno-miR-488-3p	LD	Ficd	133.45	2.61462
LV3	0	LI	rno-miR-488-3p	LD	Rfx3	133.45	0.609591
LV3	1	LI	rno-miR-488-3p	LD	Cabp1	133.45	38.6448
LV3	1	LI	rno-miR-488-3p	LD	Aars	133.45	45.8825
LV3	0	LI	rno-miR-488-3p	LD	Zbed3	133.45	13.4233
LV3	1	LI	rno-miR-488-3p	LD	Tsc22d1	133.45	27.5344
LV3	0	LI	rno-miR-488-3p	LD	Tfip11	133.45	13.4166
LV3	0	LI	rno-miR-488-3p	LD	Litaf	133.45	43.5025
LV3	0	LI	rno-miR-488-3p	LD	Ocln	133.45	3.57323
LV3	1	LI	rno-miR-488-3p	LD	Tars	133.45	38.3202
LV3	0	LI	rno-miR-488-3p	LD	Pip5k1b	133.45	3.48492
LV3	1	LI	rno-miR-488-3p	LD	Mbnl2	133.45	2.30938
LV3	0	LI	rno-miR-488-3p	LD	Otub2	133.45	13.8824
LV3	3	LI	rno-miR-488-3p	LD	Lyn	133.45	1.72393
LV3	0	LI	rno-miR-488-3p	LD	Mrps27	133.45	31.2117
LV3	1	LI	rno-miR-488-3p	LD	Id1	133.45	457.274
LV3	0	LI	rno-miR-488-3p	LD	Nat9	133.45	36.8097
LV3	1	LI	rno-miR-501-3p	LD	Flot1	11.12	27.5622
LV3	0	LI	rno-miR-501-3p	LD	B3gnt2	11.12	0.75305
LV3	1	LI	rno-miR-501-3p	LD	Creld1	11.12	63.5864
LV3	2	LI	rno-miR-501-3p	LD	Thra	11.12	16.9866
LV3	0	LI	rno-miR-501-3p	LD	Bbc3	11.12	22.0605
LV3	0	LI	rno-miR-501-3p	LD	Eapp	11.12	19.6982
LV3	0	LI	rno-miR-501-3p	LD	Tlcd1	11.12	15.5166
LV3	1	LI	rno-miR-501-3p	LD	Psph	11.12	44.1455
LV3	2	LI	rno-miR-501-3p	LD	Cdh1	11.12	6.37039
LV3	0	LI	rno-miR-501-3p	LD	Slc1a5	11.12	5.68634
LV3	1	LI	rno-miR-501-3p	LD	Gucy1b3	11.12	0.974571
LV3	0	LI	rno-miR-501-3p	LD	Ocln	11.12	3.57323
LV3	0	LI	rno-miR-501-3p	LD	H2afy2	11.12	18.9697
LV3	1	LI	rno-miR-501-3p	LD	Ech1	11.12	54.4748
LV3	1	LI	rno-miR-501-3p	LD	Kdm4a	11.12	11.9149
LV3	0	LI	rno-miR-501-3p	LD	Yipf3	11.12	32.3365
LV3	1	LI	rno-miR-501-3p	LD	Sept5	11.12	18.7178
LV3	0	LI	rno-miR-542-3p	LD	Slc7a5	50.04	39.6244
LV3	0	LI	rno-miR-542-3p	LD	Bcam	50.04	1.28017
LV3	0	LI	rno-miR-542-3p	LD	Sel1l	50.04	0.58576
LV3	0	LI	rno-miR-542-3p	LD	B3gnt2	50.04	0.75305
LV3	1	LI	rno-miR-542-3p	LD	Mknk1	50.04	9.51886
LV3	0	LI	rno-miR-542-3p	LD	Ralb	50.04	8.29918
LV3	0	LI	rno-miR-542-3p	LD	Zbed3	50.04	13.4233
LV3	1	LI	rno-miR-542-3p	LD	Tsc22d1	50.04	27.5344
LV3	1	LI	rno-miR-542-3p	LD	Rab3a	50.04	23.4683
LV3	0	LI	rno-miR-542-3p	LD	Rab36	50.04	5.32813
LV3	1	LI	rno-miR-542-3p	LD	Tpst1	50.04	8.08384
LV3	0	LI	rno-miR-542-3p	LD	Derl3	50.04	0
LV3	0	LI	rno-miR-542-3p	LD	RGD1563349	50.04	0.635207
LV3	1	LI	rno-miR-542-3p	LD	Rab6a	50.04	4.94952
LV3	0	LI	rno-miR-542-3p	LD	Blcap	50.04	16.6084
LV3	0	LI	rno-miR-542-3p	LD	Dusp5	50.04	42.9117
LV3	0	LI	rno-miR-542-3p	LD	RT1-CE14	50.04	37.3846
LV3	0	LI	rno-miR-542-3p	LD	Ghitm	50.04	69.4988
LV3	0	LI	rno-miR-542-3p	LD	Tspyl4	50.04	0.125158
LV3	1	LI	rno-miR-542-3p	LD	Spire1	50.04	4.69771
LV3	0	LI	rno-miR-542-3p	LD	Fkbp5	50.04	9.60874
LV3	0	LI	rno-miR-542-3p	LD	Cdca7l	50.04	10.3191
LV3	0	LI	rno-miR-542-3p	LD	Mpzl1	50.04	6.82859
LV3	1	LI	rno-miR-542-3p	LD	Idh1	50.04	2.13312
LV3	1	LI	rno-miR-542-3p	LD	Gnaz	50.04	7.32808
LV3	0	LI	rno-miR-542-3p	LD	RGD1309676	50.04	4.94633
LV3	1	LI	rno-miR-542-3p	LD	Crkl	50.04	0.935893
LV3	0	LI	rno-miR-542-3p	LD	Tmem9	50.04	47.3191
LV3	3	LI	rno-miR-542-3p	LD	Prkcb	50.04	2.18771
LV3	1	LI	rno-miR-542-3p	LD	Decr2	50.04	1.43835
LV3	1	LI	rno-miR-582-3p	LD	Pla2g6	11.12	41.192
LV3	0	LI	rno-miR-582-3p	LD	Nus1	11.12	8.31
LV3	0	LI	rno-miR-582-3p	LD	RGD1563349	11.12	0.635207
LV3	1	LI	rno-miR-582-3p	LD	Rab6a	11.12	4.94952
LV3	1	LI	rno-miR-582-3p	LD	Hdac11	11.12	5.60071
LV3	0	LI	rno-miR-582-3p	LD	Fkbp5	11.12	9.60874
LV3	1	LI	rno-miR-582-3p	LD	Kdm4a	11.12	11.9149
LV3	3	LI	rno-miR-582-3p	LD	Slc8a1	11.12	1.49122
LV3	0	LI	rno-miR-582-3p	LD	Xpot	11.12	2.51524
LV3	1	LI	rno-miR-6329	LD	Rab27a	100.09	1.20026
LV3	1	LI	rno-miR-6329	LD	Sstr2	100.09	0.903354
LV3	0	LI	rno-miR-6329	LD	Gad1	100.09	0.805041
LV3	2	LI	rno-miR-6329	LD	Herpud1	100.09	118.495
LV3	0	LI	rno-miR-6329	LD	Slc48a1	100.09	20.7041
LV3	0	LI	rno-miR-6329	LD	RGD1563349	100.09	0.635207
LV3	0	LI	rno-miR-6329	LD	Wipi1	100.09	28.0159
LV3	2	LI	rno-miR-6329	LD	Cdh1	100.09	6.37039
LV3	2	LI	rno-miR-6329	LD	Pdlim1	100.09	12.8054
LV3	1	LI	rno-miR-6329	LD	Mbnl2	100.09	2.30938
LV3	0	LI	rno-miR-6329	LD	Ctnna2	100.09	1.35088
LV3	0	LI	rno-miR-6329	LD	Mpzl1	100.09	6.82859
LV3	0	LI	rno-miR-6329	LD	Syt17	100.09	11.4303
LV3	3	LI	rno-miR-6329	LD	Lyn	100.09	1.72393
LV3	3	LI	rno-miR-6329	LD	Slc8a1	100.09	1.49122
LV3	0	LI	rno-miR-6329	LD	Fbxw4	100.09	30.6915
LV3	1	LI	rno-miR-6329	LD	Crkl	100.09	0.935893
LV3	0	LI	rno-miR-6329	LD	St3gal6	100.09	3.43399
LV3	1	LI	rno-miR-6329	LD	Id1	100.09	457.274
LV3	0	LI	rno-miR-6329	LD	Abcd4	100.09	2.83189
LV3	1	LI	rno-miR-6329	LD	Decr2	100.09	1.43835
LV3	0	LI	rno-miR-879-3p	LD	Slc7a5	11.12	39.6244
LV3	0	LI	rno-miR-879-3p	LD	Gga1	11.12	32.4718
LV3	0	LI	rno-miR-879-3p	LD	B3gnt2	11.12	0.75305
LV3	1	LI	rno-miR-879-3p	LD	Aars	11.12	45.8825
LV3	1	LI	rno-miR-879-3p	LD	Tsc22d3	11.12	9.55538
LV3	0	LI	rno-miR-879-3p	LD	Nipsnap1	11.12	18.0066
LV3	1	LI	rno-miR-879-3p	LD	Rab6a	11.12	4.94952
LV3	0	LI	rno-miR-879-3p	LD	Rhob	11.12	45.1264
LV3	0	LI	rno-miR-879-3p	LD	Rpusd1	11.12	53.0098
LV3	0	LI	rno-miR-879-3p	LD	Rad23a	11.12	32.2682
LV3	1	LI	rno-miR-879-3p	LD	Crkl	11.12	0.935893
LV2	0	LI	rno-miR-93-5p	LD	Crcp	2174.07	14.9838
LV3	1	LI	rno-miR-93-5p	LD	Rybp	2174.07	5.91077
LV3	0	LI	rno-miR-93-5p	LD	Ttc8	2174.07	2.22563
LV2	0	LI	rno-miR-93-5p	LD	Dnajb9	2174.07	3.16541
LV3	1	LI	rno-miR-93-5p	LD	Pla2g6	2174.07	41.192
LV3	0	LI	rno-miR-93-5p	LD	Zbed3	2174.07	13.4233
LV3	0	LI	rno-miR-93-5p	LD	Srxn1	2174.07	21.5559
LV3	2	LI	rno-miR-93-5p	LD	Thra	2174.07	16.9866
LV3	0	LI	rno-miR-93-5p	LD	Tfip11	2174.07	13.4166
LV3	0	LI	rno-miR-93-5p	LD	Itm2c	2174.07	21.6502
LV3	1	LI	rno-miR-93-5p	LD	Gucy1b3	2174.07	0.974571
LV3	0	LI	rno-miR-93-5p	LD	Rhob	2174.07	45.1264
LV3	0	LI	rno-miR-93-5p	LD	Psat1	2174.07	70.0841
LV3	0	LI	rno-miR-93-5p	LD	Ubl3	2174.07	19.409
LV3	2	LI	rno-miR-93-5p	LD	Vldlr	2174.07	5.3782
LV3	1	LI	rno-miR-93-5p	LD	Nfu1	2174.07	28.8997
LV3	1	LI	rno-miR-93-5p	LD	Cox7a2l	2174.07	185.317
LV3	1	LI	rno-miR-93-5p	LD	Sept5	2174.07	18.7178
LV3	1	LI	rno-miR-93-5p	LD	Decr2	2174.07	1.43835
LV3	0	LI	rno-miR-98-5p	LD	Tspan5	2630.01	10.2968
LV3	0	LI	rno-miR-98-5p	LD	Stk40	2630.01	12.3989
LV3	0	LI	rno-miR-98-5p	LD	Aven	2630.01	38.1911
LV3	1	LI	rno-miR-98-5p	LD	Cyp46a1	2630.01	7.40828
LV3	0	LI	rno-miR-98-5p	LD	Ralb	2630.01	8.29918
LV3	0	LI	rno-miR-98-5p	LD	Zbed3	2630.01	13.4233
LV3	0	LI	rno-miR-98-5p	LD	Ocln	2630.01	3.57323
LV3	1	LI	rno-miR-98-5p	LD	Shmt2	2630.01	183.754
LV3	2	LI	rno-miR-98-5p	LD	Pc	2630.01	28.4669
LV3	0	LI	rno-miR-98-5p	LD	Ptcd2	2630.01	10.8618
LV3	0	LI	rno-miR-98-5p	LD	Smagp	2630.01	15.0963
LV3	2	LI	rno-miR-98-5p	LD	Kcnip1	2630.01	3.37039
LV3	0	LI	rno-miR-98-5p	LD	Otub2	2630.01	13.8824
LV3	1	LI	rno-miR-99b-3p	LD	Rab27a	127.89	1.20026
LV3	1	LI	rno-miR-99b-3p	LD	Tsc22d3	127.89	9.55538
LV3	0	LI	rno-miR-99b-3p	LD	Ddit4	127.89	55.9152
LV3	1	LI	rno-miR-99b-3p	LD	Rab6a	127.89	4.94952
LV3	0	LI	rno-miR-99b-3p	LD	Dnajb11	127.89	94.3774
LV3	2	LI	rno-miR-99b-3p	LD	Kcnip1	127.89	3.37039
LV3	3	LI	rno-miR-99b-3p	LD	Lyn	127.89	1.72393
LV3	0	LI	rno-miR-9a-5p	LD	Crcp	472.62	14.9838
LV3	1	LI	rno-miR-9a-5p	LD	Rybp	472.62	5.91077
LV3	1	LI	rno-miR-9a-5p	LD	Rab27a	472.62	1.20026
LV3	0	LI	rno-miR-9a-5p	LD	Gng12	472.62	13.0076
LV3	1	LI	rno-miR-9a-5p	LD	Tsc22d1	472.62	27.5344
LV3	2	LI	rno-miR-9a-5p	LD	Ddit3	472.62	132.247
LV3	0	LI	rno-miR-9a-5p	LD	Dync2li1	472.62	6.06038
LV3	1	LI	rno-miR-9a-5p	LD	Bbs1	472.62	5.33421
LV3	0	LI	rno-miR-9a-5p	LD	RGD1563349	472.62	0.635207
LV3	1	LI	rno-miR-9a-5p	LD	Rab6a	472.62	4.94952
LV3	2	LI	rno-miR-9a-5p	LD	Cdh1	472.62	6.37039
LV3	0	LI	rno-miR-9a-5p	LD	Itm2c	472.62	21.6502
LV3	2	LI	rno-miR-9a-5p	LD	Mthfd2	472.62	53.2534
LV3	1	LI	rno-miR-9a-5p	LD	Ephx2	472.62	2.33454
LV3	1	LI	rno-miR-9a-5p	LD	Hdac11	472.62	5.60071
LV3	1	LI	rno-miR-9a-5p	LD	Zdhhc14	472.62	9.75385
LV3	1	LI	rno-miR-9a-5p	LD	Pcsk6	472.62	3.4382
LV3	0	LI	rno-miR-9a-5p	LD	Fdx1l	472.62	62.4435
LV3	0	LI	rno-miR-9a-5p	LD	Ubl3	472.62	19.409
LV3	0	LI	rno-miR-9a-5p	LD	Hist3h2a	472.62	18.4226
LV3	0	LI	rno-miR-9a-5p	LD	Syt17	472.62	11.4303
LV3	0	LI	rno-miR-9a-5p	LD	Otub2	472.62	13.8824
LV3	3	LI	rno-miR-9a-5p	LD	Slc8a1	472.62	1.49122
LV3	1	LI	rno-miR-9a-5p	LD	Cox7a2l	472.62	185.317
LV3	1	LI	rno-miR-9a-5p	LD	Slc25a38	472.62	8.18514
LV3	0	LI	rno-miR-9a-5p	LD	P4ha2	472.62	8.55701

## Sheet: Table S2_Low_GeneDN_IP_filter
LEVEL	Stat	miRNA_trend	miRNA	Gene_trend	Gene_symbol	miRNAExp	GeneExp
LV3	0	LI	rno-let-7a-5p	LD	Stk40	48418.9	12.3989
LV3	0	LI	rno-let-7a-5p	LD	Aven	48418.9	38.1911
LV3	0	LI	rno-let-7a-5p	LD	Ralb	48418.9	8.29918
LV3	0	LI	rno-let-7a-5p	LD	Zbed3	48418.9	13.4233
LV3	0	LI	rno-let-7a-5p	LD	Nus1	48418.9	8.31
LV2	1	LI	rno-let-7a-5p	LD	Shmt2	48418.9	183.754
LV3	0	LI	rno-let-7a-5p	LD	Rhob	48418.9	45.1264
LV3	2	LI	rno-let-7a-5p	LD	Gnai2	48418.9	80.0979
LV3	2	LI	rno-let-7a-5p	LD	Pc	48418.9	28.4669
LV3	0	LI	rno-let-7a-5p	LD	Ptcd2	48418.9	10.8618
LV3	0	LI	rno-let-7a-5p	LD	Smagp	48418.9	15.0963
LV3	0	LI	rno-let-7a-5p	LD	Otub2	48418.9	13.8824
LV3	0	LI	rno-let-7c-5p	LD	Tspan5	13781.2	10.2968
LV3	0	LI	rno-let-7c-5p	LD	Stk40	13781.2	12.3989
LV3	0	LI	rno-let-7c-5p	LD	Aven	13781.2	38.1911
LV3	0	LI	rno-let-7c-5p	LD	Ralb	13781.2	8.29918
LV3	0	LI	rno-let-7c-5p	LD	Zbed3	13781.2	13.4233
LV3	1	LI	rno-let-7c-5p	LD	Yars	13781.2	105.412
LV3	0	LI	rno-let-7c-5p	LD	Nus1	13781.2	8.31
LV3	1	LI	rno-let-7c-5p	LD	Shmt2	13781.2	183.754
LV3	2	LI	rno-let-7c-5p	LD	Gnai2	13781.2	80.0979
LV3	2	LI	rno-let-7c-5p	LD	Pc	13781.2	28.4669
LV3	0	LI	rno-let-7c-5p	LD	Ptcd2	13781.2	10.8618
LV3	2	LI	rno-let-7c-5p	LD	Cln6	13781.2	27.3846
LV3	0	LI	rno-let-7c-5p	LD	Smagp	13781.2	15.0963
LV3	0	LI	rno-let-7c-5p	LD	Otub2	13781.2	13.8824
LV3	0	LI	rno-let-7c-5p	LD	Rpusd1	13781.2	53.0098
LV3	0	LI	rno-let-7i-5p	LD	Tspan5	16914.4	10.2968
LV3	0	LI	rno-let-7i-5p	LD	Stk40	16914.4	12.3989
LV3	0	LI	rno-let-7i-5p	LD	Aven	16914.4	38.1911
LV3	0	LI	rno-let-7i-5p	LD	Ralb	16914.4	8.29918
LV3	0	LI	rno-let-7i-5p	LD	Zbed3	16914.4	13.4233
LV3	1	LI	rno-let-7i-5p	LD	Yars	16914.4	105.412
LV3	1	LI	rno-let-7i-5p	LD	Zfp358	16914.4	78.6466
LV3	0	LI	rno-let-7i-5p	LD	Wipi1	16914.4	28.0159
LV3	1	LI	rno-let-7i-5p	LD	Shmt2	16914.4	183.754
LV3	2	LI	rno-let-7i-5p	LD	Pc	16914.4	28.4669
LV3	0	LI	rno-let-7i-5p	LD	Ptcd2	16914.4	10.8618
LV3	0	LI	rno-let-7i-5p	LD	Smagp	16914.4	15.0963
LV3	0	LI	rno-let-7i-5p	LD	Otub2	16914.4	13.8824
LV3	1	LI	rno-miR-101b-3p	LD	Tsc22d1	2090.67	27.5344
LV3	1	LI	rno-miR-101b-3p	LD	Tsc22d3	2090.67	9.55538
LV3	0	LI	rno-miR-101b-3p	LD	Ddit4	2090.67	55.9152
LV3	0	LI	rno-miR-101b-3p	LD	Gfer	2090.67	17.3302
LV3	0	LI	rno-miR-101b-3p	LD	Tmem39b	2090.67	11.3351
LV3	0	LI	rno-miR-101b-3p	LD	Cdca7l	2090.67	10.3191
LV3	0	LI	rno-miR-101b-3p	LD	Sp110	2090.67	9.82302
LV3	0	LI	rno-miR-101b-3p	LD	Amigo2	2090.67	24.6374
LV3	0	LI	rno-miR-103-3p	LD	Tspan5	2760.68	10.2968
LV3	0	LI	rno-miR-103-3p	LD	Dap	2760.68	145.272
LV3	0	LI	rno-miR-103-3p	LD	Akr1c12	2760.68	9.30732
LV3	0	LI	rno-miR-103-3p	LD	B4galt7	2760.68	24.7241
LV3	1	LI	rno-miR-103-3p	LD	Rab3a	2760.68	23.4683
LV3	2	LI	rno-miR-103-3p	LD	Atf4	2760.68	442.415
LV3	2	LI	rno-miR-103-3p	LD	Herpud1	2760.68	118.495
LV3	1	LI	rno-miR-103-3p	LD	Creld1	2760.68	63.5864
LV3	0	LI	rno-miR-103-3p	LD	Eapp	2760.68	19.6982
LV3	2	LI	rno-miR-103-3p	LD	Sirt3	2760.68	18.4506
LV3	0	LI	rno-miR-103-3p	LD	Kti12	2760.68	17.9366
LV3	1	LI	rno-miR-103-3p	LD	Tars	2760.68	38.3202
LV3	0	LI	rno-miR-103-3p	LD	Ptcd2	2760.68	10.8618
LV3	1	LI	rno-miR-103-3p	LD	Creld2	2760.68	333.87
LV3	2	LI	rno-miR-103-3p	LD	Iars	2760.68	15.3097
LV3	0	LI	rno-miR-103-3p	LD	Otub2	2760.68	13.8824
LV3	0	LI	rno-miR-103-3p	LD	Rpusd1	2760.68	53.0098
LV3	0	LI	rno-miR-103-3p	LD	Mcat	2760.68	15.9398
LV3	1	LI	rno-miR-103-3p	LD	Nfu1	2760.68	28.8997
LV3	1	LI	rno-miR-103-3p	LD	Cox7a2l	2760.68	185.317
LV3	1	LI	rno-miR-103-3p	LD	Slc25a38	2760.68	8.18514
LV3	1	LI	rno-miR-129-5p	LD	Aars	127.89	45.8825
LV3	0	LI	rno-miR-129-5p	LD	Tfip11	127.89	13.4166
LV3	0	LI	rno-miR-129-5p	LD	Tmem39b	127.89	11.3351
LV3	0	LI	rno-miR-148b-5p	LD	Tspan5	105.65	10.2968
LV3	1	LI	rno-miR-148b-5p	LD	Tsc22d3	105.65	9.55538
LV3	1	LI	rno-miR-148b-5p	LD	Calr	105.65	539.829
LV3	0	LI	rno-miR-148b-5p	LD	H2afy2	105.65	18.9697
LV3	0	LI	rno-miR-148b-5p	LD	Fkbp5	105.65	9.60874
LV3	1	LI	rno-miR-148b-5p	LD	Lmo1	105.65	54.8062
LV3	0	LI	rno-miR-1839-5p	LD	Tspan5	350.3	10.2968
LV3	0	LI	rno-miR-1839-5p	LD	Stk40	350.3	12.3989
LV3	0	LI	rno-miR-1839-5p	LD	Akr1c12	350.3	9.30732
LV3	0	LI	rno-miR-1839-5p	LD	Eif3c	350.3	80.4617
LV3	1	LI	rno-miR-1839-5p	LD	Tsc22d1	350.3	27.5344
LV3	1	LI	rno-miR-1839-5p	LD	Tsc22d3	350.3	9.55538
LV3	1	LI	rno-miR-1839-5p	LD	Yars	350.3	105.412
LV3	2	LI	rno-miR-1839-5p	LD	Bak1	350.3	28.3264
LV3	0	LI	rno-miR-1839-5p	LD	Slc48a1	350.3	20.7041
LV3	0	LI	rno-miR-1839-5p	LD	Rpl27a	350.3	1573.19
LV3	0	LI	rno-miR-1839-5p	LD	Blcap	350.3	16.6084
LV3	1	LI	rno-miR-1839-5p	LD	Shmt2	350.3	183.754
LV3	2	LI	rno-miR-1839-5p	LD	Pc	350.3	28.4669
LV3	0	LI	rno-miR-1839-5p	LD	Smagp	350.3	15.0963
LV3	0	LI	rno-miR-1839-5p	LD	Syt17	350.3	11.4303
LV3	0	LI	rno-miR-1839-5p	LD	Otub2	350.3	13.8824
LV3	1	LI	rno-miR-1839-5p	LD	Lmo1	350.3	54.8062
LV3	1	LI	rno-miR-1839-5p	LD	Sept5	350.3	18.7178
LV3	2	LI	rno-miR-196a-5p	LD	Bak1	233.53	28.3264
LV3	1	LI	rno-miR-196a-5p	LD	Nars	233.53	42.6541
LV3	0	LI	rno-miR-196a-5p	LD	Dusp5	233.53	42.9117
LV3	0	LI	rno-miR-196a-5p	LD	Wipi1	233.53	28.0159
LV3	0	LI	rno-miR-196a-5p	LD	Rhob	233.53	45.1264
LV3	2	LI	rno-miR-196a-5p	LD	Gnai2	233.53	80.0979
LV3	2	LI	rno-miR-196a-5p	LD	Pc	233.53	28.4669
LV3	0	LI	rno-miR-196a-5p	LD	Ptcd2	233.53	10.8618
LV3	0	LI	rno-miR-196a-5p	LD	Smagp	233.53	15.0963
LV3	2	LI	rno-miR-196b-5p	LD	Kcnh2	205.73	20.5337
LV3	1	LI	rno-miR-196b-5p	LD	Aars	205.73	45.8825
LV3	2	LI	rno-miR-196b-5p	LD	Bak1	205.73	28.3264
LV3	1	LI	rno-miR-196b-5p	LD	Nars	205.73	42.6541
LV3	0	LI	rno-miR-196b-5p	LD	Dusp5	205.73	42.9117
LV3	0	LI	rno-miR-196b-5p	LD	Wipi1	205.73	28.0159
LV3	0	LI	rno-miR-196b-5p	LD	Rhob	205.73	45.1264
LV3	2	LI	rno-miR-196b-5p	LD	Gnai2	205.73	80.0979
LV3	2	LI	rno-miR-196b-5p	LD	Pc	205.73	28.4669
LV3	0	LI	rno-miR-196b-5p	LD	Ptcd2	205.73	10.8618
LV3	0	LI	rno-miR-196b-5p	LD	Smagp	205.73	15.0963
LV3	0	LI	rno-miR-203a-3p	LD	Ralb	350.3	8.29918
LV3	1	LI	rno-miR-203a-3p	LD	Tsc22d1	350.3	27.5344
LV3	0	LI	rno-miR-203a-3p	LD	Nus1	350.3	8.31
LV3	1	LI	rno-miR-203a-3p	LD	Atf5	350.3	104.186
LV2	0	LI	rno-miR-203a-3p	LD	Dusp5	350.3	42.9117
LV3	0	LI	rno-miR-203a-3p	LD	Gfer	350.3	17.3302
LV3	0	LI	rno-miR-203a-3p	LD	Fkbp5	350.3	9.60874
LV3	0	LI	rno-miR-203a-3p	LD	Gabarapl1	350.3	99.2564
LV3	0	LI	rno-miR-203a-3p	LD	Hist3h2a	350.3	18.4226
LV3	1	LI	rno-miR-203a-3p	LD	Khk	350.3	10.0542
LV3	0	LI	rno-miR-21-5p	LD	Stk40	3736.51	12.3989
LV3	0	LI	rno-miR-21-5p	LD	Kti12	3736.51	17.9366
LV3	0	LI	rno-miR-224-5p	LD	Tspan5	923.01	10.2968
LV3	0	LI	rno-miR-224-5p	LD	Gga1	923.01	32.4718
LV3	0	LI	rno-miR-224-5p	LD	Ngfr	923.01	68.7598
LV3	0	LI	rno-miR-224-5p	LD	Ralb	923.01	8.29918
LV3	0	LI	rno-miR-224-5p	LD	Thap11	923.01	8.24942
LV3	0	LI	rno-miR-224-5p	LD	Nus1	923.01	8.31
LV3	2	LI	rno-miR-224-5p	LD	Herpud1	923.01	118.495
LV3	2	LI	rno-miR-224-5p	LD	Ddit3	923.01	132.247
LV3	0	LI	rno-miR-224-5p	LD	Srxn1	923.01	21.5559
LV3	0	LI	rno-miR-224-5p	LD	Litaf	923.01	43.5025
LV3	0	LI	rno-miR-224-5p	LD	Blcap	923.01	16.6084
LV3	0	LI	rno-miR-224-5p	LD	Gfer	923.01	17.3302
LV3	0	LI	rno-miR-224-5p	LD	Rhob	923.01	45.1264
LV3	0	LI	rno-miR-224-5p	LD	Psat1	923.01	70.0841
LV3	1	LI	rno-miR-224-5p	LD	Prkcsh	923.01	200.598
LV3	1	LI	rno-miR-224-5p	LD	Zdhhc14	923.01	9.75385
LV3	0	LI	rno-miR-224-5p	LD	Hist3h2a	923.01	18.4226
LV3	0	LI	rno-miR-224-5p	LD	Otub2	923.01	13.8824
LV3	0	LI	rno-miR-224-5p	LD	Ninj1	923.01	213.233
LV3	0	LI	rno-miR-26b-5p	LD	Tspan5	906.33	10.2968
LV3	0	LI	rno-miR-26b-5p	LD	Stk40	906.33	12.3989
LV2	0	LI	rno-miR-26b-5p	LD	Nus1	906.33	8.31
LV3	2	LI	rno-miR-26b-5p	LD	Bak1	906.33	28.3264
LV3	1	LI	rno-miR-26b-5p	LD	Nars	906.33	42.6541
LV3	0	LI	rno-miR-26b-5p	LD	Ubl3	906.33	19.409
LV3	0	LI	rno-miR-26b-5p	LD	Fbxw4	906.33	30.6915
LV3	1	LI	rno-miR-26b-5p	LD	Cox7a2l	906.33	185.317
LV3	1	LI	rno-miR-26b-5p	LD	Slc25a38	906.33	8.18514
LV3	0	LI	rno-miR-27b-5p	LD	Stk40	144.57	12.3989
LV3	0	LI	rno-miR-27b-5p	LD	Akr1c12	144.57	9.30732
LV3	0	LI	rno-miR-27b-5p	LD	Ralb	144.57	8.29918
LV3	0	LI	rno-miR-27b-5p	LD	Srxn1	144.57	21.5559
LV3	0	LI	rno-miR-27b-5p	LD	Perp	144.57	18.3073
LV3	0	LI	rno-miR-27b-5p	LD	Rpl27a	144.57	1573.19
LV3	2	LI	rno-miR-27b-5p	LD	Cln6	144.57	27.3846
LV3	0	LI	rno-miR-27b-5p	LD	Mapk8ip1	144.57	47.6874
LV3	0	LI	rno-miR-27b-5p	LD	Ubl3	144.57	19.409
LV3	1	LI	rno-miR-27b-5p	LD	Kdm4a	144.57	11.9149
LV3	0	LI	rno-miR-27b-5p	LD	Fbxw4	144.57	30.6915
LV3	0	LI	rno-miR-28-3p	LD	Thap11	950.81	8.24942
LV3	0	LI	rno-miR-28-3p	LD	Blcap	950.81	16.6084
LV3	1	LI	rno-miR-28-3p	LD	Csrp1	950.81	49.103
LV3	0	LI	rno-miR-28-3p	LD	Smagp	950.81	15.0963
LV3	1	LI	rno-miR-30b-5p	LD	Tsc22d3	1734.81	9.55538
LV3	0	LI	rno-miR-30b-5p	LD	Nus1	1734.81	8.31
LV2	2	LI	rno-miR-30b-5p	LD	Gnai2	1734.81	80.0979
LV3	0	LI	rno-miR-30b-5p	LD	Emd	1734.81	47.1709
LV3	0	LI	rno-miR-30b-5p	LD	P4ha2	1734.81	8.55701
LV3	0	LI	rno-miR-30e-3p	LD	Slc7a5	361.42	39.6244
LV3	1	LI	rno-miR-30e-3p	LD	Pik3c3	361.42	9.42717
LV3	0	LI	rno-miR-30e-3p	LD	Bbc3	361.42	22.0605
LV3	2	LI	rno-miR-30e-3p	LD	Pdia4	361.42	134.554
LV3	2	LI	rno-miR-30e-3p	LD	Sirt3	361.42	18.4506
LV3	0	LI	rno-miR-30e-3p	LD	Cdca7l	361.42	10.3191
LV3	0	LI	rno-miR-30e-3p	LD	Ubl3	361.42	19.409
LV3	0	LI	rno-miR-30e-3p	LD	Hist3h2a	361.42	18.4226
LV3	0	LI	rno-miR-30e-3p	LD	Syt17	361.42	11.4303
LV3	0	LI	rno-miR-30e-3p	LD	Otub2	361.42	13.8824
LV3	0	LI	rno-miR-340-5p	LD	Dap	1723.69	145.272
LV3	1	LI	rno-miR-340-5p	LD	Pik3c3	1723.69	9.42717
LV3	0	LI	rno-miR-340-5p	LD	Agpat4	1723.69	23.822
LV3	2	LI	rno-miR-340-5p	LD	Thra	1723.69	16.9866
LV3	0	LI	rno-miR-340-5p	LD	Uckl1	1723.69	21.8886
LV3	0	LI	rno-miR-34c-5p	LD	Tspan5	144.57	10.2968
LV3	0	LI	rno-miR-34c-5p	LD	Slc7a5	144.57	39.6244
LV3	2	LI	rno-miR-34c-5p	LD	Kcnh2	144.57	20.5337
LV3	1	LI	rno-miR-34c-5p	LD	Pik3c3	144.57	9.42717
LV3	0	LI	rno-miR-34c-5p	LD	Scamp4	144.57	50.8046
LV3	0	LI	rno-miR-34c-5p	LD	Ngfr	144.57	68.7598
LV3	0	LI	rno-miR-34c-5p	LD	Coq4	144.57	10.1235
LV3	0	LI	rno-miR-34c-5p	LD	Zbed3	144.57	13.4233
LV3	0	LI	rno-miR-34c-5p	LD	Ddit4	144.57	55.9152
LV3	0	LI	rno-miR-34c-5p	LD	Litaf	144.57	43.5025
LV3	0	LI	rno-miR-34c-5p	LD	RT1-CE14	144.57	37.3846
LV3	0	LI	rno-miR-34c-5p	LD	Gfer	144.57	17.3302
LV3	2	LI	rno-miR-34c-5p	LD	Gnai2	144.57	80.0979
LV3	0	LI	rno-miR-34c-5p	LD	Smagp	144.57	15.0963
LV3	1	LI	rno-miR-34c-5p	LD	Ube2e2	144.57	23.9434
LV3	0	LI	rno-miR-34c-5p	LD	Fkbp5	144.57	9.60874
LV3	0	LI	rno-miR-34c-5p	LD	Mapk8ip1	144.57	47.6874
LV3	0	LI	rno-miR-34c-5p	LD	Ninj1	144.57	213.233
LV3	1	LI	rno-miR-34c-5p	LD	Khk	144.57	10.0542
LV3	1	LI	rno-miR-34c-5p	LD	Thy1	144.57	9.66145
LV3	0	LI	rno-miR-34c-5p	LD	Mrps27	144.57	31.2117
LV3	0	LI	rno-miR-34c-5p	LD	Yipf3	144.57	32.3365
LV3	0	LI	rno-miR-34c-5p	LD	Amigo2	144.57	24.6374
LV3	1	LI	rno-miR-34c-5p	LD	Sept5	144.57	18.7178
LV3	0	LI	rno-miR-3559-5p	LD	Tspan5	144.57	10.2968
LV3	0	LI	rno-miR-3559-5p	LD	Slc7a5	144.57	39.6244
LV3	0	LI	rno-miR-3559-5p	LD	Ngfr	144.57	68.7598
LV3	0	LI	rno-miR-3559-5p	LD	Zbed3	144.57	13.4233
LV3	0	LI	rno-miR-3559-5p	LD	Nipsnap1	144.57	18.0066
LV3	2	LI	rno-miR-3559-5p	LD	Ddit3	144.57	132.247
LV3	0	LI	rno-miR-3559-5p	LD	Slc48a1	144.57	20.7041
LV3	0	LI	rno-miR-3559-5p	LD	Dusp5	144.57	42.9117
LV3	0	LI	rno-miR-3559-5p	LD	Fkbp5	144.57	9.60874
LV3	0	LI	rno-miR-3559-5p	LD	Psat1	144.57	70.0841
LV3	0	LI	rno-miR-3559-5p	LD	Cdca7l	144.57	10.3191
LV3	0	LI	rno-miR-3559-5p	LD	Igsf8	144.57	29.3667
LV3	1	LI	rno-miR-3559-5p	LD	Cars	144.57	21.7629
LV3	1	LI	rno-miR-3559-5p	LD	Lmo1	144.57	54.8062
LV3	0	LI	rno-miR-378a-3p	LD	Slc7a5	5777.13	39.6244
LV3	0	LI	rno-miR-378a-3p	LD	Vasp	5777.13	24.6948
LV3	2	LI	rno-miR-378a-3p	LD	Gnai2	5777.13	80.0979
LV3	0	LI	rno-miR-378a-3p	LD	Smagp	5777.13	15.0963
LV3	0	LI	rno-miR-378a-3p	LD	Otub2	5777.13	13.8824
LV3	1	LI	rno-miR-378a-3p	LD	Lmo1	5777.13	54.8062
LV3	0	LI	rno-miR-378a-3p	LD	Tm4sf4	5777.13	22.7275
LV3	0	LI	rno-miR-378a-3p	LD	P4ha2	5777.13	8.55701
LV3	1	LI	rno-miR-378a-3p	LD	Sept5	5777.13	18.7178
LV3	0	LI	rno-miR-378b	LD	Dap	1156.54	145.272
LV3	0	LI	rno-miR-378b	LD	Stk40	1156.54	12.3989
LV3	1	LI	rno-miR-378b	LD	Jund	1156.54	291.348
LV3	0	LI	rno-miR-378b	LD	Srxn1	1156.54	21.5559
LV3	0	LI	rno-miR-378b	LD	Slc48a1	1156.54	20.7041
LV3	2	LI	rno-miR-378b	LD	Gnai2	1156.54	80.0979
LV3	0	LI	rno-miR-378b	LD	Hist3h2a	1156.54	18.4226
LV3	0	LI	rno-miR-378b	LD	Otub2	1156.54	13.8824
LV3	0	LI	rno-miR-378b	LD	Tm4sf4	1156.54	22.7275
LV3	0	LI	rno-miR-378b	LD	Tmem9	1156.54	47.3191
LV3	0	LI	rno-miR-378b	LD	Amigo2	1156.54	24.6374
LV3	0	LI	rno-miR-452-5p	LD	Tspan5	239.09	10.2968
LV3	1	LI	rno-miR-452-5p	LD	Pik3c3	239.09	9.42717
LV3	0	LI	rno-miR-452-5p	LD	Nus1	239.09	8.31
LV3	0	LI	rno-miR-452-5p	LD	Psat1	239.09	70.0841
LV3	0	LI	rno-miR-452-5p	LD	Hist3h2a	239.09	18.4226
LV3	0	LI	rno-miR-488-3p	LD	Aven	133.45	38.1911
LV3	1	LI	rno-miR-488-3p	LD	Cabp1	133.45	38.6448
LV3	1	LI	rno-miR-488-3p	LD	Aars	133.45	45.8825
LV3	0	LI	rno-miR-488-3p	LD	Zbed3	133.45	13.4233
LV3	1	LI	rno-miR-488-3p	LD	Tsc22d1	133.45	27.5344
LV3	0	LI	rno-miR-488-3p	LD	Tfip11	133.45	13.4166
LV3	0	LI	rno-miR-488-3p	LD	Litaf	133.45	43.5025
LV3	1	LI	rno-miR-488-3p	LD	Tars	133.45	38.3202
LV3	0	LI	rno-miR-488-3p	LD	Otub2	133.45	13.8824
LV3	0	LI	rno-miR-488-3p	LD	Mrps27	133.45	31.2117
LV3	1	LI	rno-miR-488-3p	LD	Id1	133.45	457.274
LV3	0	LI	rno-miR-488-3p	LD	Nat9	133.45	36.8097
LV3	2	LI	rno-miR-6329	LD	Herpud1	100.09	118.495
LV3	0	LI	rno-miR-6329	LD	Slc48a1	100.09	20.7041
LV3	0	LI	rno-miR-6329	LD	Wipi1	100.09	28.0159
LV3	2	LI	rno-miR-6329	LD	Pdlim1	100.09	12.8054
LV3	0	LI	rno-miR-6329	LD	Syt17	100.09	11.4303
LV3	0	LI	rno-miR-6329	LD	Fbxw4	100.09	30.6915
LV3	1	LI	rno-miR-6329	LD	Id1	100.09	457.274
LV2	0	LI	rno-miR-93-5p	LD	Crcp	2174.07	14.9838
LV3	1	LI	rno-miR-93-5p	LD	Pla2g6	2174.07	41.192
LV3	0	LI	rno-miR-93-5p	LD	Zbed3	2174.07	13.4233
LV3	0	LI	rno-miR-93-5p	LD	Srxn1	2174.07	21.5559
LV3	2	LI	rno-miR-93-5p	LD	Thra	2174.07	16.9866
LV3	0	LI	rno-miR-93-5p	LD	Tfip11	2174.07	13.4166
LV3	0	LI	rno-miR-93-5p	LD	Itm2c	2174.07	21.6502
LV3	0	LI	rno-miR-93-5p	LD	Rhob	2174.07	45.1264
LV3	0	LI	rno-miR-93-5p	LD	Psat1	2174.07	70.0841
LV3	0	LI	rno-miR-93-5p	LD	Ubl3	2174.07	19.409
LV3	1	LI	rno-miR-93-5p	LD	Nfu1	2174.07	28.8997
LV3	1	LI	rno-miR-93-5p	LD	Cox7a2l	2174.07	185.317
LV3	1	LI	rno-miR-93-5p	LD	Sept5	2174.07	18.7178
LV3	0	LI	rno-miR-98-5p	LD	Tspan5	2630.01	10.2968
LV3	0	LI	rno-miR-98-5p	LD	Stk40	2630.01	12.3989
LV3	0	LI	rno-miR-98-5p	LD	Aven	2630.01	38.1911
LV3	0	LI	rno-miR-98-5p	LD	Ralb	2630.01	8.29918
LV3	0	LI	rno-miR-98-5p	LD	Zbed3	2630.01	13.4233
LV3	1	LI	rno-miR-98-5p	LD	Shmt2	2630.01	183.754
LV3	2	LI	rno-miR-98-5p	LD	Pc	2630.01	28.4669
LV3	0	LI	rno-miR-98-5p	LD	Ptcd2	2630.01	10.8618
LV3	0	LI	rno-miR-98-5p	LD	Smagp	2630.01	15.0963
LV3	0	LI	rno-miR-98-5p	LD	Otub2	2630.01	13.8824
LV3	1	LI	rno-miR-99b-3p	LD	Tsc22d3	127.89	9.55538
LV3	0	LI	rno-miR-99b-3p	LD	Ddit4	127.89	55.9152
LV3	0	LI	rno-miR-99b-3p	LD	Dnajb11	127.89	94.3774
LV3	0	LI	rno-miR-9a-5p	LD	Crcp	472.62	14.9838
LV3	0	LI	rno-miR-9a-5p	LD	Gng12	472.62	13.0076
LV3	1	LI	rno-miR-9a-5p	LD	Tsc22d1	472.62	27.5344
LV3	2	LI	rno-miR-9a-5p	LD	Ddit3	472.62	132.247
LV3	0	LI	rno-miR-9a-5p	LD	Itm2c	472.62	21.6502
LV3	2	LI	rno-miR-9a-5p	LD	Mthfd2	472.62	53.2534
LV3	1	LI	rno-miR-9a-5p	LD	Zdhhc14	472.62	9.75385
LV3	0	LI	rno-miR-9a-5p	LD	Fdx1l	472.62	62.4435
LV3	0	LI	rno-miR-9a-5p	LD	Ubl3	472.62	19.409
LV3	0	LI	rno-miR-9a-5p	LD	Hist3h2a	472.62	18.4226
LV3	0	LI	rno-miR-9a-5p	LD	Syt17	472.62	11.4303
LV3	0	LI	rno-miR-9a-5p	LD	Otub2	472.62	13.8824
LV3	1	LI	rno-miR-9a-5p	LD	Cox7a2l	472.62	185.317
LV3	1	LI	rno-miR-9a-5p	LD	Slc25a38	472.62	8.18514
LV3	0	LI	rno-miR-9a-5p	LD	P4ha2	472.62	8.55701

## Sheet: Table S3_Low_GeneUP_IP_ori
LEVEL	Stat	miRNA_trend	miRNA	Gene_trend	Gene_symbol	miRNAExp	GeneExp
LV3	0	LD	rno-let-7f-1-3p	LI	Gin1	5.56	2.33215
LV3	1	LD	rno-let-7f-1-3p	LI	Slco4a1	5.56	4.90401
LV3	0	LD	rno-let-7f-1-3p	LI	H2afx	5.56	150.522
LV3	0	LD	rno-let-7f-1-3p	LI	Psmc6	5.56	23.9572
LV3	1	LD	rno-let-7f-1-3p	LI	G2e3	5.56	0.52921
LV3	0	LD	rno-let-7f-1-3p	LI	Kif23	5.56	8.98883
LV3	1	LD	rno-let-7f-1-3p	LI	Efcab1	5.56	0
LV3	0	LD	rno-let-7f-1-3p	LI	Zfp346	5.56	9.6458
LV3	0	LD	rno-miR-10a-5p	LI	Pdss2	5382.35	1.56556
LV3	0	LD	rno-miR-10a-5p	LI	Usp48	5382.35	5.33576
LV3	0	LD	rno-miR-10a-5p	LI	Spn	5382.35	6.70456
LV1	1	LD	rno-miR-10a-5p	LI	Map3k7	5382.35	0
LV3	0	LD	rno-miR-10a-5p	LI	Nek2	5382.35	13.9265
LV3	0	LD	rno-miR-10a-5p	LI	Gpsm1	5382.35	122.41
LV3	0	LD	rno-miR-10a-5p	LI	Aak1	5382.35	0.383383
LV3	1	LD	rno-miR-10a-5p	LI	Sfxn2	5382.35	0
LV3	0	LD	rno-miR-10a-5p	LI	Mybl1	5382.35	0.0589643
LV3	0	LD	rno-miR-10a-5p	LI	Bub1	5382.35	5.75544
LV3	1	LD	rno-miR-10a-5p	LI	Idi1	5382.35	7.4295
LV3	2	LD	rno-miR-10a-5p	LI	Crem	5382.35	8.1459
LV3	1	LD	rno-miR-10a-5p	LI	G2e3	5382.35	0.52921
LV3	0	LD	rno-miR-10a-5p	LI	Kif18a	5382.35	0.057366
LV3	0	LD	rno-miR-10a-5p	LI	Vegfb	5382.35	189.846
LV3	1	LD	rno-miR-10a-5p	LI	Map2k5	5382.35	17.9938
LV3	0	LD	rno-miR-125a-5p	LI	Usp48	945.25	5.33576
LV3	1	LD	rno-miR-125a-5p	LI	Rrm2	945.25	57.6057
LV3	0	LD	rno-miR-125a-5p	LI	Spn	945.25	6.70456
LV3	0	LD	rno-miR-125a-5p	LI	Arl6ip1	945.25	20.1698
LV2	2	LD	rno-miR-125a-5p	LI	Tfrc	945.25	32.7863
LV3	0	LD	rno-miR-125a-5p	LI	Pxmp4	945.25	10.2841
LV3	0	LD	rno-miR-125a-5p	LI	Mip	945.25	73.0418
LV3	1	LD	rno-miR-125a-5p	LI	Rnf26	945.25	17.105
LV3	2	LD	rno-miR-125a-5p	LI	Zmat2	945.25	44.9329
LV2	1	LD	rno-miR-125a-5p	LI	Pctp	945.25	7.71963
LV3	1	LD	rno-miR-125a-5p	LI	Abcc5	945.25	3.09829
LV3	0	LD	rno-miR-125a-5p	LI	Brd4	945.25	8.90363
LV3	0	LD	rno-miR-125a-5p	LI	Mrps18c	945.25	32.0452
LV3	0	LD	rno-miR-125a-5p	LI	Cnr2	945.25	73.8523
LV3	0	LD	rno-miR-125a-5p	LI	Serpini1	945.25	0
LV3	2	LD	rno-miR-125a-5p	LI	Scd	945.25	NA
LV3	0	LD	rno-miR-125a-5p	LI	Nuf2	945.25	28.6045
LV3	0	LD	rno-miR-125a-5p	LI	Vegfb	945.25	189.846
LV3	2	LD	rno-miR-125a-5p	LI	Fbp1	945.25	13.9659
LV3	1	LD	rno-miR-125b-1-3p	LI	Igf2	0	87.7219
LV3	0	LD	rno-miR-132-3p	LI	Nap1l2	83.4	2.89702
LV1	0	LD	rno-miR-132-3p	LI	Ccnb1	83.4	28.8093
LV3	1	LD	rno-miR-132-3p	LI	Map3k7	83.4	0
LV3	0	LD	rno-miR-132-3p	LI	Nek2	83.4	13.9265
LV3	0	LD	rno-miR-132-3p	LI	Hps3	83.4	0.382073
LV3	0	LD	rno-miR-132-3p	LI	Mip	83.4	73.0418
LV3	0	LD	rno-miR-132-3p	LI	Fgl2	83.4	7.50425
LV3	0	LD	rno-miR-132-3p	LI	Aak1	83.4	0.383383
LV3	0	LD	rno-miR-132-3p	LI	Wdr1	83.4	35.2252
LV3	0	LD	rno-miR-132-3p	LI	Uba6	83.4	0.351732
LV3	2	LD	rno-miR-132-3p	LI	Id2	83.4	5.91327
LV3	0	LD	rno-miR-132-3p	LI	Taf1d	83.4	43.9752
LV3	0	LD	rno-miR-132-3p	LI	Atg10	83.4	0
LV3	0	LD	rno-miR-132-3p	LI	Mybl1	83.4	0.0589643
LV3	1	LD	rno-miR-132-3p	LI	Idi1	83.4	7.4295
LV3	1	LD	rno-miR-132-3p	LI	Pigl	83.4	16.2348
LV3	0	LD	rno-miR-132-3p	LI	Brd4	83.4	8.90363
LV3	0	LD	rno-miR-132-3p	LI	Lgr4	83.4	0.984076
LV3	0	LD	rno-miR-132-3p	LI	Gmip	83.4	11.4171
LV3	0	LD	rno-miR-132-3p	LI	Mpv17l	83.4	16.1455
LV3	0	LD	rno-miR-132-3p	LI	Zfp346	83.4	9.6458
LV3	1	LD	rno-miR-141-3p	LI	Rrm2	1401.19	57.6057
LV3	0	LD	rno-miR-141-3p	LI	Ccnb1	1401.19	28.8093
LV3	0	LD	rno-miR-141-3p	LI	Arl6ip1	1401.19	20.1698
LV3	1	LD	rno-miR-141-3p	LI	Map3k7	1401.19	0
LV3	0	LD	rno-miR-141-3p	LI	Ints2	1401.19	1.65146
LV3	0	LD	rno-miR-141-3p	LI	Stx17	1401.19	0
LV3	2	LD	rno-miR-141-3p	LI	Tfrc	1401.19	32.7863
LV3	0	LD	rno-miR-141-3p	LI	Fgl2	1401.19	7.50425
LV3	1	LD	rno-miR-141-3p	LI	Tsc22d4	1401.19	0
LV3	0	LD	rno-miR-141-3p	LI	Elmo1	1401.19	21.0134
LV3	0	LD	rno-miR-141-3p	LI	Ttbk2	1401.19	0
LV3	0	LD	rno-miR-141-3p	LI	Nf2	1401.19	18.6529
LV3	0	LD	rno-miR-141-3p	LI	Reep4	1401.19	25.2336
LV3	0	LD	rno-miR-141-3p	LI	Taf1d	1401.19	43.9752
LV3	2	LD	rno-miR-141-3p	LI	Zmat2	1401.19	44.9329
LV3	1	LD	rno-miR-141-3p	LI	Dusp1	1401.19	27.2164
LV3	0	LD	rno-miR-141-3p	LI	Casc5	1401.19	0.922514
LV3	1	LD	rno-miR-141-3p	LI	Igf2	1401.19	87.7219
LV3	0	LD	rno-miR-141-3p	LI	Mybl1	1401.19	0.0589643
LV3	0	LD	rno-miR-141-3p	LI	Cdkn3	1401.19	42.9078
LV3	0	LD	rno-miR-141-3p	LI	Prlr	1401.19	3.20298
LV3	2	LD	rno-miR-141-3p	LI	Zgpat	1401.19	7.55546
LV3	2	LD	rno-miR-141-3p	LI	Crem	1401.19	8.1459
LV3	0	LD	rno-miR-141-3p	LI	Hs6st2	1401.19	0
LV3	1	LD	rno-miR-141-3p	LI	Abcc5	1401.19	3.09829
LV3	1	LD	rno-miR-141-3p	LI	Hopx	1401.19	115.039
LV3	0	LD	rno-miR-141-3p	LI	Higd1a	1401.19	97.3901
LV3	1	LD	rno-miR-141-3p	LI	C1d	1401.19	2.78274
LV3	0	LD	rno-miR-141-3p	LI	Ndufaf4	1401.19	6.32303
LV3	1	LD	rno-miR-141-3p	LI	Necab1	1401.19	2.64687
LV3	1	LD	rno-miR-141-3p	LI	Dcp2	1401.19	2.93915
LV3	0	LD	rno-miR-141-3p	LI	Mpv17l	1401.19	16.1455
LV3	1	LD	rno-miR-141-3p	LI	Pomt1	1401.19	21.4245
LV3	0	LD	rno-miR-143-3p	LI	Spn	1345.59	6.70456
LV3	1	LD	rno-miR-143-3p	LI	Bbs10	1345.59	1.42176
LV3	1	LD	rno-miR-143-3p	LI	Map3k7	1345.59	0
LV3	0	LD	rno-miR-143-3p	LI	Fgl2	1345.59	7.50425
LV3	0	LD	rno-miR-143-3p	LI	Smndc1	1345.59	16.897
LV3	2	LD	rno-miR-143-3p	LI	Id2	1345.59	5.91327
LV3	0	LD	rno-miR-143-3p	LI	Mki67	1345.59	12.5562
LV3	0	LD	rno-miR-143-3p	LI	Rraga	1345.59	12.2056
LV3	0	LD	rno-miR-143-3p	LI	Cish	1345.59	76.5713
LV3	0	LD	rno-miR-143-3p	LI	Casc5	1345.59	0.922514
LV1	1	LD	rno-miR-143-3p	LI	Igfbp5	1345.59	2.90001
LV3	0	LD	rno-miR-143-3p	LI	Cdkn3	1345.59	42.9078
LV3	1	LD	rno-miR-143-3p	LI	Idi1	1345.59	7.4295
LV3	0	LD	rno-miR-143-3p	LI	Prlr	1345.59	3.20298
LV3	0	LD	rno-miR-143-3p	LI	Pdk3	1345.59	19.3754
LV3	1	LD	rno-miR-143-3p	LI	Abcc5	1345.59	3.09829
LV3	0	LD	rno-miR-143-3p	LI	Map1s	1345.59	26.6922
LV3	0	LD	rno-miR-143-3p	LI	Epb4.1l5	1345.59	0
LV3	0	LD	rno-miR-143-3p	LI	Kif2c	1345.59	22.5433
LV3	0	LD	rno-miR-143-3p	LI	Serpini1	1345.59	0
LV3	1	LD	rno-miR-143-3p	LI	Map2k5	1345.59	17.9938
LV3	1	LD	rno-miR-143-3p	LI	Pomt1	1345.59	21.4245
LV3	0	LD	rno-miR-143-3p	LI	Zfp346	1345.59	9.6458
LV3	0	LD	rno-miR-146b-5p	LI	Spc25	4253.62	4.89187
LV3	1	LD	rno-miR-146b-5p	LI	Map3k7	4253.62	0
LV3	0	LD	rno-miR-146b-5p	LI	Fgl2	4253.62	7.50425
LV3	0	LD	rno-miR-146b-5p	LI	Elmo1	4253.62	21.0134
LV3	0	LD	rno-miR-146b-5p	LI	Aak1	4253.62	0.383383
LV3	1	LD	rno-miR-146b-5p	LI	Slco4a1	4253.62	4.90401
LV3	0	LD	rno-miR-146b-5p	LI	Uba6	4253.62	0.351732
LV3	0	LD	rno-miR-146b-5p	LI	Nf2	4253.62	18.6529
LV3	0	LD	rno-miR-146b-5p	LI	Atg10	4253.62	0
LV3	1	LD	rno-miR-146b-5p	LI	Slc3a1	4253.62	2.21103
LV3	0	LD	rno-miR-146b-5p	LI	Cish	4253.62	76.5713
LV3	1	LD	rno-miR-146b-5p	LI	Igf2	4253.62	87.7219
LV3	0	LD	rno-miR-146b-5p	LI	Cables1	4253.62	5.01075
LV3	2	LD	rno-miR-146b-5p	LI	Crem	4253.62	8.1459
LV3	1	LD	rno-miR-146b-5p	LI	Golga4	4253.62	1.97795
LV3	2	LD	rno-miR-146b-5p	LI	Stc1	4253.62	1.4369
LV3	0	LD	rno-miR-146b-5p	LI	Brd4	4253.62	8.90363
LV3	0	LD	rno-miR-146b-5p	LI	Epb4.1l5	4253.62	0
LV3	0	LD	rno-miR-146b-5p	LI	Ndufaf4	4253.62	6.32303
LV3	1	LD	rno-miR-146b-5p	LI	Eny2	4253.62	59.4655
LV3	1	LD	rno-miR-146b-5p	LI	Fn1	4253.62	15.5798
LV3	0	LD	rno-miR-146b-5p	LI	Zfp346	4253.62	9.6458
LV3	0	LD	rno-miR-151-3p	LI	Usp48	8368.22	5.33576
LV3	1	LD	rno-miR-151-3p	LI	Pgam1	8368.22	309.996
LV3	1	LD	rno-miR-151-3p	LI	Bbs10	8368.22	1.42176
LV3	1	LD	rno-miR-151-3p	LI	Zcchc9	8368.22	9.41427
LV3	0	LD	rno-miR-151-3p	LI	Fgl2	8368.22	7.50425
LV3	0	LD	rno-miR-151-3p	LI	Aak1	8368.22	0.383383
LV3	0	LD	rno-miR-151-3p	LI	Aldh3a2	8368.22	74.4215
LV3	0	LD	rno-miR-151-3p	LI	Psma2	8368.22	157.07
LV3	0	LD	rno-miR-151-3p	LI	Psma1	8368.22	168.056
LV3	0	LD	rno-miR-151-3p	LI	Traf3ip1	8368.22	0.388483
LV3	2	LD	rno-miR-151-3p	LI	Stc1	8368.22	1.4369
LV3	1	LD	rno-miR-151-3p	LI	Hopx	8368.22	115.039
LV3	0	LD	rno-miR-151-3p	LI	Brd4	8368.22	8.90363
LV3	0	LD	rno-miR-151-3p	LI	Zfp346	8368.22	9.6458
LV3	3	LD	rno-miR-151-5p	LI	Foxa3	733.96	5.94143
LV3	0	LD	rno-miR-151-5p	LI	Arl6ip1	733.96	20.1698
LV3	3	LD	rno-miR-151-5p	LI	Igf1	733.96	39.0372
LV3	1	LD	rno-miR-151-5p	LI	Igf2	733.96	87.7219
LV3	1	LD	rno-miR-151-5p	LI	Slc31a2	733.96	9.42357
LV3	1	LD	rno-miR-151-5p	LI	Pigl	733.96	16.2348
LV3	2	LD	rno-miR-151-5p	LI	Gcg	733.96	5.53101
LV3	1	LD	rno-miR-151-5p	LI	Dcp2	733.96	2.93915
LV3	0	LD	rno-miR-151-5p	LI	Larp7	733.96	13.4247
LV3	0	LD	rno-miR-153-3p	LI	Hps3	22.24	0.382073
LV3	0	LD	rno-miR-153-3p	LI	Fgl2	22.24	7.50425
LV3	2	LD	rno-miR-153-3p	LI	Pfkp	22.24	12.554
LV3	0	LD	rno-miR-153-3p	LI	Uba6	22.24	0.351732
LV3	1	LD	rno-miR-153-3p	LI	Rnf26	22.24	17.105
LV3	0	LD	rno-miR-153-3p	LI	Kif20a	22.24	33.4484
LV3	1	LD	rno-miR-153-3p	LI	Aurkb	22.24	37.3491
LV3	2	LD	rno-miR-153-3p	LI	Crem	22.24	8.1459
LV3	0	LD	rno-miR-153-3p	LI	Cdca8	22.24	68.9288
LV3	0	LD	rno-miR-153-3p	LI	Gmip	22.24	11.4171
LV3	0	LD	rno-miR-181a-5p	LI	Pdss2	227.97	1.56556
LV3	0	LD	rno-miR-181a-5p	LI	Spn	227.97	6.70456
LV3	0	LD	rno-miR-181a-5p	LI	Ccnb1	227.97	28.8093
LV3	1	LD	rno-miR-181a-5p	LI	Map3k7	227.97	0
LV3	0	LD	rno-miR-181a-5p	LI	Hmx1	227.97	67.2859
LV3	0	LD	rno-miR-181a-5p	LI	Nek2	227.97	13.9265
LV3	0	LD	rno-miR-181a-5p	LI	Hps3	227.97	0.382073
LV3	0	LD	rno-miR-181a-5p	LI	Mip	227.97	73.0418
LV3	0	LD	rno-miR-181a-5p	LI	Fgl2	227.97	7.50425
LV3	0	LD	rno-miR-181a-5p	LI	Smndc1	227.97	16.897
LV3	0	LD	rno-miR-181a-5p	LI	Gpsm1	227.97	122.41
LV3	0	LD	rno-miR-181a-5p	LI	Aak1	227.97	0.383383
LV3	0	LD	rno-miR-181a-5p	LI	Aldh3a2	227.97	74.4215
LV3	0	LD	rno-miR-181a-5p	LI	Uba6	227.97	0.351732
LV3	2	LD	rno-miR-181a-5p	LI	Id2	227.97	5.91327
LV1	2	LD	rno-miR-181a-5p	LI	Tgm2	227.97	24.6535
LV3	0	LD	rno-miR-181a-5p	LI	Taf1d	227.97	43.9752
LV3	2	LD	rno-miR-181a-5p	LI	Acsm3	227.97	0.503641
LV3	0	LD	rno-miR-181a-5p	LI	Mybl1	227.97	0.0589643
LV3	1	LD	rno-miR-181a-5p	LI	Idi1	227.97	7.4295
LV3	2	LD	rno-miR-181a-5p	LI	Crem	227.97	8.1459
LV3	0	LD	rno-miR-181a-5p	LI	Psmc6	227.97	23.9572
LV3	0	LD	rno-miR-181a-5p	LI	Parg	227.97	1.38124
LV3	0	LD	rno-miR-181a-5p	LI	Hsp90aa1	227.97	0
LV3	2	LD	rno-miR-181a-5p	LI	Stc1	227.97	1.4369
LV3	1	LD	rno-miR-181a-5p	LI	Pigl	227.97	16.2348
LV3	1	LD	rno-miR-181a-5p	LI	Abcc5	227.97	3.09829
LV3	1	LD	rno-miR-181a-5p	LI	Hopx	227.97	115.039
LV3	0	LD	rno-miR-181a-5p	LI	Higd1a	227.97	97.3901
LV3	1	LD	rno-miR-181a-5p	LI	Cenpf	227.97	4.24622
LV3	0	LD	rno-miR-181a-5p	LI	Brd4	227.97	8.90363
LV3	0	LD	rno-miR-181a-5p	LI	Cenpa	227.97	12.1319
LV2	2	LD	rno-miR-181a-5p	LI	Scd	227.97	NA
LV3	1	LD	rno-miR-181a-5p	LI	Dlg2	227.97	1.0798
LV3	0	LD	rno-miR-183-5p	LI	Nap1l2	5215.54	2.89702
LV3	0	LD	rno-miR-183-5p	LI	Spn	5215.54	6.70456
LV3	0	LD	rno-miR-183-5p	LI	Acaa2	5215.54	22.6849
LV3	0	LD	rno-miR-183-5p	LI	Aak1	5215.54	0.383383
LV3	1	LD	rno-miR-183-5p	LI	Slco4a1	5215.54	4.90401
LV3	2	LD	rno-miR-183-5p	LI	Tgm2	5215.54	24.6535
LV2	0	LD	rno-miR-183-5p	LI	Tmsb4x	5215.54	5.70981
LV3	1	LD	rno-miR-183-5p	LI	Atp5g3	5215.54	389.695
LV3	1	LD	rno-miR-183-5p	LI	Pctp	5215.54	7.71963
LV3	0	LD	rno-miR-183-5p	LI	Prlr	5215.54	3.20298
LV3	1	LD	rno-miR-183-5p	LI	G2e3	5215.54	0.52921
LV3	0	LD	rno-miR-183-5p	LI	Brd4	5215.54	8.90363
LV2	0	LD	rno-miR-183-5p	LI	Stk17b	5215.54	0.615363
LV3	0	LD	rno-miR-183-5p	LI	Epb4.1l5	5215.54	0
LV3	0	LD	rno-miR-183-5p	LI	Syt12	5215.54	2.31196
LV3	2	LD	rno-miR-183-5p	LI	Camk2d	5215.54	0.277058
LV3	0	LD	rno-miR-184	LI	Nek2	661.67	13.9265
LV3	0	LD	rno-miR-184	LI	Ado	661.67	4.80514
LV3	2	LD	rno-miR-184	LI	Zmat2	661.67	44.9329
LV3	0	LD	rno-miR-184	LI	Cdc25b	661.67	20.5223
LV3	1	LD	rno-miR-184	LI	Ube2c	661.67	255.681
LV3	0	LD	rno-miR-184	LI	Prpf31	661.67	19.3647
LV3	0	LD	rno-miR-184	LI	Syt12	661.67	2.31196
LV3	0	LD	rno-miR-184	LI	Cnr2	661.67	73.8523
LV3	0	LD	rno-miR-184	LI	Nuf2	661.67	28.6045
LV3	0	LD	rno-miR-191a-5p	LI	Ccnb1	8751.88	28.8093
LV3	0	LD	rno-miR-191a-5p	LI	Smndc1	8751.88	16.897
LV3	2	LD	rno-miR-191a-5p	LI	Crem	8751.88	8.1459
LV3	1	LD	rno-miR-191a-5p	LI	Hopx	8751.88	115.039
LV3	0	LD	rno-miR-200c-3p	LI	Mxd3	255.77	52.1432
LV3	0	LD	rno-miR-200c-3p	LI	Ints2	255.77	1.65146
LV3	0	LD	rno-miR-200c-3p	LI	Uba6	255.77	0.351732
LV3	1	LD	rno-miR-200c-3p	LI	Dusp1	255.77	27.2164
LV3	0	LD	rno-miR-200c-3p	LI	Acyp1	255.77	27.9505
LV3	0	LD	rno-miR-200c-3p	LI	Cish	255.77	76.5713
LV3	2	LD	rno-miR-200c-3p	LI	Crem	255.77	8.1459
LV3	1	LD	rno-miR-200c-3p	LI	G2e3	255.77	0.52921
LV3	0	LD	rno-miR-200c-3p	LI	Fermt2	255.77	3.62184
LV3	0	LD	rno-miR-200c-3p	LI	Ndufaf4	255.77	6.32303
LV3	0	LD	rno-miR-200c-3p	LI	Serpini1	255.77	0
LV3	2	LD	rno-miR-200c-3p	LI	Scd	255.77	NA
LV3	0	LD	rno-miR-200c-3p	LI	Mgat2	255.77	0
LV3	1	LD	rno-miR-200c-3p	LI	Eny2	255.77	59.4655
LV1	1	LD	rno-miR-200c-3p	LI	Fn1	255.77	15.5798
LV3	0	LD	rno-miR-212-5p	LI	Pdss2	27.8	1.56556
LV3	0	LD	rno-miR-212-5p	LI	Usp48	27.8	5.33576
LV3	0	LD	rno-miR-212-5p	LI	Gbf1	27.8	19.6392
LV3	0	LD	rno-miR-212-5p	LI	Ccnb1	27.8	28.8093
LV3	0	LD	rno-miR-212-5p	LI	Arl6ip1	27.8	20.1698
LV3	1	LD	rno-miR-212-5p	LI	Bbs10	27.8	1.42176
LV3	0	LD	rno-miR-212-5p	LI	Hmx1	27.8	67.2859
LV3	0	LD	rno-miR-212-5p	LI	Gpsm1	27.8	122.41
LV2	0	LD	rno-miR-212-5p	LI	Aak1	27.8	0.383383
LV3	1	LD	rno-miR-212-5p	LI	Ube2t	27.8	15.3429
LV3	0	LD	rno-miR-212-5p	LI	Cish	27.8	76.5713
LV3	0	LD	rno-miR-212-5p	LI	Mad2l1bp	27.8	34.1006
LV3	2	LD	rno-miR-212-5p	LI	Car8	27.8	242.108
LV3	1	LD	rno-miR-212-5p	LI	Cenpf	27.8	4.24622
LV2	1	LD	rno-miR-212-5p	LI	C1d	27.8	2.78274
LV3	0	LD	rno-miR-212-5p	LI	Brd4	27.8	8.90363
LV3	0	LD	rno-miR-212-5p	LI	Rexo1	27.8	15.1988
LV3	2	LD	rno-miR-212-5p	LI	Scd	27.8	NA
LV3	0	LD	rno-miR-212-5p	LI	Gmip	27.8	11.4171
LV3	0	LD	rno-miR-212-5p	LI	Nfatc2ip	27.8	0.549428
LV3	0	LD	rno-miR-21-3p	LI	Usp48	77.84	5.33576
LV3	0	LD	rno-miR-21-3p	LI	C1galt1c1	77.84	12.0475
LV3	0	LD	rno-miR-21-3p	LI	Gbf1	77.84	19.6392
LV3	0	LD	rno-miR-21-3p	LI	Spn	77.84	6.70456
LV3	0	LD	rno-miR-21-3p	LI	Ccnb1	77.84	28.8093
LV3	2	LD	rno-miR-21-3p	LI	Calm2	77.84	53.5095
LV3	0	LD	rno-miR-21-3p	LI	Tppp3	77.84	1.96636
LV3	0	LD	rno-miR-21-3p	LI	Nek2	77.84	13.9265
LV3	1	LD	rno-miR-21-3p	LI	Pdzk1	77.84	2.24455
LV3	0	LD	rno-miR-21-3p	LI	Gpsm1	77.84	122.41
LV3	3	LD	rno-miR-21-3p	LI	Igf1	77.84	39.0372
LV3	0	LD	rno-miR-21-3p	LI	Aak1	77.84	0.383383
LV3	0	LD	rno-miR-21-3p	LI	Uba6	77.84	0.351732
LV3	0	LD	rno-miR-21-3p	LI	Bub1	77.84	5.75544
LV3	0	LD	rno-miR-21-3p	LI	Cdc25b	77.84	20.5223
LV3	0	LD	rno-miR-21-3p	LI	Pdk3	77.84	19.3754
LV3	0	LD	rno-miR-21-3p	LI	Traf3ip1	77.84	0.388483
LV3	0	LD	rno-miR-21-3p	LI	Bnip2	77.84	1.42869
LV3	1	LD	rno-miR-21-3p	LI	Rptor	77.84	6.01437
LV3	1	LD	rno-miR-21-3p	LI	Abcc5	77.84	3.09829
LV3	2	LD	rno-miR-21-3p	LI	Car8	77.84	242.108
LV3	1	LD	rno-miR-21-3p	LI	Hopx	77.84	115.039
LV3	0	LD	rno-miR-21-3p	LI	Cdca8	77.84	68.9288
LV3	1	LD	rno-miR-21-3p	LI	Cenpf	77.84	4.24622
LV3	0	LD	rno-miR-21-3p	LI	Prpf31	77.84	19.3647
LV3	1	LD	rno-miR-21-3p	LI	C1d	77.84	2.78274
LV3	0	LD	rno-miR-21-3p	LI	Kif2c	77.84	22.5433
LV3	1	LD	rno-miR-21-3p	LI	Zfp207	77.84	20.2541
LV2	1	LD	rno-miR-21-3p	LI	Cycs	77.84	89.0785
LV3	0	LD	rno-miR-21-3p	LI	Lgr4	77.84	0.984076
LV3	0	LD	rno-miR-21-3p	LI	Serpini1	77.84	0
LV3	2	LD	rno-miR-21-3p	LI	Scd	77.84	NA
LV3	1	LD	rno-miR-21-3p	LI	Eny2	77.84	59.4655
LV3	0	LD	rno-miR-21-3p	LI	Gtse1	77.84	21.0455
LV3	0	LD	rno-miR-21-3p	LI	Zfp346	77.84	9.6458
LV3	0	LD	rno-miR-221-3p	LI	Spn	61.16	6.70456
LV3	1	LD	rno-miR-221-3p	LI	Map3k7	61.16	0
LV3	0	LD	rno-miR-221-3p	LI	Mxd3	61.16	52.1432
LV3	0	LD	rno-miR-221-3p	LI	Ints2	61.16	1.65146
LV3	1	LD	rno-miR-221-3p	LI	Zcchc9	61.16	9.41427
LV3	1	LD	rno-miR-221-3p	LI	Tsc22d4	61.16	0
LV3	0	LD	rno-miR-221-3p	LI	Smndc1	61.16	16.897
LV3	0	LD	rno-miR-221-3p	LI	Elmo1	61.16	21.0134
LV3	3	LD	rno-miR-221-3p	LI	Igf1	61.16	39.0372
LV3	0	LD	rno-miR-221-3p	LI	Aldh3a2	61.16	74.4215
LV2	0	LD	rno-miR-221-3p	LI	Mki67	61.16	12.5562
LV3	0	LD	rno-miR-221-3p	LI	Prss36	61.16	3.46288
LV3	1	LD	rno-miR-221-3p	LI	Idi1	61.16	7.4295
LV3	0	LD	rno-miR-221-3p	LI	Pdk3	61.16	19.3754
LV3	2	LD	rno-miR-221-3p	LI	Crem	61.16	8.1459
LV3	1	LD	rno-miR-221-3p	LI	Csrp2	61.16	725.871
LV3	0	LD	rno-miR-221-3p	LI	LOC691807	61.16	2.07324
LV3	1	LD	rno-miR-221-3p	LI	Pgk1	61.16	281.106
LV3	0	LD	rno-miR-221-3p	LI	Fermt2	61.16	3.62184
LV3	0	LD	rno-miR-221-3p	LI	Zfp346	61.16	9.6458
LV3	0	LD	rno-miR-221-5p	LI	Gbf1	11.12	19.6392
LV3	0	LD	rno-miR-221-5p	LI	Arl6ip1	11.12	20.1698
LV3	1	LD	rno-miR-221-5p	LI	Map3k7	11.12	0
LV3	0	LD	rno-miR-221-5p	LI	Ints2	11.12	1.65146
LV3	0	LD	rno-miR-221-5p	LI	Nek2	11.12	13.9265
LV3	0	LD	rno-miR-221-5p	LI	Pxmp4	11.12	10.2841
LV3	0	LD	rno-miR-221-5p	LI	Fgl2	11.12	7.50425
LV3	0	LD	rno-miR-221-5p	LI	Ttbk2	11.12	0
LV3	0	LD	rno-miR-221-5p	LI	Aldh3a2	11.12	74.4215
LV3	0	LD	rno-miR-221-5p	LI	Polrmt	11.12	10.4075
LV3	0	LD	rno-miR-221-5p	LI	Bdh1	11.12	25.7507
LV3	1	LD	rno-miR-221-5p	LI	Sfxn2	11.12	0
LV3	1	LD	rno-miR-221-5p	LI	Rptor	11.12	6.01437
LV3	0	LD	rno-miR-221-5p	LI	Mad2l1bp	11.12	34.1006
LV3	0	LD	rno-miR-221-5p	LI	Prpf31	11.12	19.3647
LV3	1	LD	rno-miR-221-5p	LI	Efcab1	11.12	0
LV3	2	LD	rno-miR-221-5p	LI	Scd	11.12	NA
LV3	1	LD	rno-miR-221-5p	LI	Fn1	11.12	15.5798
LV3	0	LD	rno-miR-221-5p	LI	Larp7	11.12	13.4247
LV3	0	LD	rno-miR-24-3p	LI	Nefh	261.33	34.2863
LV3	0	LD	rno-miR-24-3p	LI	Spn	261.33	6.70456
LV3	0	LD	rno-miR-24-3p	LI	Stx17	261.33	0
LV3	0	LD	rno-miR-24-3p	LI	Nek2	261.33	13.9265
LV3	0	LD	rno-miR-24-3p	LI	Mip	261.33	73.0418
LV3	0	LD	rno-miR-24-3p	LI	Smndc1	261.33	16.897
LV3	0	LD	rno-miR-24-3p	LI	Gpsm1	261.33	122.41
LV2	0	LD	rno-miR-24-3p	LI	Aak1	261.33	0.383383
LV3	0	LD	rno-miR-24-3p	LI	Top2a	261.33	13.2577
LV3	0	LD	rno-miR-24-3p	LI	Uba6	261.33	0.351732
LV3	0	LD	rno-miR-24-3p	LI	Nf2	261.33	18.6529
LV3	1	LD	rno-miR-24-3p	LI	Sfxn2	261.33	0
LV1	0	LD	rno-miR-24-3p	LI	H2afx	261.33	150.522
LV3	1	LD	rno-miR-24-3p	LI	Dusp1	261.33	27.2164
LV3	0	LD	rno-miR-24-3p	LI	Plk1	261.33	44.882
LV3	1	LD	rno-miR-24-3p	LI	Tpi1	261.33	0
LV3	1	LD	rno-miR-24-3p	LI	Cyp4f17	261.33	153.06
LV3	2	LD	rno-miR-24-3p	LI	Crem	261.33	8.1459
LV3	1	LD	rno-miR-24-3p	LI	Slc31a2	261.33	9.42357
LV2	0	LD	rno-miR-24-3p	LI	Traf3ip1	261.33	0.388483
LV3	0	LD	rno-miR-24-3p	LI	Pex11b	261.33	290.111
LV3	1	LD	rno-miR-24-3p	LI	C1d	261.33	2.78274
LV3	0	LD	rno-miR-24-3p	LI	Cnr2	261.33	73.8523
LV3	2	LD	rno-miR-24-3p	LI	Psmd9	261.33	48.3399
LV2	0	LD	rno-miR-24-3p	LI	Kif18b	261.33	22.9026
LV3	1	LD	rno-miR-25-5p	LI	Tsc22d4	44.48	0
LV3	1	LD	rno-miR-25-5p	LI	Rnf26	44.48	17.105
LV3	0	LD	rno-miR-25-5p	LI	Reep4	44.48	25.2336
LV3	0	LD	rno-miR-25-5p	LI	Cish	44.48	76.5713
LV3	0	LD	rno-miR-25-5p	LI	Pdk3	44.48	19.3754
LV3	1	LD	rno-miR-25-5p	LI	Pigl	44.48	16.2348
LV3	1	LD	rno-miR-25-5p	LI	Hopx	44.48	115.039
LV3	0	LD	rno-miR-25-5p	LI	Zfp346	44.48	9.6458
LV3	1	LD	rno-miR-26b-3p	LI	Hemk1	0	21.0379
LV3	0	LD	rno-miR-26b-3p	LI	Spn	0	6.70456
LV3	0	LD	rno-miR-26b-3p	LI	Ints2	0	1.65146
LV3	0	LD	rno-miR-26b-3p	LI	Stx17	0	0
LV3	2	LD	rno-miR-26b-3p	LI	Tfrc	0	32.7863
LV3	0	LD	rno-miR-26b-3p	LI	Nek2	0	13.9265
LV3	0	LD	rno-miR-26b-3p	LI	Nf2	0	18.6529
LV3	0	LD	rno-miR-26b-3p	LI	Bdh1	0	25.7507
LV3	1	LD	rno-miR-26b-3p	LI	Sfxn2	0	0
LV3	1	LD	rno-miR-26b-3p	LI	Zbtb7b	0	3.89967
LV3	1	LD	rno-miR-26b-3p	LI	Igf2	0	87.7219
LV3	1	LD	rno-miR-26b-3p	LI	Pctp	0	7.71963
LV3	1	LD	rno-miR-26b-3p	LI	Idi1	0	7.4295
LV3	2	LD	rno-miR-26b-3p	LI	Crem	0	8.1459
LV3	1	LD	rno-miR-26b-3p	LI	Slc31a2	0	9.42357
LV3	1	LD	rno-miR-26b-3p	LI	Rptor	0	6.01437
LV3	0	LD	rno-miR-26b-3p	LI	Prpf31	0	19.3647
LV3	2	LD	rno-miR-26b-3p	LI	Ttl	0	0.330901
LV3	1	LD	rno-miR-26b-3p	LI	C1d	0	2.78274
LV3	0	LD	rno-miR-26b-3p	LI	Brd4	0	8.90363
LV3	0	LD	rno-miR-26b-3p	LI	Sec22b	0	46.1203
LV3	0	LD	rno-miR-342-3p	LI	Arl6ip1	100.09	20.1698
LV3	1	LD	rno-miR-342-3p	LI	Map3k7	100.09	0
LV3	0	LD	rno-miR-342-3p	LI	Ints2	100.09	1.65146
LV3	0	LD	rno-miR-342-3p	LI	Stx17	100.09	0
LV3	0	LD	rno-miR-342-3p	LI	Nek2	100.09	13.9265
LV3	0	LD	rno-miR-342-3p	LI	Hps3	100.09	0.382073
LV3	0	LD	rno-miR-342-3p	LI	Ttbk2	100.09	0
LV3	0	LD	rno-miR-342-3p	LI	Uba6	100.09	0.351732
LV3	0	LD	rno-miR-342-3p	LI	Nf2	100.09	18.6529
LV3	1	LD	rno-miR-342-3p	LI	Myl6b	100.09	97.0983
LV3	2	LD	rno-miR-342-3p	LI	Zmat2	100.09	44.9329
LV2	0	LD	rno-miR-342-3p	LI	Atg10	100.09	0
LV3	0	LD	rno-miR-342-3p	LI	Rraga	100.09	12.2056
LV3	0	LD	rno-miR-342-3p	LI	Cish	100.09	76.5713
LV3	1	LD	rno-miR-342-3p	LI	Myl6l	100.09	169.613
LV3	1	LD	rno-miR-342-3p	LI	Myl6	100.09	127.535
LV3	1	LD	rno-miR-342-3p	LI	Rptor	100.09	6.01437
LV3	1	LD	rno-miR-342-3p	LI	Abcc5	100.09	3.09829
LV3	0	LD	rno-miR-342-3p	LI	Gcdh	100.09	15.5109
LV3	0	LD	rno-miR-342-3p	LI	Higd1a	100.09	97.3901
LV3	2	LD	rno-miR-342-3p	LI	Scd	100.09	NA
LV3	0	LD	rno-miR-346	LI	Usp48	161.25	5.33576
LV3	0	LD	rno-miR-346	LI	Ccnb1	161.25	28.8093
LV3	1	LD	rno-miR-346	LI	Tsc22d4	161.25	0
LV3	0	LD	rno-miR-346	LI	Gpsm1	161.25	122.41
LV3	0	LD	rno-miR-346	LI	Aak1	161.25	0.383383
LV3	0	LD	rno-miR-346	LI	Pold4	161.25	10.3356
LV3	0	LD	rno-miR-346	LI	Uba6	161.25	0.351732
LV3	0	LD	rno-miR-346	LI	Nf2	161.25	18.6529
LV3	1	LD	rno-miR-346	LI	Sfxn2	161.25	0
LV3	1	LD	rno-miR-346	LI	Taf13	161.25	4.31346
LV3	2	LD	rno-miR-346	LI	Acsm3	161.25	0.503641
LV3	1	LD	rno-miR-346	LI	Cyp4f17	161.25	153.06
LV3	1	LD	rno-miR-346	LI	Rptor	161.25	6.01437
LV3	0	LD	rno-miR-346	LI	Cdca8	161.25	68.9288
LV3	0	LD	rno-miR-346	LI	Brd4	161.25	8.90363
LV3	0	LD	rno-miR-346	LI	Kif2c	161.25	22.5433
LV3	0	LD	rno-miR-346	LI	Gmip	161.25	11.4171
LV3	0	LD	rno-miR-346	LI	Crabp2	161.25	5.86046
LV3	0	LD	rno-miR-423-5p	LI	Gbf1	767.32	19.6392
LV3	0	LD	rno-miR-423-5p	LI	Spn	767.32	6.70456
LV3	0	LD	rno-miR-423-5p	LI	Ccnb1	767.32	28.8093
LV3	0	LD	rno-miR-423-5p	LI	Ifi47	767.32	1.77289
LV3	1	LD	rno-miR-423-5p	LI	Sub1	767.32	136.935
LV3	1	LD	rno-miR-423-5p	LI	S100a1	767.32	0
LV3	1	LD	rno-miR-423-5p	LI	Pdzk1	767.32	2.24455
LV3	0	LD	rno-miR-423-5p	LI	Fbxo2	767.32	69.0889
LV3	0	LD	rno-miR-423-5p	LI	Fgl2	767.32	7.50425
LV3	1	LD	rno-miR-423-5p	LI	Tsc22d4	767.32	0
LV3	0	LD	rno-miR-423-5p	LI	Elmo1	767.32	21.0134
LV3	0	LD	rno-miR-423-5p	LI	Aak1	767.32	0.383383
LV3	0	LD	rno-miR-423-5p	LI	Ado	767.32	4.80514
LV2	0	LD	rno-miR-423-5p	LI	Nf2	767.32	18.6529
LV3	2	LD	rno-miR-423-5p	LI	Tgm2	767.32	24.6535
LV3	0	LD	rno-miR-423-5p	LI	Tmsb4x	767.32	5.70981
LV3	2	LD	rno-miR-423-5p	LI	Zmat2	767.32	44.9329
LV3	0	LD	rno-miR-423-5p	LI	H2afx	767.32	150.522
LV3	1	LD	rno-miR-423-5p	LI	Dusp1	767.32	27.2164
LV3	0	LD	rno-miR-423-5p	LI	Cish	767.32	76.5713
LV3	1	LD	rno-miR-423-5p	LI	Igf2	767.32	87.7219
LV3	1	LD	rno-miR-423-5p	LI	Mark2	767.32	3.60047
LV3	0	LD	rno-miR-423-5p	LI	Cdc25b	767.32	20.5223
LV3	1	LD	rno-miR-423-5p	LI	Pigl	767.32	16.2348
LV3	1	LD	rno-miR-423-5p	LI	Rptor	767.32	6.01437
LV3	0	LD	rno-miR-423-5p	LI	Mad2l1bp	767.32	34.1006
LV3	0	LD	rno-miR-423-5p	LI	Gcdh	767.32	15.5109
LV3	1	LD	rno-miR-423-5p	LI	Nubp2	767.32	41.1957
LV3	0	LD	rno-miR-423-5p	LI	Rexo1	767.32	15.1988
LV3	1	LD	rno-miR-423-5p	LI	Cyp2j10	767.32	4.53055
LV3	0	LD	rno-miR-423-5p	LI	Pbk	767.32	5.53487
LV3	1	LD	rno-miR-423-5p	LI	Eny2	767.32	59.4655
LV3	0	LD	rno-miR-423-5p	LI	Cradd	767.32	0.100826
LV3	0	LD	rno-miR-423-5p	LI	Zfp346	767.32	9.6458
LV3	0	LD	rno-miR-484	LI	Mxd3	27.8	52.1432
LV3	0	LD	rno-miR-484	LI	Ints2	27.8	1.65146
LV3	0	LD	rno-miR-484	LI	Stx17	27.8	0
LV3	0	LD	rno-miR-484	LI	Nek2	27.8	13.9265
LV3	0	LD	rno-miR-484	LI	Aak1	27.8	0.383383
LV3	0	LD	rno-miR-484	LI	Wdr1	27.8	35.2252
LV3	0	LD	rno-miR-484	LI	Nf2	27.8	18.6529
LV3	2	LD	rno-miR-484	LI	Tgm2	27.8	24.6535
LV3	1	LD	rno-miR-484	LI	Myl6b	27.8	97.0983
LV3	0	LD	rno-miR-484	LI	Bdh1	27.8	25.7507
LV2	0	LD	rno-miR-484	LI	H2afx	27.8	150.522
LV3	1	LD	rno-miR-484	LI	Cyp4f17	27.8	153.06
LV3	1	LD	rno-miR-484	LI	Myl6l	27.8	169.613
LV2	0	LD	rno-miR-484	LI	Cables1	27.8	5.01075
LV3	0	LD	rno-miR-484	LI	Psmc6	27.8	23.9572
LV3	1	LD	rno-miR-484	LI	Golga4	27.8	1.97795
LV3	1	LD	rno-miR-484	LI	Myl6	27.8	127.535
LV3	0	LD	rno-miR-484	LI	Pex11b	27.8	290.111
LV3	1	LD	rno-miR-484	LI	Rptor	27.8	6.01437
LV3	0	LD	rno-miR-484	LI	Gcdh	27.8	15.5109
LV3	1	LD	rno-miR-484	LI	Cenpf	27.8	4.24622
LV3	1	LD	rno-miR-484	LI	C1d	27.8	2.78274
LV2	0	LD	rno-miR-484	LI	Brd4	27.8	8.90363
LV2	0	LD	rno-miR-484	LI	Rexo1	27.8	15.1988
LV2	2	LD	rno-miR-484	LI	Scd	27.8	NA
LV3	0	LD	rno-miR-484	LI	Vegfb	27.8	189.846
LV3	0	LD	rno-miR-486	LI	Spn	628.31	6.70456
LV3	2	LD	rno-miR-486	LI	Tfrc	628.31	32.7863
LV3	0	LD	rno-miR-486	LI	Skp1	628.31	84.8462
LV3	0	LD	rno-miR-486	LI	Aak1	628.31	0.383383
LV3	1	LD	rno-miR-486	LI	Slco4a1	628.31	4.90401
LV3	1	LD	rno-miR-486	LI	Rnf26	628.31	17.105
LV3	0	LD	rno-miR-486	LI	Nf2	628.31	18.6529
LV3	0	LD	rno-miR-486	LI	Casc5	628.31	0.922514
LV3	1	LD	rno-miR-486	LI	Mark2	628.31	3.60047
LV3	1	LD	rno-miR-486	LI	G2e3	628.31	0.52921
LV3	1	LD	rno-miR-486	LI	Rptor	628.31	6.01437
LV3	1	LD	rno-miR-486	LI	Abcc5	628.31	3.09829
LV3	0	LD	rno-miR-486	LI	Higd1a	628.31	97.3901
LV3	0	LD	rno-miR-486	LI	Brd4	628.31	8.90363
LV3	0	LD	rno-miR-486	LI	Kif2c	628.31	22.5433
LV3	1	LD	rno-miR-541-5p	LI	Map3k7	88.96	0
LV3	0	LD	rno-miR-541-5p	LI	Ints2	88.96	1.65146
LV3	0	LD	rno-miR-541-5p	LI	Nek2	88.96	13.9265
LV3	0	LD	rno-miR-541-5p	LI	Spag5	88.96	13.2182
LV3	0	LD	rno-miR-541-5p	LI	Fgl2	88.96	7.50425
LV3	0	LD	rno-miR-541-5p	LI	Sh3bgr	88.96	0
LV3	0	LD	rno-miR-541-5p	LI	Wdr1	88.96	35.2252
LV3	0	LD	rno-miR-541-5p	LI	Uba6	88.96	0.351732
LV3	1	LD	rno-miR-541-5p	LI	Sfxn2	88.96	0
LV3	0	LD	rno-miR-541-5p	LI	H2afx	88.96	150.522
LV3	0	LD	rno-miR-541-5p	LI	Prss36	88.96	3.46288
LV3	1	LD	rno-miR-541-5p	LI	Tpi1	88.96	0
LV3	1	LD	rno-miR-541-5p	LI	Igfbp5	88.96	2.90001
LV3	0	LD	rno-miR-541-5p	LI	Cdkn3	88.96	42.9078
LV3	1	LD	rno-miR-541-5p	LI	Idi1	88.96	7.4295
LV3	0	LD	rno-miR-541-5p	LI	Prlr	88.96	3.20298
LV3	2	LD	rno-miR-541-5p	LI	Ppid	88.96	24.711
LV3	0	LD	rno-miR-541-5p	LI	Map1s	88.96	26.6922
LV3	0	LD	rno-miR-541-5p	LI	Mrps18c	88.96	32.0452
LV3	0	LD	rno-miR-541-5p	LI	Ndufaf4	88.96	6.32303
LV3	0	LD	rno-miR-541-5p	LI	Mgat2	88.96	0
LV3	1	LD	rno-miR-541-5p	LI	Eny2	88.96	59.4655
LV3	2	LD	rno-miR-541-5p	LI	Lime1	88.96	7.77671
LV3	0	LD	rno-miR-541-5p	LI	Kif18b	88.96	22.9026
LV3	1	LD	rno-miR-541-5p	LI	Pomt1	88.96	21.4245
LV3	0	LD	rno-miR-541-5p	LI	Zfp346	88.96	9.6458
LV3	3	LD	rno-miR-6315	LI	Foxa3	33.36	5.94143
LV3	0	LD	rno-miR-6315	LI	Nefh	33.36	34.2863
LV3	0	LD	rno-miR-6315	LI	Arl6ip1	33.36	20.1698
LV3	2	LD	rno-miR-6315	LI	Calm2	33.36	53.5095
LV3	0	LD	rno-miR-6315	LI	Snx13	33.36	0.731607
LV3	0	LD	rno-miR-6315	LI	Skp1	33.36	84.8462
LV3	0	LD	rno-miR-6315	LI	Smndc1	33.36	16.897
LV3	0	LD	rno-miR-6315	LI	Gpsm1	33.36	122.41
LV3	1	LD	rno-miR-6315	LI	Slco4a1	33.36	4.90401
LV3	0	LD	rno-miR-6315	LI	Wdr1	33.36	35.2252
LV3	0	LD	rno-miR-6315	LI	Uba6	33.36	0.351732
LV3	1	LD	rno-miR-6315	LI	Rnf26	33.36	17.105
LV3	1	LD	rno-miR-6315	LI	Myl6b	33.36	97.0983
LV3	1	LD	rno-miR-6315	LI	Pctp	33.36	7.71963
LV3	2	LD	rno-miR-6315	LI	Stc1	33.36	1.4369
LV3	1	LD	rno-miR-6315	LI	Rptor	33.36	6.01437
LV3	1	LD	rno-miR-6315	LI	Abcc5	33.36	3.09829
LV3	0	LD	rno-miR-6315	LI	RGD1564614	33.36	0.124897
LV3	1	LD	rno-miR-6315	LI	C1d	33.36	2.78274
LV3	0	LD	rno-miR-6315	LI	Brd4	33.36	8.90363
LV3	0	LD	rno-miR-6315	LI	Syt12	33.36	2.31196
LV3	2	LD	rno-miR-6315	LI	Scd	33.36	NA
LV3	0	LD	rno-miR-6315	LI	Psma4	33.36	128.807
LV3	0	LD	rno-miR-6315	LI	Zfp346	33.36	9.6458
LV3	0	LD	rno-miR-664-3p	LI	Nap1l2	11.12	2.89702
LV3	0	LD	rno-miR-664-3p	LI	Nefh	11.12	34.2863
LV3	0	LD	rno-miR-664-3p	LI	Spn	11.12	6.70456
LV3	1	LD	rno-miR-664-3p	LI	Map3k7	11.12	0
LV3	0	LD	rno-miR-664-3p	LI	Dolk	11.12	16.4401
LV3	0	LD	rno-miR-664-3p	LI	Tmem100	11.12	13.1033
LV3	1	LD	rno-miR-664-3p	LI	Igf2	11.12	87.7219
LV3	0	LD	rno-miR-664-3p	LI	Mrps18c	11.12	32.0452
LV3	1	LD	rno-miR-664-3p	LI	Pomt1	11.12	21.4245
LV3	0	LD	rno-miR-676	LI	Nefh	517.11	34.2863
LV3	0	LD	rno-miR-676	LI	Pxmp4	517.11	10.2841
LV3	0	LD	rno-miR-676	LI	Aak1	517.11	0.383383
LV3	0	LD	rno-miR-676	LI	Nf2	517.11	18.6529
LV3	0	LD	rno-miR-676	LI	H2afx	517.11	150.522
LV3	1	LD	rno-miR-676	LI	Igfbp5	517.11	2.90001
LV3	0	LD	rno-miR-676	LI	Prlr	517.11	3.20298
LV3	0	LD	rno-miR-676	LI	Cdc25b	517.11	20.5223
LV3	2	LD	rno-miR-676	LI	Deaf1	517.11	67.2309
LV3	2	LD	rno-miR-676	LI	Crem	517.11	8.1459
LV3	1	LD	rno-miR-676	LI	Rptor	517.11	6.01437
LV3	0	LD	rno-miR-676	LI	Map1s	517.11	26.6922
LV3	0	LD	rno-miR-676	LI	Stk17b	517.11	0.615363
LV3	0	LD	rno-miR-676	LI	Kif2c	517.11	22.5433
LV3	1	LD	rno-miR-676	LI	Cycs	517.11	89.0785
LV3	0	LD	rno-miR-676	LI	Lgr4	517.11	0.984076
LV3	2	LD	rno-miR-676	LI	Scd	517.11	NA
LV3	0	LD	rno-miR-676	LI	Gmip	517.11	11.4171
LV3	0	LD	rno-miR-7a-2-3p	LI	Arl6ip1	33.36	20.1698
LV3	0	LD	rno-miR-7a-2-3p	LI	Psmc2	33.36	127.267
LV3	2	LD	rno-miR-7a-2-3p	LI	Tfrc	33.36	32.7863
LV3	0	LD	rno-miR-7a-2-3p	LI	Hps3	33.36	0.382073
LV3	0	LD	rno-miR-7a-2-3p	LI	Fbxo2	33.36	69.0889
LV3	2	LD	rno-miR-7a-2-3p	LI	Id2	33.36	5.91327
LV3	0	LD	rno-miR-7a-2-3p	LI	Dnajc12	33.36	10.1573
LV3	0	LD	rno-miR-7a-2-3p	LI	Cdc25b	33.36	20.5223
LV3	2	LD	rno-miR-7a-2-3p	LI	Crem	33.36	8.1459
LV3	1	LD	rno-miR-7a-2-3p	LI	C1d	33.36	2.78274
LV3	0	LD	rno-miR-7a-2-3p	LI	Epb4.1l5	33.36	0
LV3	0	LD	rno-miR-7a-2-3p	LI	Larp7	33.36	13.4247
LV3	0	LD	rno-miR-874-3p	LI	Pxmp4	0	10.2841
LV3	0	LD	rno-miR-874-3p	LI	Elmo1	0	21.0134
LV3	0	LD	rno-miR-874-3p	LI	Gpsm1	0	122.41
LV3	0	LD	rno-miR-874-3p	LI	Aak1	0	0.383383
LV3	1	LD	rno-miR-874-3p	LI	Slco4a1	0	4.90401
LV3	0	LD	rno-miR-874-3p	LI	Aldh3a2	0	74.4215
LV3	0	LD	rno-miR-874-3p	LI	Pold4	0	10.3356
LV3	2	LD	rno-miR-874-3p	LI	Tgm2	0	24.6535
LV3	0	LD	rno-miR-874-3p	LI	Bdh1	0	25.7507
LV3	0	LD	rno-miR-874-3p	LI	H2afx	0	150.522
LV3	1	LD	rno-miR-874-3p	LI	Dusp1	0	27.2164
LV3	0	LD	rno-miR-874-3p	LI	Cish	0	76.5713
LV3	1	LD	rno-miR-874-3p	LI	Rptor	0	6.01437
LV3	0	LD	rno-miR-874-3p	LI	Higd1a	0	97.3901
LV3	0	LD	rno-miR-874-3p	LI	Fermt2	0	3.62184
LV3	0	LD	rno-miR-874-3p	LI	Brd4	0	8.90363
LV3	0	LD	rno-miR-874-3p	LI	Cnr2	0	73.8523
LV3	2	LD	rno-miR-874-3p	LI	Scd	0	NA
LV3	0	LD	rno-miR-879-5p	LI	Usp48	139.01	5.33576
LV3	0	LD	rno-miR-879-5p	LI	Arl6ip1	139.01	20.1698
LV3	1	LD	rno-miR-879-5p	LI	Map3k7	139.01	0
LV3	0	LD	rno-miR-879-5p	LI	Nek2	139.01	13.9265
LV3	1	LD	rno-miR-879-5p	LI	Tsc22d4	139.01	0
LV3	0	LD	rno-miR-879-5p	LI	Gpsm1	139.01	122.41
LV3	0	LD	rno-miR-879-5p	LI	Sh3bgr	139.01	0
LV3	1	LD	rno-miR-879-5p	LI	Rnf26	139.01	17.105
LV3	1	LD	rno-miR-879-5p	LI	Aurkb	139.01	37.3491
LV3	0	LD	rno-miR-879-5p	LI	Nf2	139.01	18.6529
LV3	0	LD	rno-miR-879-5p	LI	Atg10	139.01	0
LV3	0	LD	rno-miR-879-5p	LI	Cish	139.01	76.5713
LV3	0	LD	rno-miR-879-5p	LI	Cables1	139.01	5.01075
LV3	2	LD	rno-miR-879-5p	LI	Crem	139.01	8.1459
LV3	0	LD	rno-miR-879-5p	LI	Parg	139.01	1.38124
LV3	1	LD	rno-miR-879-5p	LI	C1d	139.01	2.78274
LV3	0	LD	rno-miR-879-5p	LI	Kif18b	139.01	22.9026
LV3	0	LD	rno-miR-879-5p	LI	Ect2	139.01	3.37372
LV3	1	LD	rno-miR-92a-3p	LI	Pgam1	478.185	309.996
LV3	0	LD	rno-miR-92a-3p	LI	Nefh	478.185	34.2863
LV3	0	LD	rno-miR-92a-3p	LI	Tacc2	478.185	2.22921
LV3	1	LD	rno-miR-92a-3p	LI	Tpi1	478.185	0
LV3	1	LD	rno-miR-92a-3p	LI	Slc31a2	478.185	9.42357
LV2	1	LD	rno-miR-92b-3p	LI	Pgam1	378.1	309.996
LV3	0	LD	rno-miR-92b-3p	LI	Nefh	378.1	34.2863
LV3	0	LD	rno-miR-92b-3p	LI	Tacc2	378.1	2.22921
LV3	1	LD	rno-miR-92b-3p	LI	Slc31a2	378.1	9.42357
LV3	1	LD	rno-miR-92b-3p	LI	Cenpf	378.1	4.24622
LV3	0	LD	rno-miR-96-5p	LI	Pdss2	38.92	1.56556
LV3	0	LD	rno-miR-96-5p	LI	Gbf1	38.92	19.6392
LV3	0	LD	rno-miR-96-5p	LI	Arl6ip1	38.92	20.1698
LV3	0	LD	rno-miR-96-5p	LI	Nek2	38.92	13.9265
LV3	0	LD	rno-miR-96-5p	LI	Cables1	38.92	5.01075
LV3	0	LD	rno-miR-96-5p	LI	Prlr	38.92	3.20298
LV3	0	LD	rno-miR-96-5p	LI	Mad2l1bp	38.92	34.1006
LV3	0	LD	rno-miR-96-5p	LI	Higd1a	38.92	97.3901
LV3	0	LD	rno-miR-96-5p	LI	Syt12	38.92	2.31196
LV3	2	LD	rno-miR-96-5p	LI	Scd	38.92	NA
LV3	0	LD	rno-miR-96-5p	LI	Kif18b	38.92	22.9026
LV3	0	LD	rno-miR-98-3p	LI	Gin1	38.92	2.33215
LV3	0	LD	rno-miR-98-3p	LI	Kif22	38.92	50.0222
LV3	1	LD	rno-miR-98-3p	LI	Slco4a1	38.92	4.90401
LV3	0	LD	rno-miR-98-3p	LI	Psmc6	38.92	23.9572
LV3	0	LD	rno-miR-98-3p	LI	Smc4	38.92	9.52167
LV3	0	LD	rno-miR-98-3p	LI	Zfp346	38.92	9.6458

## Sheet: Table S3_Low_GeneUP_IP_Filter
LEVEL	Stat	miRNA_trend	miRNA	Gene_trend	Gene_symbol	miRNAExp	GeneExp
LV3	0	LD	rno-let-7f-1-3p	LI	Gin1	5.56	2.33215
LV3	1	LD	rno-let-7f-1-3p	LI	Slco4a1	5.56	4.90401
LV3	0	LD	rno-let-7f-1-3p	LI	H2afx	5.56	150.522
LV3	0	LD	rno-let-7f-1-3p	LI	Psmc6	5.56	23.9572
LV3	1	LD	rno-let-7f-1-3p	LI	G2e3	5.56	0.52921
LV3	0	LD	rno-let-7f-1-3p	LI	Kif23	5.56	8.98883
LV3	1	LD	rno-let-7f-1-3p	LI	Efcab1	5.56	0
LV3	0	LD	rno-let-7f-1-3p	LI	Zfp346	5.56	9.6458
LV3	0	LD	rno-miR-10a-5p	LI	Pdss2	5382.35	1.56556
LV3	0	LD	rno-miR-10a-5p	LI	Usp48	5382.35	5.33576
LV3	0	LD	rno-miR-10a-5p	LI	Spn	5382.35	6.70456
LV1	1	LD	rno-miR-10a-5p	LI	Map3k7	5382.35	0
LV3	0	LD	rno-miR-10a-5p	LI	Nek2	5382.35	13.9265
LV3	0	LD	rno-miR-10a-5p	LI	Gpsm1	5382.35	122.41
LV3	0	LD	rno-miR-10a-5p	LI	Aak1	5382.35	0.383383
LV3	1	LD	rno-miR-10a-5p	LI	Sfxn2	5382.35	0
LV3	0	LD	rno-miR-10a-5p	LI	Mybl1	5382.35	0.0589643
LV3	0	LD	rno-miR-10a-5p	LI	Bub1	5382.35	5.75544
LV3	1	LD	rno-miR-10a-5p	LI	Idi1	5382.35	7.4295
LV3	2	LD	rno-miR-10a-5p	LI	Crem	5382.35	8.1459
LV3	1	LD	rno-miR-10a-5p	LI	G2e3	5382.35	0.52921
LV3	0	LD	rno-miR-10a-5p	LI	Kif18a	5382.35	0.057366
LV3	0	LD	rno-miR-10a-5p	LI	Vegfb	5382.35	189.846
LV3	1	LD	rno-miR-10a-5p	LI	Map2k5	5382.35	17.9938
LV3	0	LD	rno-miR-125a-5p	LI	Usp48	945.25	5.33576
LV3	1	LD	rno-miR-125a-5p	LI	Rrm2	945.25	57.6057
LV3	0	LD	rno-miR-125a-5p	LI	Spn	945.25	6.70456
LV3	0	LD	rno-miR-125a-5p	LI	Arl6ip1	945.25	20.1698
LV2	2	LD	rno-miR-125a-5p	LI	Tfrc	945.25	32.7863
LV3	0	LD	rno-miR-125a-5p	LI	Pxmp4	945.25	10.2841
LV3	0	LD	rno-miR-125a-5p	LI	Mip	945.25	73.0418
LV3	1	LD	rno-miR-125a-5p	LI	Rnf26	945.25	17.105
LV3	2	LD	rno-miR-125a-5p	LI	Zmat2	945.25	44.9329
LV2	1	LD	rno-miR-125a-5p	LI	Pctp	945.25	7.71963
LV3	1	LD	rno-miR-125a-5p	LI	Abcc5	945.25	3.09829
LV3	0	LD	rno-miR-125a-5p	LI	Brd4	945.25	8.90363
LV3	0	LD	rno-miR-125a-5p	LI	Mrps18c	945.25	32.0452
LV3	0	LD	rno-miR-125a-5p	LI	Cnr2	945.25	73.8523
LV3	0	LD	rno-miR-125a-5p	LI	Serpini1	945.25	0
LV3	2	LD	rno-miR-125a-5p	LI	Scd	945.25	NA
LV3	0	LD	rno-miR-125a-5p	LI	Nuf2	945.25	28.6045
LV3	0	LD	rno-miR-125a-5p	LI	Vegfb	945.25	189.846
LV3	2	LD	rno-miR-125a-5p	LI	Fbp1	945.25	13.9659
LV3	1	LD	rno-miR-125b-1-3p	LI	Igf2	0	87.7219
LV3	0	LD	rno-miR-132-3p	LI	Nap1l2	83.4	2.89702
LV1	0	LD	rno-miR-132-3p	LI	Ccnb1	83.4	28.8093
LV3	1	LD	rno-miR-132-3p	LI	Map3k7	83.4	0
LV3	0	LD	rno-miR-132-3p	LI	Nek2	83.4	13.9265
LV3	0	LD	rno-miR-132-3p	LI	Hps3	83.4	0.382073
LV3	0	LD	rno-miR-132-3p	LI	Mip	83.4	73.0418
LV3	0	LD	rno-miR-132-3p	LI	Fgl2	83.4	7.50425
LV3	0	LD	rno-miR-132-3p	LI	Aak1	83.4	0.383383
LV3	0	LD	rno-miR-132-3p	LI	Wdr1	83.4	35.2252
LV3	0	LD	rno-miR-132-3p	LI	Uba6	83.4	0.351732
LV3	2	LD	rno-miR-132-3p	LI	Id2	83.4	5.91327
LV3	0	LD	rno-miR-132-3p	LI	Taf1d	83.4	43.9752
LV3	0	LD	rno-miR-132-3p	LI	Atg10	83.4	0
LV3	0	LD	rno-miR-132-3p	LI	Mybl1	83.4	0.0589643
LV3	1	LD	rno-miR-132-3p	LI	Idi1	83.4	7.4295
LV3	1	LD	rno-miR-132-3p	LI	Pigl	83.4	16.2348
LV3	0	LD	rno-miR-132-3p	LI	Brd4	83.4	8.90363
LV3	0	LD	rno-miR-132-3p	LI	Lgr4	83.4	0.984076
LV3	0	LD	rno-miR-132-3p	LI	Gmip	83.4	11.4171
LV3	0	LD	rno-miR-132-3p	LI	Mpv17l	83.4	16.1455
LV3	0	LD	rno-miR-132-3p	LI	Zfp346	83.4	9.6458
LV3	1	LD	rno-miR-141-3p	LI	Rrm2	1401.19	57.6057
LV3	0	LD	rno-miR-141-3p	LI	Ccnb1	1401.19	28.8093
LV3	0	LD	rno-miR-141-3p	LI	Arl6ip1	1401.19	20.1698
LV3	1	LD	rno-miR-141-3p	LI	Map3k7	1401.19	0
LV3	0	LD	rno-miR-141-3p	LI	Ints2	1401.19	1.65146
LV3	0	LD	rno-miR-141-3p	LI	Stx17	1401.19	0
LV3	2	LD	rno-miR-141-3p	LI	Tfrc	1401.19	32.7863
LV3	0	LD	rno-miR-141-3p	LI	Fgl2	1401.19	7.50425
LV3	1	LD	rno-miR-141-3p	LI	Tsc22d4	1401.19	0
LV3	0	LD	rno-miR-141-3p	LI	Elmo1	1401.19	21.0134
LV3	0	LD	rno-miR-141-3p	LI	Ttbk2	1401.19	0
LV3	0	LD	rno-miR-141-3p	LI	Nf2	1401.19	18.6529
LV3	0	LD	rno-miR-141-3p	LI	Reep4	1401.19	25.2336
LV3	0	LD	rno-miR-141-3p	LI	Taf1d	1401.19	43.9752
LV3	2	LD	rno-miR-141-3p	LI	Zmat2	1401.19	44.9329
LV3	1	LD	rno-miR-141-3p	LI	Dusp1	1401.19	27.2164
LV3	0	LD	rno-miR-141-3p	LI	Casc5	1401.19	0.922514
LV3	1	LD	rno-miR-141-3p	LI	Igf2	1401.19	87.7219
LV3	0	LD	rno-miR-141-3p	LI	Mybl1	1401.19	0.0589643
LV3	0	LD	rno-miR-141-3p	LI	Cdkn3	1401.19	42.9078
LV3	0	LD	rno-miR-141-3p	LI	Prlr	1401.19	3.20298
LV3	2	LD	rno-miR-141-3p	LI	Zgpat	1401.19	7.55546
LV3	2	LD	rno-miR-141-3p	LI	Crem	1401.19	8.1459
LV3	0	LD	rno-miR-141-3p	LI	Hs6st2	1401.19	0
LV3	1	LD	rno-miR-141-3p	LI	Abcc5	1401.19	3.09829
LV3	1	LD	rno-miR-141-3p	LI	Hopx	1401.19	115.039
LV3	0	LD	rno-miR-141-3p	LI	Higd1a	1401.19	97.3901
LV3	1	LD	rno-miR-141-3p	LI	C1d	1401.19	2.78274
LV3	0	LD	rno-miR-141-3p	LI	Ndufaf4	1401.19	6.32303
LV3	1	LD	rno-miR-141-3p	LI	Necab1	1401.19	2.64687
LV3	1	LD	rno-miR-141-3p	LI	Dcp2	1401.19	2.93915
LV3	0	LD	rno-miR-141-3p	LI	Mpv17l	1401.19	16.1455
LV3	1	LD	rno-miR-141-3p	LI	Pomt1	1401.19	21.4245
LV3	0	LD	rno-miR-143-3p	LI	Spn	1345.59	6.70456
LV3	1	LD	rno-miR-143-3p	LI	Bbs10	1345.59	1.42176
LV3	1	LD	rno-miR-143-3p	LI	Map3k7	1345.59	0
LV3	0	LD	rno-miR-143-3p	LI	Fgl2	1345.59	7.50425
LV3	0	LD	rno-miR-143-3p	LI	Smndc1	1345.59	16.897
LV3	2	LD	rno-miR-143-3p	LI	Id2	1345.59	5.91327
LV3	0	LD	rno-miR-143-3p	LI	Mki67	1345.59	12.5562
LV3	0	LD	rno-miR-143-3p	LI	Rraga	1345.59	12.2056
LV3	0	LD	rno-miR-143-3p	LI	Cish	1345.59	76.5713
LV3	0	LD	rno-miR-143-3p	LI	Casc5	1345.59	0.922514
LV1	1	LD	rno-miR-143-3p	LI	Igfbp5	1345.59	2.90001
LV3	0	LD	rno-miR-143-3p	LI	Cdkn3	1345.59	42.9078
LV3	1	LD	rno-miR-143-3p	LI	Idi1	1345.59	7.4295
LV3	0	LD	rno-miR-143-3p	LI	Prlr	1345.59	3.20298
LV3	0	LD	rno-miR-143-3p	LI	Pdk3	1345.59	19.3754
LV3	1	LD	rno-miR-143-3p	LI	Abcc5	1345.59	3.09829
LV3	0	LD	rno-miR-143-3p	LI	Map1s	1345.59	26.6922
LV3	0	LD	rno-miR-143-3p	LI	Epb4.1l5	1345.59	0
LV3	0	LD	rno-miR-143-3p	LI	Kif2c	1345.59	22.5433
LV3	0	LD	rno-miR-143-3p	LI	Serpini1	1345.59	0
LV3	1	LD	rno-miR-143-3p	LI	Map2k5	1345.59	17.9938
LV3	1	LD	rno-miR-143-3p	LI	Pomt1	1345.59	21.4245
LV3	0	LD	rno-miR-143-3p	LI	Zfp346	1345.59	9.6458
LV3	0	LD	rno-miR-146b-5p	LI	Spc25	4253.62	4.89187
LV3	1	LD	rno-miR-146b-5p	LI	Map3k7	4253.62	0
LV3	0	LD	rno-miR-146b-5p	LI	Fgl2	4253.62	7.50425
LV3	0	LD	rno-miR-146b-5p	LI	Elmo1	4253.62	21.0134
LV3	0	LD	rno-miR-146b-5p	LI	Aak1	4253.62	0.383383
LV3	1	LD	rno-miR-146b-5p	LI	Slco4a1	4253.62	4.90401
LV3	0	LD	rno-miR-146b-5p	LI	Uba6	4253.62	0.351732
LV3	0	LD	rno-miR-146b-5p	LI	Nf2	4253.62	18.6529
LV3	0	LD	rno-miR-146b-5p	LI	Atg10	4253.62	0
LV3	1	LD	rno-miR-146b-5p	LI	Slc3a1	4253.62	2.21103
LV3	0	LD	rno-miR-146b-5p	LI	Cish	4253.62	76.5713
LV3	1	LD	rno-miR-146b-5p	LI	Igf2	4253.62	87.7219
LV3	0	LD	rno-miR-146b-5p	LI	Cables1	4253.62	5.01075
LV3	2	LD	rno-miR-146b-5p	LI	Crem	4253.62	8.1459
LV3	1	LD	rno-miR-146b-5p	LI	Golga4	4253.62	1.97795
LV3	2	LD	rno-miR-146b-5p	LI	Stc1	4253.62	1.4369
LV3	0	LD	rno-miR-146b-5p	LI	Brd4	4253.62	8.90363
LV3	0	LD	rno-miR-146b-5p	LI	Epb4.1l5	4253.62	0
LV3	0	LD	rno-miR-146b-5p	LI	Ndufaf4	4253.62	6.32303
LV3	1	LD	rno-miR-146b-5p	LI	Eny2	4253.62	59.4655
LV3	1	LD	rno-miR-146b-5p	LI	Fn1	4253.62	15.5798
LV3	0	LD	rno-miR-146b-5p	LI	Zfp346	4253.62	9.6458
LV3	0	LD	rno-miR-151-3p	LI	Usp48	8368.22	5.33576
LV3	1	LD	rno-miR-151-3p	LI	Pgam1	8368.22	309.996
LV3	1	LD	rno-miR-151-3p	LI	Bbs10	8368.22	1.42176
LV3	1	LD	rno-miR-151-3p	LI	Zcchc9	8368.22	9.41427
LV3	0	LD	rno-miR-151-3p	LI	Fgl2	8368.22	7.50425
LV3	0	LD	rno-miR-151-3p	LI	Aak1	8368.22	0.383383
LV3	0	LD	rno-miR-151-3p	LI	Aldh3a2	8368.22	74.4215
LV3	0	LD	rno-miR-151-3p	LI	Psma2	8368.22	157.07
LV3	0	LD	rno-miR-151-3p	LI	Psma1	8368.22	168.056
LV3	0	LD	rno-miR-151-3p	LI	Traf3ip1	8368.22	0.388483
LV3	2	LD	rno-miR-151-3p	LI	Stc1	8368.22	1.4369
LV3	1	LD	rno-miR-151-3p	LI	Hopx	8368.22	115.039
LV3	0	LD	rno-miR-151-3p	LI	Brd4	8368.22	8.90363
LV3	0	LD	rno-miR-151-3p	LI	Zfp346	8368.22	9.6458
LV3	3	LD	rno-miR-151-5p	LI	Foxa3	733.96	5.94143
LV3	0	LD	rno-miR-151-5p	LI	Arl6ip1	733.96	20.1698
LV3	3	LD	rno-miR-151-5p	LI	Igf1	733.96	39.0372
LV3	1	LD	rno-miR-151-5p	LI	Igf2	733.96	87.7219
LV3	1	LD	rno-miR-151-5p	LI	Slc31a2	733.96	9.42357
LV3	1	LD	rno-miR-151-5p	LI	Pigl	733.96	16.2348
LV3	2	LD	rno-miR-151-5p	LI	Gcg	733.96	5.53101
LV3	1	LD	rno-miR-151-5p	LI	Dcp2	733.96	2.93915
LV3	0	LD	rno-miR-151-5p	LI	Larp7	733.96	13.4247
LV3	0	LD	rno-miR-153-3p	LI	Hps3	22.24	0.382073
LV3	0	LD	rno-miR-153-3p	LI	Fgl2	22.24	7.50425
LV3	2	LD	rno-miR-153-3p	LI	Pfkp	22.24	12.554
LV3	0	LD	rno-miR-153-3p	LI	Uba6	22.24	0.351732
LV3	1	LD	rno-miR-153-3p	LI	Rnf26	22.24	17.105
LV3	0	LD	rno-miR-153-3p	LI	Kif20a	22.24	33.4484
LV3	1	LD	rno-miR-153-3p	LI	Aurkb	22.24	37.3491
LV3	2	LD	rno-miR-153-3p	LI	Crem	22.24	8.1459
LV3	0	LD	rno-miR-153-3p	LI	Cdca8	22.24	68.9288
LV3	0	LD	rno-miR-153-3p	LI	Gmip	22.24	11.4171
LV3	0	LD	rno-miR-181a-5p	LI	Pdss2	227.97	1.56556
LV3	0	LD	rno-miR-181a-5p	LI	Spn	227.97	6.70456
LV3	0	LD	rno-miR-181a-5p	LI	Ccnb1	227.97	28.8093
LV3	1	LD	rno-miR-181a-5p	LI	Map3k7	227.97	0
LV3	0	LD	rno-miR-181a-5p	LI	Hmx1	227.97	67.2859
LV3	0	LD	rno-miR-181a-5p	LI	Nek2	227.97	13.9265
LV3	0	LD	rno-miR-181a-5p	LI	Hps3	227.97	0.382073
LV3	0	LD	rno-miR-181a-5p	LI	Mip	227.97	73.0418
LV3	0	LD	rno-miR-181a-5p	LI	Fgl2	227.97	7.50425
LV3	0	LD	rno-miR-181a-5p	LI	Smndc1	227.97	16.897
LV3	0	LD	rno-miR-181a-5p	LI	Gpsm1	227.97	122.41
LV3	0	LD	rno-miR-181a-5p	LI	Aak1	227.97	0.383383
LV3	0	LD	rno-miR-181a-5p	LI	Aldh3a2	227.97	74.4215
LV3	0	LD	rno-miR-181a-5p	LI	Uba6	227.97	0.351732
LV3	2	LD	rno-miR-181a-5p	LI	Id2	227.97	5.91327
LV1	2	LD	rno-miR-181a-5p	LI	Tgm2	227.97	24.6535
LV3	0	LD	rno-miR-181a-5p	LI	Taf1d	227.97	43.9752
LV3	2	LD	rno-miR-181a-5p	LI	Acsm3	227.97	0.503641
LV3	0	LD	rno-miR-181a-5p	LI	Mybl1	227.97	0.0589643
LV3	1	LD	rno-miR-181a-5p	LI	Idi1	227.97	7.4295
LV3	2	LD	rno-miR-181a-5p	LI	Crem	227.97	8.1459
LV3	0	LD	rno-miR-181a-5p	LI	Psmc6	227.97	23.9572
LV3	0	LD	rno-miR-181a-5p	LI	Parg	227.97	1.38124
LV3	0	LD	rno-miR-181a-5p	LI	Hsp90aa1	227.97	0
LV3	2	LD	rno-miR-181a-5p	LI	Stc1	227.97	1.4369
LV3	1	LD	rno-miR-181a-5p	LI	Pigl	227.97	16.2348
LV3	1	LD	rno-miR-181a-5p	LI	Abcc5	227.97	3.09829
LV3	1	LD	rno-miR-181a-5p	LI	Hopx	227.97	115.039
LV3	0	LD	rno-miR-181a-5p	LI	Higd1a	227.97	97.3901
LV3	1	LD	rno-miR-181a-5p	LI	Cenpf	227.97	4.24622
LV3	0	LD	rno-miR-181a-5p	LI	Brd4	227.97	8.90363
LV3	0	LD	rno-miR-181a-5p	LI	Cenpa	227.97	12.1319
LV2	2	LD	rno-miR-181a-5p	LI	Scd	227.97	NA
LV3	1	LD	rno-miR-181a-5p	LI	Dlg2	227.97	1.0798
LV3	0	LD	rno-miR-183-5p	LI	Nap1l2	5215.54	2.89702
LV3	0	LD	rno-miR-183-5p	LI	Spn	5215.54	6.70456
LV3	0	LD	rno-miR-183-5p	LI	Acaa2	5215.54	22.6849
LV3	0	LD	rno-miR-183-5p	LI	Aak1	5215.54	0.383383
LV3	1	LD	rno-miR-183-5p	LI	Slco4a1	5215.54	4.90401
LV3	2	LD	rno-miR-183-5p	LI	Tgm2	5215.54	24.6535
LV2	0	LD	rno-miR-183-5p	LI	Tmsb4x	5215.54	5.70981
LV3	1	LD	rno-miR-183-5p	LI	Atp5g3	5215.54	389.695
LV3	1	LD	rno-miR-183-5p	LI	Pctp	5215.54	7.71963
LV3	0	LD	rno-miR-183-5p	LI	Prlr	5215.54	3.20298
LV3	1	LD	rno-miR-183-5p	LI	G2e3	5215.54	0.52921
LV3	0	LD	rno-miR-183-5p	LI	Brd4	5215.54	8.90363
LV2	0	LD	rno-miR-183-5p	LI	Stk17b	5215.54	0.615363
LV3	0	LD	rno-miR-183-5p	LI	Epb4.1l5	5215.54	0
LV3	0	LD	rno-miR-183-5p	LI	Syt12	5215.54	2.31196
LV3	2	LD	rno-miR-183-5p	LI	Camk2d	5215.54	0.277058
LV3	0	LD	rno-miR-184	LI	Nek2	661.67	13.9265
LV3	0	LD	rno-miR-184	LI	Ado	661.67	4.80514
LV3	2	LD	rno-miR-184	LI	Zmat2	661.67	44.9329
LV3	0	LD	rno-miR-184	LI	Cdc25b	661.67	20.5223
LV3	1	LD	rno-miR-184	LI	Ube2c	661.67	255.681
LV3	0	LD	rno-miR-184	LI	Prpf31	661.67	19.3647
LV3	0	LD	rno-miR-184	LI	Syt12	661.67	2.31196
LV3	0	LD	rno-miR-184	LI	Cnr2	661.67	73.8523
LV3	0	LD	rno-miR-184	LI	Nuf2	661.67	28.6045
LV3	0	LD	rno-miR-191a-5p	LI	Ccnb1	8751.88	28.8093
LV3	0	LD	rno-miR-191a-5p	LI	Smndc1	8751.88	16.897
LV3	2	LD	rno-miR-191a-5p	LI	Crem	8751.88	8.1459
LV3	1	LD	rno-miR-191a-5p	LI	Hopx	8751.88	115.039
LV3	0	LD	rno-miR-200c-3p	LI	Mxd3	255.77	52.1432
LV3	0	LD	rno-miR-200c-3p	LI	Ints2	255.77	1.65146
LV3	0	LD	rno-miR-200c-3p	LI	Uba6	255.77	0.351732
LV3	1	LD	rno-miR-200c-3p	LI	Dusp1	255.77	27.2164
LV3	0	LD	rno-miR-200c-3p	LI	Acyp1	255.77	27.9505
LV3	0	LD	rno-miR-200c-3p	LI	Cish	255.77	76.5713
LV3	2	LD	rno-miR-200c-3p	LI	Crem	255.77	8.1459
LV3	1	LD	rno-miR-200c-3p	LI	G2e3	255.77	0.52921
LV3	0	LD	rno-miR-200c-3p	LI	Fermt2	255.77	3.62184
LV3	0	LD	rno-miR-200c-3p	LI	Ndufaf4	255.77	6.32303
LV3	0	LD	rno-miR-200c-3p	LI	Serpini1	255.77	0
LV3	2	LD	rno-miR-200c-3p	LI	Scd	255.77	NA
LV3	0	LD	rno-miR-200c-3p	LI	Mgat2	255.77	0
LV3	1	LD	rno-miR-200c-3p	LI	Eny2	255.77	59.4655
LV1	1	LD	rno-miR-200c-3p	LI	Fn1	255.77	15.5798
LV3	0	LD	rno-miR-212-5p	LI	Pdss2	27.8	1.56556
LV3	0	LD	rno-miR-212-5p	LI	Usp48	27.8	5.33576
LV3	0	LD	rno-miR-212-5p	LI	Gbf1	27.8	19.6392
LV3	0	LD	rno-miR-212-5p	LI	Ccnb1	27.8	28.8093
LV3	0	LD	rno-miR-212-5p	LI	Arl6ip1	27.8	20.1698
LV3	1	LD	rno-miR-212-5p	LI	Bbs10	27.8	1.42176
LV3	0	LD	rno-miR-212-5p	LI	Hmx1	27.8	67.2859
LV3	0	LD	rno-miR-212-5p	LI	Gpsm1	27.8	122.41
LV2	0	LD	rno-miR-212-5p	LI	Aak1	27.8	0.383383
LV3	1	LD	rno-miR-212-5p	LI	Ube2t	27.8	15.3429
LV3	0	LD	rno-miR-212-5p	LI	Cish	27.8	76.5713
LV3	0	LD	rno-miR-212-5p	LI	Mad2l1bp	27.8	34.1006
LV3	2	LD	rno-miR-212-5p	LI	Car8	27.8	242.108
LV3	1	LD	rno-miR-212-5p	LI	Cenpf	27.8	4.24622
LV2	1	LD	rno-miR-212-5p	LI	C1d	27.8	2.78274
LV3	0	LD	rno-miR-212-5p	LI	Brd4	27.8	8.90363
LV3	0	LD	rno-miR-212-5p	LI	Rexo1	27.8	15.1988
LV3	2	LD	rno-miR-212-5p	LI	Scd	27.8	NA
LV3	0	LD	rno-miR-212-5p	LI	Gmip	27.8	11.4171
LV3	0	LD	rno-miR-212-5p	LI	Nfatc2ip	27.8	0.549428
LV3	0	LD	rno-miR-21-3p	LI	Usp48	77.84	5.33576
LV3	0	LD	rno-miR-21-3p	LI	C1galt1c1	77.84	12.0475
LV3	0	LD	rno-miR-21-3p	LI	Gbf1	77.84	19.6392
LV3	0	LD	rno-miR-21-3p	LI	Spn	77.84	6.70456
LV3	0	LD	rno-miR-21-3p	LI	Ccnb1	77.84	28.8093
LV3	2	LD	rno-miR-21-3p	LI	Calm2	77.84	53.5095
LV3	0	LD	rno-miR-21-3p	LI	Tppp3	77.84	1.96636
LV3	0	LD	rno-miR-21-3p	LI	Nek2	77.84	13.9265
LV3	1	LD	rno-miR-21-3p	LI	Pdzk1	77.84	2.24455
LV3	0	LD	rno-miR-21-3p	LI	Gpsm1	77.84	122.41
LV3	3	LD	rno-miR-21-3p	LI	Igf1	77.84	39.0372
LV3	0	LD	rno-miR-21-3p	LI	Aak1	77.84	0.383383
LV3	0	LD	rno-miR-21-3p	LI	Uba6	77.84	0.351732
LV3	0	LD	rno-miR-21-3p	LI	Bub1	77.84	5.75544
LV3	0	LD	rno-miR-21-3p	LI	Cdc25b	77.84	20.5223
LV3	0	LD	rno-miR-21-3p	LI	Pdk3	77.84	19.3754
LV3	0	LD	rno-miR-21-3p	LI	Traf3ip1	77.84	0.388483
LV3	0	LD	rno-miR-21-3p	LI	Bnip2	77.84	1.42869
LV3	1	LD	rno-miR-21-3p	LI	Rptor	77.84	6.01437
LV3	1	LD	rno-miR-21-3p	LI	Abcc5	77.84	3.09829
LV3	2	LD	rno-miR-21-3p	LI	Car8	77.84	242.108
LV3	1	LD	rno-miR-21-3p	LI	Hopx	77.84	115.039
LV3	0	LD	rno-miR-21-3p	LI	Cdca8	77.84	68.9288
LV3	1	LD	rno-miR-21-3p	LI	Cenpf	77.84	4.24622
LV3	0	LD	rno-miR-21-3p	LI	Prpf31	77.84	19.3647
LV3	1	LD	rno-miR-21-3p	LI	C1d	77.84	2.78274
LV3	0	LD	rno-miR-21-3p	LI	Kif2c	77.84	22.5433
LV3	1	LD	rno-miR-21-3p	LI	Zfp207	77.84	20.2541
LV2	1	LD	rno-miR-21-3p	LI	Cycs	77.84	89.0785
LV3	0	LD	rno-miR-21-3p	LI	Lgr4	77.84	0.984076
LV3	0	LD	rno-miR-21-3p	LI	Serpini1	77.84	0
LV3	2	LD	rno-miR-21-3p	LI	Scd	77.84	NA
LV3	1	LD	rno-miR-21-3p	LI	Eny2	77.84	59.4655
LV3	0	LD	rno-miR-21-3p	LI	Gtse1	77.84	21.0455
LV3	0	LD	rno-miR-21-3p	LI	Zfp346	77.84	9.6458
LV3	0	LD	rno-miR-221-3p	LI	Spn	61.16	6.70456
LV3	1	LD	rno-miR-221-3p	LI	Map3k7	61.16	0
LV3	0	LD	rno-miR-221-3p	LI	Mxd3	61.16	52.1432
LV3	0	LD	rno-miR-221-3p	LI	Ints2	61.16	1.65146
LV3	1	LD	rno-miR-221-3p	LI	Zcchc9	61.16	9.41427
LV3	1	LD	rno-miR-221-3p	LI	Tsc22d4	61.16	0
LV3	0	LD	rno-miR-221-3p	LI	Smndc1	61.16	16.897
LV3	0	LD	rno-miR-221-3p	LI	Elmo1	61.16	21.0134
LV3	3	LD	rno-miR-221-3p	LI	Igf1	61.16	39.0372
LV3	0	LD	rno-miR-221-3p	LI	Aldh3a2	61.16	74.4215
LV2	0	LD	rno-miR-221-3p	LI	Mki67	61.16	12.5562
LV3	0	LD	rno-miR-221-3p	LI	Prss36	61.16	3.46288
LV3	1	LD	rno-miR-221-3p	LI	Idi1	61.16	7.4295
LV3	0	LD	rno-miR-221-3p	LI	Pdk3	61.16	19.3754
LV3	2	LD	rno-miR-221-3p	LI	Crem	61.16	8.1459
LV3	1	LD	rno-miR-221-3p	LI	Csrp2	61.16	725.871
LV3	0	LD	rno-miR-221-3p	LI	LOC691807	61.16	2.07324
LV3	1	LD	rno-miR-221-3p	LI	Pgk1	61.16	281.106
LV3	0	LD	rno-miR-221-3p	LI	Fermt2	61.16	3.62184
LV3	0	LD	rno-miR-221-3p	LI	Zfp346	61.16	9.6458
LV3	0	LD	rno-miR-221-5p	LI	Gbf1	11.12	19.6392
LV3	0	LD	rno-miR-221-5p	LI	Arl6ip1	11.12	20.1698
LV3	1	LD	rno-miR-221-5p	LI	Map3k7	11.12	0
LV3	0	LD	rno-miR-221-5p	LI	Ints2	11.12	1.65146
LV3	0	LD	rno-miR-221-5p	LI	Nek2	11.12	13.9265
LV3	0	LD	rno-miR-221-5p	LI	Pxmp4	11.12	10.2841
LV3	0	LD	rno-miR-221-5p	LI	Fgl2	11.12	7.50425
LV3	0	LD	rno-miR-221-5p	LI	Ttbk2	11.12	0
LV3	0	LD	rno-miR-221-5p	LI	Aldh3a2	11.12	74.4215
LV3	0	LD	rno-miR-221-5p	LI	Polrmt	11.12	10.4075
LV3	0	LD	rno-miR-221-5p	LI	Bdh1	11.12	25.7507
LV3	1	LD	rno-miR-221-5p	LI	Sfxn2	11.12	0
LV3	1	LD	rno-miR-221-5p	LI	Rptor	11.12	6.01437
LV3	0	LD	rno-miR-221-5p	LI	Mad2l1bp	11.12	34.1006
LV3	0	LD	rno-miR-221-5p	LI	Prpf31	11.12	19.3647
LV3	1	LD	rno-miR-221-5p	LI	Efcab1	11.12	0
LV3	2	LD	rno-miR-221-5p	LI	Scd	11.12	NA
LV3	1	LD	rno-miR-221-5p	LI	Fn1	11.12	15.5798
LV3	0	LD	rno-miR-221-5p	LI	Larp7	11.12	13.4247
LV3	0	LD	rno-miR-24-3p	LI	Nefh	261.33	34.2863
LV3	0	LD	rno-miR-24-3p	LI	Spn	261.33	6.70456
LV3	0	LD	rno-miR-24-3p	LI	Stx17	261.33	0
LV3	0	LD	rno-miR-24-3p	LI	Nek2	261.33	13.9265
LV3	0	LD	rno-miR-24-3p	LI	Mip	261.33	73.0418
LV3	0	LD	rno-miR-24-3p	LI	Smndc1	261.33	16.897
LV3	0	LD	rno-miR-24-3p	LI	Gpsm1	261.33	122.41
LV2	0	LD	rno-miR-24-3p	LI	Aak1	261.33	0.383383
LV3	0	LD	rno-miR-24-3p	LI	Top2a	261.33	13.2577
LV3	0	LD	rno-miR-24-3p	LI	Uba6	261.33	0.351732
LV3	0	LD	rno-miR-24-3p	LI	Nf2	261.33	18.6529
LV3	1	LD	rno-miR-24-3p	LI	Sfxn2	261.33	0
LV1	0	LD	rno-miR-24-3p	LI	H2afx	261.33	150.522
LV3	1	LD	rno-miR-24-3p	LI	Dusp1	261.33	27.2164
LV3	0	LD	rno-miR-24-3p	LI	Plk1	261.33	44.882
LV3	1	LD	rno-miR-24-3p	LI	Tpi1	261.33	0
LV3	1	LD	rno-miR-24-3p	LI	Cyp4f17	261.33	153.06
LV3	2	LD	rno-miR-24-3p	LI	Crem	261.33	8.1459
LV3	1	LD	rno-miR-24-3p	LI	Slc31a2	261.33	9.42357
LV2	0	LD	rno-miR-24-3p	LI	Traf3ip1	261.33	0.388483
LV3	0	LD	rno-miR-24-3p	LI	Pex11b	261.33	290.111
LV3	1	LD	rno-miR-24-3p	LI	C1d	261.33	2.78274
LV3	0	LD	rno-miR-24-3p	LI	Cnr2	261.33	73.8523
LV3	2	LD	rno-miR-24-3p	LI	Psmd9	261.33	48.3399
LV2	0	LD	rno-miR-24-3p	LI	Kif18b	261.33	22.9026
LV3	1	LD	rno-miR-25-5p	LI	Tsc22d4	44.48	0
LV3	1	LD	rno-miR-25-5p	LI	Rnf26	44.48	17.105
LV3	0	LD	rno-miR-25-5p	LI	Reep4	44.48	25.2336
LV3	0	LD	rno-miR-25-5p	LI	Cish	44.48	76.5713
LV3	0	LD	rno-miR-25-5p	LI	Pdk3	44.48	19.3754
LV3	1	LD	rno-miR-25-5p	LI	Pigl	44.48	16.2348
LV3	1	LD	rno-miR-25-5p	LI	Hopx	44.48	115.039
LV3	0	LD	rno-miR-25-5p	LI	Zfp346	44.48	9.6458
LV3	1	LD	rno-miR-26b-3p	LI	Hemk1	0	21.0379
LV3	0	LD	rno-miR-26b-3p	LI	Spn	0	6.70456
LV3	0	LD	rno-miR-26b-3p	LI	Ints2	0	1.65146
LV3	0	LD	rno-miR-26b-3p	LI	Stx17	0	0
LV3	2	LD	rno-miR-26b-3p	LI	Tfrc	0	32.7863
LV3	0	LD	rno-miR-26b-3p	LI	Nek2	0	13.9265
LV3	0	LD	rno-miR-26b-3p	LI	Nf2	0	18.6529
LV3	0	LD	rno-miR-26b-3p	LI	Bdh1	0	25.7507
LV3	1	LD	rno-miR-26b-3p	LI	Sfxn2	0	0
LV3	1	LD	rno-miR-26b-3p	LI	Zbtb7b	0	3.89967
LV3	1	LD	rno-miR-26b-3p	LI	Igf2	0	87.7219
LV3	1	LD	rno-miR-26b-3p	LI	Pctp	0	7.71963
LV3	1	LD	rno-miR-26b-3p	LI	Idi1	0	7.4295
LV3	2	LD	rno-miR-26b-3p	LI	Crem	0	8.1459
LV3	1	LD	rno-miR-26b-3p	LI	Slc31a2	0	9.42357
LV3	1	LD	rno-miR-26b-3p	LI	Rptor	0	6.01437
LV3	0	LD	rno-miR-26b-3p	LI	Prpf31	0	19.3647
LV3	2	LD	rno-miR-26b-3p	LI	Ttl	0	0.330901
LV3	1	LD	rno-miR-26b-3p	LI	C1d	0	2.78274
LV3	0	LD	rno-miR-26b-3p	LI	Brd4	0	8.90363
LV3	0	LD	rno-miR-26b-3p	LI	Sec22b	0	46.1203
LV3	0	LD	rno-miR-342-3p	LI	Arl6ip1	100.09	20.1698
LV3	1	LD	rno-miR-342-3p	LI	Map3k7	100.09	0
LV3	0	LD	rno-miR-342-3p	LI	Ints2	100.09	1.65146
LV3	0	LD	rno-miR-342-3p	LI	Stx17	100.09	0
LV3	0	LD	rno-miR-342-3p	LI	Nek2	100.09	13.9265
LV3	0	LD	rno-miR-342-3p	LI	Hps3	100.09	0.382073
LV3	0	LD	rno-miR-342-3p	LI	Ttbk2	100.09	0
LV3	0	LD	rno-miR-342-3p	LI	Uba6	100.09	0.351732
LV3	0	LD	rno-miR-342-3p	LI	Nf2	100.09	18.6529
LV3	1	LD	rno-miR-342-3p	LI	Myl6b	100.09	97.0983
LV3	2	LD	rno-miR-342-3p	LI	Zmat2	100.09	44.9329
LV2	0	LD	rno-miR-342-3p	LI	Atg10	100.09	0
LV3	0	LD	rno-miR-342-3p	LI	Rraga	100.09	12.2056
LV3	0	LD	rno-miR-342-3p	LI	Cish	100.09	76.5713
LV3	1	LD	rno-miR-342-3p	LI	Myl6l	100.09	169.613
LV3	1	LD	rno-miR-342-3p	LI	Myl6	100.09	127.535
LV3	1	LD	rno-miR-342-3p	LI	Rptor	100.09	6.01437
LV3	1	LD	rno-miR-342-3p	LI	Abcc5	100.09	3.09829
LV3	0	LD	rno-miR-342-3p	LI	Gcdh	100.09	15.5109
LV3	0	LD	rno-miR-342-3p	LI	Higd1a	100.09	97.3901
LV3	2	LD	rno-miR-342-3p	LI	Scd	100.09	NA
LV3	0	LD	rno-miR-346	LI	Usp48	161.25	5.33576
LV3	0	LD	rno-miR-346	LI	Ccnb1	161.25	28.8093
LV3	1	LD	rno-miR-346	LI	Tsc22d4	161.25	0
LV3	0	LD	rno-miR-346	LI	Gpsm1	161.25	122.41
LV3	0	LD	rno-miR-346	LI	Aak1	161.25	0.383383
LV3	0	LD	rno-miR-346	LI	Pold4	161.25	10.3356
LV3	0	LD	rno-miR-346	LI	Uba6	161.25	0.351732
LV3	0	LD	rno-miR-346	LI	Nf2	161.25	18.6529
LV3	1	LD	rno-miR-346	LI	Sfxn2	161.25	0
LV3	1	LD	rno-miR-346	LI	Taf13	161.25	4.31346
LV3	2	LD	rno-miR-346	LI	Acsm3	161.25	0.503641
LV3	1	LD	rno-miR-346	LI	Cyp4f17	161.25	153.06
LV3	1	LD	rno-miR-346	LI	Rptor	161.25	6.01437
LV3	0	LD	rno-miR-346	LI	Cdca8	161.25	68.9288
LV3	0	LD	rno-miR-346	LI	Brd4	161.25	8.90363
LV3	0	LD	rno-miR-346	LI	Kif2c	161.25	22.5433
LV3	0	LD	rno-miR-346	LI	Gmip	161.25	11.4171
LV3	0	LD	rno-miR-346	LI	Crabp2	161.25	5.86046
LV3	0	LD	rno-miR-423-5p	LI	Gbf1	767.32	19.6392
LV3	0	LD	rno-miR-423-5p	LI	Spn	767.32	6.70456
LV3	0	LD	rno-miR-423-5p	LI	Ccnb1	767.32	28.8093
LV3	0	LD	rno-miR-423-5p	LI	Ifi47	767.32	1.77289
LV3	1	LD	rno-miR-423-5p	LI	Sub1	767.32	136.935
LV3	1	LD	rno-miR-423-5p	LI	S100a1	767.32	0
LV3	1	LD	rno-miR-423-5p	LI	Pdzk1	767.32	2.24455
LV3	0	LD	rno-miR-423-5p	LI	Fbxo2	767.32	69.0889
LV3	0	LD	rno-miR-423-5p	LI	Fgl2	767.32	7.50425
LV3	1	LD	rno-miR-423-5p	LI	Tsc22d4	767.32	0
LV3	0	LD	rno-miR-423-5p	LI	Elmo1	767.32	21.0134
LV3	0	LD	rno-miR-423-5p	LI	Aak1	767.32	0.383383
LV3	0	LD	rno-miR-423-5p	LI	Ado	767.32	4.80514
LV2	0	LD	rno-miR-423-5p	LI	Nf2	767.32	18.6529
LV3	2	LD	rno-miR-423-5p	LI	Tgm2	767.32	24.6535
LV3	0	LD	rno-miR-423-5p	LI	Tmsb4x	767.32	5.70981
LV3	2	LD	rno-miR-423-5p	LI	Zmat2	767.32	44.9329
LV3	0	LD	rno-miR-423-5p	LI	H2afx	767.32	150.522
LV3	1	LD	rno-miR-423-5p	LI	Dusp1	767.32	27.2164
LV3	0	LD	rno-miR-423-5p	LI	Cish	767.32	76.5713
LV3	1	LD	rno-miR-423-5p	LI	Igf2	767.32	87.7219
LV3	1	LD	rno-miR-423-5p	LI	Mark2	767.32	3.60047
LV3	0	LD	rno-miR-423-5p	LI	Cdc25b	767.32	20.5223
LV3	1	LD	rno-miR-423-5p	LI	Pigl	767.32	16.2348
LV3	1	LD	rno-miR-423-5p	LI	Rptor	767.32	6.01437
LV3	0	LD	rno-miR-423-5p	LI	Mad2l1bp	767.32	34.1006
LV3	0	LD	rno-miR-423-5p	LI	Gcdh	767.32	15.5109
LV3	1	LD	rno-miR-423-5p	LI	Nubp2	767.32	41.1957
LV3	0	LD	rno-miR-423-5p	LI	Rexo1	767.32	15.1988
LV3	1	LD	rno-miR-423-5p	LI	Cyp2j10	767.32	4.53055
LV3	0	LD	rno-miR-423-5p	LI	Pbk	767.32	5.53487
LV3	1	LD	rno-miR-423-5p	LI	Eny2	767.32	59.4655
LV3	0	LD	rno-miR-423-5p	LI	Cradd	767.32	0.100826
LV3	0	LD	rno-miR-423-5p	LI	Zfp346	767.32	9.6458
LV3	0	LD	rno-miR-484	LI	Mxd3	27.8	52.1432
LV3	0	LD	rno-miR-484	LI	Ints2	27.8	1.65146
LV3	0	LD	rno-miR-484	LI	Stx17	27.8	0
LV3	0	LD	rno-miR-484	LI	Nek2	27.8	13.9265
LV3	0	LD	rno-miR-484	LI	Aak1	27.8	0.383383
LV3	0	LD	rno-miR-484	LI	Wdr1	27.8	35.2252
LV3	0	LD	rno-miR-484	LI	Nf2	27.8	18.6529
LV3	2	LD	rno-miR-484	LI	Tgm2	27.8	24.6535
LV3	1	LD	rno-miR-484	LI	Myl6b	27.8	97.0983
LV3	0	LD	rno-miR-484	LI	Bdh1	27.8	25.7507
LV2	0	LD	rno-miR-484	LI	H2afx	27.8	150.522
LV3	1	LD	rno-miR-484	LI	Cyp4f17	27.8	153.06
LV3	1	LD	rno-miR-484	LI	Myl6l	27.8	169.613
LV2	0	LD	rno-miR-484	LI	Cables1	27.8	5.01075
LV3	0	LD	rno-miR-484	LI	Psmc6	27.8	23.9572
LV3	1	LD	rno-miR-484	LI	Golga4	27.8	1.97795
LV3	1	LD	rno-miR-484	LI	Myl6	27.8	127.535
LV3	0	LD	rno-miR-484	LI	Pex11b	27.8	290.111
LV3	1	LD	rno-miR-484	LI	Rptor	27.8	6.01437
LV3	0	LD	rno-miR-484	LI	Gcdh	27.8	15.5109
LV3	1	LD	rno-miR-484	LI	Cenpf	27.8	4.24622
LV3	1	LD	rno-miR-484	LI	C1d	27.8	2.78274
LV2	0	LD	rno-miR-484	LI	Brd4	27.8	8.90363
LV2	0	LD	rno-miR-484	LI	Rexo1	27.8	15.1988
LV2	2	LD	rno-miR-484	LI	Scd	27.8	NA
LV3	0	LD	rno-miR-484	LI	Vegfb	27.8	189.846
LV3	0	LD	rno-miR-486	LI	Spn	628.31	6.70456
LV3	2	LD	rno-miR-486	LI	Tfrc	628.31	32.7863
LV3	0	LD	rno-miR-486	LI	Skp1	628.31	84.8462
LV3	0	LD	rno-miR-486	LI	Aak1	628.31	0.383383
LV3	1	LD	rno-miR-486	LI	Slco4a1	628.31	4.90401
LV3	1	LD	rno-miR-486	LI	Rnf26	628.31	17.105
LV3	0	LD	rno-miR-486	LI	Nf2	628.31	18.6529
LV3	0	LD	rno-miR-486	LI	Casc5	628.31	0.922514
LV3	1	LD	rno-miR-486	LI	Mark2	628.31	3.60047
LV3	1	LD	rno-miR-486	LI	G2e3	628.31	0.52921
LV3	1	LD	rno-miR-486	LI	Rptor	628.31	6.01437
LV3	1	LD	rno-miR-486	LI	Abcc5	628.31	3.09829
LV3	0	LD	rno-miR-486	LI	Higd1a	628.31	97.3901
LV3	0	LD	rno-miR-486	LI	Brd4	628.31	8.90363
LV3	0	LD	rno-miR-486	LI	Kif2c	628.31	22.5433
LV3	1	LD	rno-miR-541-5p	LI	Map3k7	88.96	0
LV3	0	LD	rno-miR-541-5p	LI	Ints2	88.96	1.65146
LV3	0	LD	rno-miR-541-5p	LI	Nek2	88.96	13.9265
LV3	0	LD	rno-miR-541-5p	LI	Spag5	88.96	13.2182
LV3	0	LD	rno-miR-541-5p	LI	Fgl2	88.96	7.50425
LV3	0	LD	rno-miR-541-5p	LI	Sh3bgr	88.96	0
LV3	0	LD	rno-miR-541-5p	LI	Wdr1	88.96	35.2252
LV3	0	LD	rno-miR-541-5p	LI	Uba6	88.96	0.351732
LV3	1	LD	rno-miR-541-5p	LI	Sfxn2	88.96	0
LV3	0	LD	rno-miR-541-5p	LI	H2afx	88.96	150.522
LV3	0	LD	rno-miR-541-5p	LI	Prss36	88.96	3.46288
LV3	1	LD	rno-miR-541-5p	LI	Tpi1	88.96	0
LV3	1	LD	rno-miR-541-5p	LI	Igfbp5	88.96	2.90001
LV3	0	LD	rno-miR-541-5p	LI	Cdkn3	88.96	42.9078
LV3	1	LD	rno-miR-541-5p	LI	Idi1	88.96	7.4295
LV3	0	LD	rno-miR-541-5p	LI	Prlr	88.96	3.20298
LV3	2	LD	rno-miR-541-5p	LI	Ppid	88.96	24.711
LV3	0	LD	rno-miR-541-5p	LI	Map1s	88.96	26.6922
LV3	0	LD	rno-miR-541-5p	LI	Mrps18c	88.96	32.0452
LV3	0	LD	rno-miR-541-5p	LI	Ndufaf4	88.96	6.32303
LV3	0	LD	rno-miR-541-5p	LI	Mgat2	88.96	0
LV3	1	LD	rno-miR-541-5p	LI	Eny2	88.96	59.4655
LV3	2	LD	rno-miR-541-5p	LI	Lime1	88.96	7.77671
LV3	0	LD	rno-miR-541-5p	LI	Kif18b	88.96	22.9026
LV3	1	LD	rno-miR-541-5p	LI	Pomt1	88.96	21.4245
LV3	0	LD	rno-miR-541-5p	LI	Zfp346	88.96	9.6458
LV3	3	LD	rno-miR-6315	LI	Foxa3	33.36	5.94143
LV3	0	LD	rno-miR-6315	LI	Nefh	33.36	34.2863
LV3	0	LD	rno-miR-6315	LI	Arl6ip1	33.36	20.1698
LV3	2	LD	rno-miR-6315	LI	Calm2	33.36	53.5095
LV3	0	LD	rno-miR-6315	LI	Snx13	33.36	0.731607
LV3	0	LD	rno-miR-6315	LI	Skp1	33.36	84.8462
LV3	0	LD	rno-miR-6315	LI	Smndc1	33.36	16.897
LV3	0	LD	rno-miR-6315	LI	Gpsm1	33.36	122.41
LV3	1	LD	rno-miR-6315	LI	Slco4a1	33.36	4.90401
LV3	0	LD	rno-miR-6315	LI	Wdr1	33.36	35.2252
LV3	0	LD	rno-miR-6315	LI	Uba6	33.36	0.351732
LV3	1	LD	rno-miR-6315	LI	Rnf26	33.36	17.105
LV3	1	LD	rno-miR-6315	LI	Myl6b	33.36	97.0983
LV3	1	LD	rno-miR-6315	LI	Pctp	33.36	7.71963
LV3	2	LD	rno-miR-6315	LI	Stc1	33.36	1.4369
LV3	1	LD	rno-miR-6315	LI	Rptor	33.36	6.01437
LV3	1	LD	rno-miR-6315	LI	Abcc5	33.36	3.09829
LV3	0	LD	rno-miR-6315	LI	RGD1564614	33.36	0.124897
LV3	1	LD	rno-miR-6315	LI	C1d	33.36	2.78274
LV3	0	LD	rno-miR-6315	LI	Brd4	33.36	8.90363
LV3	0	LD	rno-miR-6315	LI	Syt12	33.36	2.31196
LV3	2	LD	rno-miR-6315	LI	Scd	33.36	NA
LV3	0	LD	rno-miR-6315	LI	Psma4	33.36	128.807
LV3	0	LD	rno-miR-6315	LI	Zfp346	33.36	9.6458
LV3	0	LD	rno-miR-664-3p	LI	Nap1l2	11.12	2.89702
LV3	0	LD	rno-miR-664-3p	LI	Nefh	11.12	34.2863
LV3	0	LD	rno-miR-664-3p	LI	Spn	11.12	6.70456
LV3	1	LD	rno-miR-664-3p	LI	Map3k7	11.12	0
LV3	0	LD	rno-miR-664-3p	LI	Dolk	11.12	16.4401
LV3	0	LD	rno-miR-664-3p	LI	Tmem100	11.12	13.1033
LV3	1	LD	rno-miR-664-3p	LI	Igf2	11.12	87.7219
LV3	0	LD	rno-miR-664-3p	LI	Mrps18c	11.12	32.0452
LV3	1	LD	rno-miR-664-3p	LI	Pomt1	11.12	21.4245
LV3	0	LD	rno-miR-676	LI	Nefh	517.11	34.2863
LV3	0	LD	rno-miR-676	LI	Pxmp4	517.11	10.2841
LV3	0	LD	rno-miR-676	LI	Aak1	517.11	0.383383
LV3	0	LD	rno-miR-676	LI	Nf2	517.11	18.6529
LV3	0	LD	rno-miR-676	LI	H2afx	517.11	150.522
LV3	1	LD	rno-miR-676	LI	Igfbp5	517.11	2.90001
LV3	0	LD	rno-miR-676	LI	Prlr	517.11	3.20298
LV3	0	LD	rno-miR-676	LI	Cdc25b	517.11	20.5223
LV3	2	LD	rno-miR-676	LI	Deaf1	517.11	67.2309
LV3	2	LD	rno-miR-676	LI	Crem	517.11	8.1459
LV3	1	LD	rno-miR-676	LI	Rptor	517.11	6.01437
LV3	0	LD	rno-miR-676	LI	Map1s	517.11	26.6922
LV3	0	LD	rno-miR-676	LI	Stk17b	517.11	0.615363
LV3	0	LD	rno-miR-676	LI	Kif2c	517.11	22.5433
LV3	1	LD	rno-miR-676	LI	Cycs	517.11	89.0785
LV3	0	LD	rno-miR-676	LI	Lgr4	517.11	0.984076
LV3	2	LD	rno-miR-676	LI	Scd	517.11	NA
LV3	0	LD	rno-miR-676	LI	Gmip	517.11	11.4171
LV3	0	LD	rno-miR-7a-2-3p	LI	Arl6ip1	33.36	20.1698
LV3	0	LD	rno-miR-7a-2-3p	LI	Psmc2	33.36	127.267
LV3	2	LD	rno-miR-7a-2-3p	LI	Tfrc	33.36	32.7863
LV3	0	LD	rno-miR-7a-2-3p	LI	Hps3	33.36	0.382073
LV3	0	LD	rno-miR-7a-2-3p	LI	Fbxo2	33.36	69.0889
LV3	2	LD	rno-miR-7a-2-3p	LI	Id2	33.36	5.91327
LV3	0	LD	rno-miR-7a-2-3p	LI	Dnajc12	33.36	10.1573
LV3	0	LD	rno-miR-7a-2-3p	LI	Cdc25b	33.36	20.5223
LV3	2	LD	rno-miR-7a-2-3p	LI	Crem	33.36	8.1459
LV3	1	LD	rno-miR-7a-2-3p	LI	C1d	33.36	2.78274
LV3	0	LD	rno-miR-7a-2-3p	LI	Epb4.1l5	33.36	0
LV3	0	LD	rno-miR-7a-2-3p	LI	Larp7	33.36	13.4247
LV3	0	LD	rno-miR-874-3p	LI	Pxmp4	0	10.2841
LV3	0	LD	rno-miR-874-3p	LI	Elmo1	0	21.0134
LV3	0	LD	rno-miR-874-3p	LI	Gpsm1	0	122.41
LV3	0	LD	rno-miR-874-3p	LI	Aak1	0	0.383383
LV3	1	LD	rno-miR-874-3p	LI	Slco4a1	0	4.90401
LV3	0	LD	rno-miR-874-3p	LI	Aldh3a2	0	74.4215
LV3	0	LD	rno-miR-874-3p	LI	Pold4	0	10.3356
LV3	2	LD	rno-miR-874-3p	LI	Tgm2	0	24.6535
LV3	0	LD	rno-miR-874-3p	LI	Bdh1	0	25.7507
LV3	0	LD	rno-miR-874-3p	LI	H2afx	0	150.522
LV3	1	LD	rno-miR-874-3p	LI	Dusp1	0	27.2164
LV3	0	LD	rno-miR-874-3p	LI	Cish	0	76.5713
LV3	1	LD	rno-miR-874-3p	LI	Rptor	0	6.01437
LV3	0	LD	rno-miR-874-3p	LI	Higd1a	0	97.3901
LV3	0	LD	rno-miR-874-3p	LI	Fermt2	0	3.62184
LV3	0	LD	rno-miR-874-3p	LI	Brd4	0	8.90363
LV3	0	LD	rno-miR-874-3p	LI	Cnr2	0	73.8523
LV3	2	LD	rno-miR-874-3p	LI	Scd	0	NA
LV3	0	LD	rno-miR-879-5p	LI	Usp48	139.01	5.33576
LV3	0	LD	rno-miR-879-5p	LI	Arl6ip1	139.01	20.1698
LV3	1	LD	rno-miR-879-5p	LI	Map3k7	139.01	0
LV3	0	LD	rno-miR-879-5p	LI	Nek2	139.01	13.9265
LV3	1	LD	rno-miR-879-5p	LI	Tsc22d4	139.01	0
LV3	0	LD	rno-miR-879-5p	LI	Gpsm1	139.01	122.41
LV3	0	LD	rno-miR-879-5p	LI	Sh3bgr	139.01	0
LV3	1	LD	rno-miR-879-5p	LI	Rnf26	139.01	17.105
LV3	1	LD	rno-miR-879-5p	LI	Aurkb	139.01	37.3491
LV3	0	LD	rno-miR-879-5p	LI	Nf2	139.01	18.6529
LV3	0	LD	rno-miR-879-5p	LI	Atg10	139.01	0
LV3	0	LD	rno-miR-879-5p	LI	Cish	139.01	76.5713
LV3	0	LD	rno-miR-879-5p	LI	Cables1	139.01	5.01075
LV3	2	LD	rno-miR-879-5p	LI	Crem	139.01	8.1459
LV3	0	LD	rno-miR-879-5p	LI	Parg	139.01	1.38124
LV3	1	LD	rno-miR-879-5p	LI	C1d	139.01	2.78274
LV3	0	LD	rno-miR-879-5p	LI	Kif18b	139.01	22.9026
LV3	0	LD	rno-miR-879-5p	LI	Ect2	139.01	3.37372
LV3	1	LD	rno-miR-92a-3p	LI	Pgam1	478.185	309.996
LV3	0	LD	rno-miR-92a-3p	LI	Nefh	478.185	34.2863
LV3	0	LD	rno-miR-92a-3p	LI	Tacc2	478.185	2.22921
LV3	1	LD	rno-miR-92a-3p	LI	Tpi1	478.185	0
LV3	1	LD	rno-miR-92a-3p	LI	Slc31a2	478.185	9.42357
LV2	1	LD	rno-miR-92b-3p	LI	Pgam1	378.1	309.996
LV3	0	LD	rno-miR-92b-3p	LI	Nefh	378.1	34.2863
LV3	0	LD	rno-miR-92b-3p	LI	Tacc2	378.1	2.22921
LV3	1	LD	rno-miR-92b-3p	LI	Slc31a2	378.1	9.42357
LV3	1	LD	rno-miR-92b-3p	LI	Cenpf	378.1	4.24622
LV3	0	LD	rno-miR-96-5p	LI	Pdss2	38.92	1.56556
LV3	0	LD	rno-miR-96-5p	LI	Gbf1	38.92	19.6392
LV3	0	LD	rno-miR-96-5p	LI	Arl6ip1	38.92	20.1698
LV3	0	LD	rno-miR-96-5p	LI	Nek2	38.92	13.9265
LV3	0	LD	rno-miR-96-5p	LI	Cables1	38.92	5.01075
LV3	0	LD	rno-miR-96-5p	LI	Prlr	38.92	3.20298
LV3	0	LD	rno-miR-96-5p	LI	Mad2l1bp	38.92	34.1006
LV3	0	LD	rno-miR-96-5p	LI	Higd1a	38.92	97.3901
LV3	0	LD	rno-miR-96-5p	LI	Syt12	38.92	2.31196
LV3	2	LD	rno-miR-96-5p	LI	Scd	38.92	NA
LV3	0	LD	rno-miR-96-5p	LI	Kif18b	38.92	22.9026
LV3	0	LD	rno-miR-98-3p	LI	Gin1	38.92	2.33215
LV3	0	LD	rno-miR-98-3p	LI	Kif22	38.92	50.0222
LV3	1	LD	rno-miR-98-3p	LI	Slco4a1	38.92	4.90401
LV3	0	LD	rno-miR-98-3p	LI	Psmc6	38.92	23.9572
LV3	0	LD	rno-miR-98-3p	LI	Smc4	38.92	9.52167
LV3	0	LD	rno-miR-98-3p	LI	Zfp346	38.92	9.6458

## Sheet: Table S4_Hi_GeneUP_IP_ori
LEVEL	Stat	miRNA_trend	miRNA	Gene_trend	Gene_symbol	miRNAExp	GeneExp
LV3	1	HD	rno-miR-10a-5p	HI	Qsox1	5382.35	18.085
LV3	1	HD	rno-miR-10a-5p	HI	Slc39a13	5382.35	13.0386
LV1	2	HD	rno-miR-10a-5p	HI	Klf11	5382.35	3.26749
LV3	1	HD	rno-miR-10a-5p	HI	Zfp37	5382.35	0.438878
LV3	1	HD	rno-miR-10a-5p	HI	Irs2	5382.35	7.00902
LV3	1	HD	rno-miR-10a-5p	HI	Slc39a14	5382.35	3.27571
LV3	1	HD	rno-miR-10a-5p	HI	Gatm	5382.35	4.29535
LV3	2	HD	rno-miR-10a-5p	HI	Crem	5382.35	8.1459
LV2	0	HD	rno-miR-10a-5p	HI	Dusp3	5382.35	4.26125
LV3	2	HD	rno-miR-10a-5p	HI	Pklr	5382.35	16.84
LV3	0	HD	rno-miR-10a-5p	HI	Atg16l1	5382.35	5.08101
LV3	2	HD	rno-miR-10a-5p	HI	Fads1	5382.35	13.8443
LV3	1	HD	rno-miR-129-1-3p	HI	Irs2	16.68	7.00902
LV3	0	HD	rno-miR-129-1-3p	HI	Tmem39b	16.68	11.3351
LV3	2	HD	rno-miR-129-1-3p	HI	Crem	16.68	8.1459
LV3	1	HD	rno-miR-129-1-3p	HI	Slc4a2	16.68	18.9327
LV3	0	HD	rno-miR-129-1-3p	HI	Dusp3	16.68	4.26125
LV3	2	HD	rno-miR-129-1-3p	HI	Scd	16.68	NA
LV3	0	HD	rno-miR-130b-5p	HI	Ugt1a8	0	8.51e-52
LV3	0	HD	rno-miR-130b-5p	HI	Ugt1a9	0	5.58e-54
LV3	0	HD	rno-miR-130b-5p	HI	Ugt1a5	0	3.95e-52
LV3	0	HD	rno-miR-130b-5p	HI	Ugt1a6	0	22.4456
LV3	0	HD	rno-miR-130b-5p	HI	Ugt1a1	0	3.88e-49
LV3	0	HD	rno-miR-130b-5p	HI	Ugt1a2	0	5.28e-49
LV3	1	HD	rno-miR-130b-5p	HI	Qsox1	0	18.085
LV3	0	HD	rno-miR-130b-5p	HI	Sptlc2	0	2.09823
LV3	0	HD	rno-miR-130b-5p	HI	Mapkapk2	0	15.7474
LV3	1	HD	rno-miR-130b-5p	HI	Slc23a2	0	4.12154
LV3	0	HD	rno-miR-130b-5p	HI	Ugt1a7c	0	6.81222
LV3	0	HD	rno-miR-130b-5p	HI	Ugt1a3	0	1.41e-49
LV3	0	HD	rno-miR-130b-5p	HI	Sec16a	0	5.32491
LV3	1	HD	rno-miR-130b-5p	HI	Cpt1a	0	1.55326
LV3	2	HD	rno-miR-130b-5p	HI	Crem	0	8.1459
LV3	2	HD	rno-miR-130b-5p	HI	Gcg	0	5.53101
LV3	0	HD	rno-miR-130b-5p	HI	Dusp3	0	4.26125
LV3	0	HD	rno-miR-130b-5p	HI	Plxnb2	0	31.594
LV3	0	HD	rno-miR-130b-5p	HI	Slc19a2	0	1.0196
LV3	2	HD	rno-miR-130b-5p	HI	Fads1	0	13.8443
LV3	2	HD	rno-miR-130b-5p	HI	Scd	0	NA
LV3	0	HD	rno-miR-130b-5p	HI	Hyou1	0	87.0276
LV3	1	HD	rno-miR-130b-5p	HI	Fam120a	0	15.7437
LV3	0	HD	rno-miR-146b-5p	HI	Sptlc2	4253.62	2.09823
LV3	0	HD	rno-miR-146b-5p	HI	Mapkapk2	4253.62	15.7474
LV3	1	HD	rno-miR-146b-5p	HI	Zfp94	4253.62	1.32946
LV3	1	HD	rno-miR-146b-5p	HI	Ppm1e	4253.62	1.8297
LV3	1	HD	rno-miR-146b-5p	HI	Slc39a14	4253.62	3.27571
LV3	2	HD	rno-miR-146b-5p	HI	Crem	4253.62	8.1459
LV3	0	HD	rno-miR-146b-5p	HI	Tpra1	4253.62	30.6073
LV3	2	HD	rno-miR-146b-5p	HI	Stc1	4253.62	1.4369
LV3	2	HD	rno-miR-146b-5p	HI	Pklr	4253.62	16.84
LV3	0	HD	rno-miR-146b-5p	HI	Yipf3	4253.62	32.3365
LV3	0	HD	rno-miR-146b-5p	HI	Etnk1	4253.62	3.10002
LV3	1	HD	rno-miR-146b-5p	HI	Fn1	4253.62	15.5798
LV3	1	HD	rno-miR-185-5p	HI	Synj1	5.56	0.432581
LV3	0	HD	rno-miR-185-5p	HI	Letm2	5.56	1.90294
LV3	0	HD	rno-miR-185-5p	HI	Ep400	5.56	5.54054
LV3	1	HD	rno-miR-185-5p	HI	Cyp46a1	5.56	7.40828
LV3	1	HD	rno-miR-185-5p	HI	Qsox1	5.56	18.085
LV2	0	HD	rno-miR-185-5p	HI	B4galt5	5.56	4.64682
LV3	1	HD	rno-miR-185-5p	HI	Irs2	5.56	7.00902
LV3	1	HD	rno-miR-185-5p	HI	Zfp94	5.56	1.32946
LV3	0	HD	rno-miR-185-5p	HI	Coq6	5.56	14.8888
LV3	2	HD	rno-miR-185-5p	HI	Pdlim1	5.56	12.8054
LV3	1	HD	rno-miR-185-5p	HI	Slc39a14	5.56	3.27571
LV3	1	HD	rno-miR-185-5p	HI	Gatm	5.56	4.29535
LV3	1	HD	rno-miR-185-5p	HI	Cpt1a	5.56	1.55326
LV2	1	HD	rno-miR-185-5p	HI	Slc30a7	5.56	1.92674
LV3	1	HD	rno-miR-185-5p	HI	Slc2a8	5.56	21.3568
LV3	2	HD	rno-miR-185-5p	HI	Crem	5.56	8.1459
LV3	0	HD	rno-miR-185-5p	HI	Ethe1	5.56	15.9604
LV3	0	HD	rno-miR-185-5p	HI	Tspyl2	5.56	21.8302
LV3	1	HD	rno-miR-185-5p	HI	Slc20a2	5.56	9.31039
LV3	0	HD	rno-miR-185-5p	HI	Mad2l1bp	5.56	34.1006
LV3	0	HD	rno-miR-185-5p	HI	Plxnb2	5.56	31.594
LV3	0	HD	rno-miR-185-5p	HI	Alg14	5.56	0.302215
LV3	0	HD	rno-miR-185-5p	HI	Slc19a2	5.56	1.0196
LV3	2	HD	rno-miR-185-5p	HI	Pklr	5.56	16.84
LV3	2	HD	rno-miR-185-5p	HI	Fads1	5.56	13.8443
LV2	0	HD	rno-miR-185-5p	HI	Tnrc6a	5.56	4.46487
LV3	0	HD	rno-miR-185-5p	HI	Yipf3	5.56	32.3365
LV3	0	HD	rno-miR-185-5p	HI	Etnk1	5.56	3.10002
LV3	0	HD	rno-miR-185-5p	HI	Crabp2	5.56	5.86046
LV3	0	HD	rno-miR-185-5p	HI	Cyb5r3	5.56	32.834
LV3	1	HD	rno-miR-24-2-5p	HI	Synj1	11.12	0.432581
LV3	0	HD	rno-miR-24-2-5p	HI	Sec16a	11.12	5.32491
LV3	0	HD	rno-miR-24-2-5p	HI	LOC619574	11.12	8.73036
LV3	1	HD	rno-miR-24-2-5p	HI	Fat1	11.12	18.2025
LV3	0	HD	rno-miR-29c-5p	HI	Alg14	0	0.302215
LV3	2	HD	rno-miR-29c-5p	HI	Pklr	0	16.84
LV3	1	HD	rno-miR-29c-5p	HI	Fat1	0	18.2025
LV3	0	HD	rno-miR-3068-5p	HI	Sptlc2	0	2.09823
LV3	1	HD	rno-miR-3068-5p	HI	Slc23a2	0	4.12154
LV3	0	HD	rno-miR-3068-5p	HI	Clu	0	1.55625
LV3	0	HD	rno-miR-3068-5p	HI	Pde9a	0	9.70636
LV3	2	HD	rno-miR-3068-5p	HI	Itpr1	0	1.45189
LV3	1	HD	rno-miR-3068-5p	HI	Cpt1a	0	1.55326
LV3	2	HD	rno-miR-3068-5p	HI	Crem	0	8.1459
LV3	1	HD	rno-miR-3068-5p	HI	Slc20a2	0	9.31039
LV3	0	HD	rno-miR-3068-5p	HI	Sf3b3	0	16.3995
LV3	0	HD	rno-miR-3068-5p	HI	Atg16l1	0	5.08101
LV3	0	HD	rno-miR-3068-5p	HI	Etnk1	0	3.10002
LV3	1	HD	rno-miR-350	HI	Man2a1	0	1.77664
LV3	1	HD	rno-miR-350	HI	Qsox1	0	18.085
LV3	0	HD	rno-miR-350	HI	Sptlc2	0	2.09823
LV3	0	HD	rno-miR-350	HI	Paf1	0	45.2289
LV3	0	HD	rno-miR-350	HI	Mrps18b	0	116.105
LV3	1	HD	rno-miR-350	HI	Slc23a2	0	4.12154
LV3	0	HD	rno-miR-350	HI	Diaph1	0	8.31748
LV3	1	HD	rno-miR-350	HI	Slc39a14	0	3.27571
LV3	1	HD	rno-miR-350	HI	Hspa5	0	1387.8
LV3	1	HD	rno-miR-350	HI	Rassf1	0	9.07364
LV3	0	HD	rno-miR-350	HI	Slc19a2	0	1.0196
LV3	0	HD	rno-miR-350	HI	Arl13b	0	0.1005
LV3	0	HD	rno-miR-350	HI	Tnrc6a	0	4.46487
LV3	1	HD	rno-miR-350	HI	Fam120a	0	15.7437
LV3	1	HD	rno-miR-350	HI	Fat1	0	18.2025
LV3	0	HD	rno-miR-3559-3p	HI	Ep400	38.92	5.54054
LV3	1	HD	rno-miR-3559-3p	HI	Qsox2	38.92	5.13488
LV3	0	HD	rno-miR-3559-3p	HI	Coq6	38.92	14.8888
LV3	1	HD	rno-miR-3559-3p	HI	Cpt1a	38.92	1.55326
LV3	0	HD	rno-miR-3559-3p	HI	LOC619574	38.92	8.73036
LV3	1	HD	rno-miR-425-3p	HI	Kctd18	16.68	1.19666
LV3	3	HD	rno-miR-425-3p	HI	Cat	16.68	11.0246
LV3	0	HD	rno-miR-425-3p	HI	Plxnb2	16.68	31.594
LV3	1	HD	rno-miR-455-3p	HI	Zfp410	0	3.64924
LV3	0	HD	rno-miR-455-3p	HI	Mapkapk2	0	15.7474
LV3	1	HD	rno-miR-455-3p	HI	Slc23a2	0	4.12154
LV3	1	HD	rno-miR-455-3p	HI	Ppme1	0	22.3264
LV3	2	HD	rno-miR-455-3p	HI	Mat1a	0	3.62156
LV3	0	HD	rno-miR-455-3p	HI	Dnajc11	0	9.8825
LV3	2	HD	rno-miR-455-3p	HI	Crem	0	8.1459
LV3	2	HD	rno-miR-455-3p	HI	Stc1	0	1.4369
LV3	0	HD	rno-miR-455-3p	HI	Plxnb2	0	31.594
LV3	0	HD	rno-miR-455-3p	HI	Tnrc6a	0	4.46487
LV3	0	HD	rno-miR-455-3p	HI	Etnk1	0	3.10002
LV3	0	HD	rno-miR-501-3p	HI	Diaph1	11.12	8.31748
LV3	0	HD	rno-miR-501-3p	HI	Tmem184a	11.12	40.5696
LV3	0	HD	rno-miR-501-3p	HI	Dusp3	11.12	4.26125
LV3	0	HD	rno-miR-501-3p	HI	Igsf1	11.12	0.141074
LV3	0	HD	rno-miR-501-3p	HI	Yipf3	11.12	32.3365
LV3	0	HD	rno-miR-501-3p	HI	Etnk1	11.12	3.10002
LV3	0	HD	rno-miR-7a-5p	HI	RGD1305014	0	0.88234
LV3	0	HD	rno-miR-7a-5p	HI	Mapkapk2	0	15.7474
LV3	3	HD	rno-miR-7a-5p	HI	Cat	0	11.0246
LV3	1	HD	rno-miR-7a-5p	HI	Slc23a2	0	4.12154
LV3	1	HD	rno-miR-7a-5p	HI	Irs2	0	7.00902
LV3	2	HD	rno-miR-7a-5p	HI	Pdlim1	0	12.8054
LV3	1	HD	rno-miR-7a-5p	HI	Cpt1a	0	1.55326
LV3	0	HD	rno-miR-7a-5p	HI	Dnajc11	0	9.8825
LV3	0	HD	rno-miR-7a-5p	HI	Slc19a2	0	1.0196
LV3	0	HD	rno-miR-7a-5p	HI	Tnrc6a	0	4.46487

## Sheet: Table S4_Hi_GeneUP_IP_Filter
LEVEL	Stat	miRNA_trend	miRNA	Gene_trend	Gene_symbol	miRNAExp	GeneExp
LV3	1	HD	rno-miR-10a-5p	HI	Qsox1	5382.35	18.085
LV3	1	HD	rno-miR-10a-5p	HI	Slc39a13	5382.35	13.0386
LV3	2	HD	rno-miR-10a-5p	HI	Crem	5382.35	8.1459
LV3	2	HD	rno-miR-10a-5p	HI	Pklr	5382.35	16.84
LV3	2	HD	rno-miR-10a-5p	HI	Fads1	5382.35	13.8443
LV3	0	HD	rno-miR-146b-5p	HI	Mapkapk2	4253.62	15.7474
LV3	2	HD	rno-miR-146b-5p	HI	Crem	4253.62	8.1459
LV3	0	HD	rno-miR-146b-5p	HI	Tpra1	4253.62	30.6073
LV3	2	HD	rno-miR-146b-5p	HI	Pklr	4253.62	16.84
LV3	0	HD	rno-miR-146b-5p	HI	Yipf3	4253.62	32.3365
LV3	1	HD	rno-miR-146b-5p	HI	Fn1	4253.62	15.5798
